# Supplementary material for: Integrated Analysis of Coding and Non-coding RNAs Reveals the Molecular Mechanism Underlying Salt Stress Response in Medicago truncatula
Source: Front Plant Sci. 2022 Apr 18;13:891361. doi: 10.3389/fpls.2022.891361 (PMC9064118; doi:10.3389/fpls.2022.891361)
Supplement: Supplementary Table 1 — The primers used in qRT-PCR validation. [file Table_1.XLSX]

## Sheet: TableS1
Gene id	F (5-3)	R (5-3)
MTR_7g096830	GCCGCGGAGATAAGAGATTCA	TGCCAATACAGGTGAAGTGC
MTR_2g043050	TTACGTGGCAGTGGTGCTAA	CGACGACTCATACTCCACCG
MTR_8g059170	CTTGACGCTTCGCGAAAACA	CCACTTGGGACGACGATGAA
MTR_4g127040	AAGGTGTCACGAAGCCACAA	TTCTACATGCTTCCTCGCCG
MTR_3g113030	TTAGGCAGAGGATGGGGGAA	AGTCACGCAGGAGTCTGTTG
MTR_3g116770	AAGCCTCTTCACTTGCTGCT	TGGTATTCGGATTCCCGGTG
MTR_4g044297	AACCTTGATTGCTTTCTT	AACTCCAACTCCATAGGC
MTR_8g464450	AACCAACACCGAGGCTAT	TTGTCCCTTCGTCAACCA
MSTRG.4896.2	GGAAGAGGTGGCAATAGA	CATACTTTCTGCGGGAAC
mtr-miR2088-5p	AGGCCTAGATTACATTGGAC	Universal primer
novel-m0148-5p	CACTCATAATTTTCCTCGTTC	Universal primer
U6	CGCACAAATCGAGAAATGGTCC	Universal primer
MtActin	ACACTGTGCCAATCTATGAGGG	TTGTCCATCAGGAAGTTCATAGTTT
