# Supplementary material for: Integrated Analysis of Coding and Non-coding RNAs Reveals the Molecular Mechanism Underlying Salt Stress Response in Medicago truncatula
Source: Front Plant Sci. 2022 Apr 18;13:891361. doi: 10.3389/fpls.2022.891361 (PMC9064118; doi:10.3389/fpls.2022.891361)
Supplement: Supplementary Table 2 — The list of DEmRNAs. [file Table_2.XLSX]

## Sheet: DEmRNAs
Gene_ID	CK-1_fpkm	CK-2_fpkm	CK-3_fpkm	Salt-1_fpkm	Salt-2_fpkm	Salt-3_fpkm	CK_mean	Salt_mean	log2(fc)	PValue	FDR	Description
MTR_6g083010	29.41	18.41	8.77	0	0	0	18.8633	0.001	-14.2033	9.49115e-19	3.68994e-17	wall-associated receptor kinase galacturonan-binding protein
MTR_8g090020	18.6	8.49	10.57	0	0	0	12.5533	0.001	-13.6158	3.33922e-17	1.1316e-15	transmembrane protein
MTR_4g097280	9.92	8.04	9.51	0	0	0	9.15667	0.001	-13.1606	6.78582e-17	2.24717e-15	VQ motif protein
MTR_8g089550	5.18	5.18	1.86	0	0	0	4.07333	0.001	-11.992	6.4074e-12	1.24078e-10	CAAX amino terminal protease family protein
MTR_4g050910	3.81	3.97	1.72	0	0	0	3.16667	0.001	-11.6287	2.76115e-16	8.39199e-15	NB-ARC domain protein
MTR_7g021780	1.5	4.3	2.11	0	0	0	2.63667	0.001	-11.3645	1.16438e-12	2.45596e-11	F0F1-type ATP synthase, beta subunit
MTR_1g074070	3.09	2.61	1.83	0	0	0	2.51	0.001	-11.2935	8.56397e-12	1.62587e-10	auxin-induced 5NG4-like protein
MTR_4g097360	3.14	1.33	2.59	0	0	0	2.35333	0.001	-11.2005	1.03051e-07	1.0936e-06	VQ motif protein
MTR_7g044980	2.91	0.68	1.9	0	0	0	1.83	0.001	-10.8376	2.73755e-07	2.71128e-06	albumin I
MTR_7g094580	3.29	1.31	0.88	0	0	0	1.82667	0.001	-10.835	1.7629e-15	4.94414e-14	PWWP domain protein
MTR_7g059080	2.92	0.83	1.27	0	0	0	1.67333	0.001	-10.7085	2.84728e-09	3.80879e-08	hypothetical protein
MTR_6g086685	2.47	2.12	0.42	0	0	0	1.67	0.001	-10.7056	1.41185e-05	0.000102161	transposase-like protein, putative
MTR_7g050980	0.39	1.01	2.44	0	0	0	1.28	0.001	-10.3219	9.20012e-10	1.31737e-08	pectinesterase/pectinesterase inhibitor
MTR_4g093890	1.06	0.86	1.37	0	0	0	1.09667	0.001	-10.0989	1.44554e-05	0.000104413	leguminosin group485 secreted peptide
MTR_8g465590	0.96	1.92	0.39	0	0	0	1.09	0.001	-10.0901	0.000760407	0.00360069	receptor-like kinase
MTR_4g121590	1.34	0.81	0.88	0	0	0	1.01	0.001	-9.98014	3.93325e-07	3.7724e-06	3-oxo-delta(4,5)-steroid 5-beta-reductase-like protein
MTR_8g056800	0.47	2.35	0.19	0	0	0	1.00333	0.001	-9.97059	0.0133748	0.0431666	albumin I
MTR_3g033080	1.93	0.65	0.35	0	0	0	0.976667	0.001	-9.93172	9.88736e-12	1.85461e-10	NBS-LRR type disease resistance protein
MTR_8g020770	0.57	0.78	1.51	0	0	0	0.953333	0.001	-9.89684	3.36142e-06	2.73829e-05	auxin-binding protein ABP19a
MTR_2g100900	1.19	0.87	0.63	0	0	0	0.896667	0.001	-9.80843	0.00132773	0.00587015	histidine phosphotransfer protein
MTR_6g012640	0.72	1.41	0.39	0	0	0	0.84	0.001	-9.71425	0.000482658	0.00241484	transmembrane protein, putative
MTR_8g035590	0.37	1.49	0.33	0	0	0	0.73	0.001	-9.51175	1.40875e-07	1.45623e-06	calcium-dependent lipid-binding (CaLB domain) family protein
MTR_7g090920	0.84	0.44	0.86	0	0	0	0.713333	0.001	-9.47843	4.23741e-07	4.04503e-06	cytokinin oxidase/dehydrogenase-like protein
MTR_3g467350	1.15	0.5	0.44	0	0	0	0.696667	0.001	-9.44432	2.46858e-06	2.05965e-05	lipase
MTR_3g071740	0.41	0.61	1	0	0	0	0.673333	0.001	-9.39518	3.30211e-06	2.69213e-05	polyketide cyclase/dehydrase and lipid transporter
MTR_8g027520	0.78	0.83	0.33	0	0	0	0.646667	0.001	-9.33688	0.000125257	0.000729341	ubiquitin ligase SINAT3
MTR_1g046850	0.89	0.44	0.5	0	0	0	0.61	0.001	-9.25267	6.1745e-05	0.00038713	ARO1-like protein
MTR_5g081360	0.6	0.59	0.6	0	0	0	0.596667	0.001	-9.22078	3.63562e-06	2.93928e-05	hypothetical protein
MTR_4g014160	0.45	0.52	0.79	0	0	0	0.586667	0.001	-9.1964	1.68407e-08	2.03097e-07	LRR and NB-ARC domain disease resistance protein
MTR_3g028060	0.46	0.9	0.37	0	0	0	0.576667	0.001	-9.17159	7.87234e-05	0.000482861	BPS1-like protein
MTR_3g014290	0.79	0.31	0.53	0	0	0	0.543333	0.001	-9.08569	9.76122e-06	7.26748e-05	aspartic proteinase nepenthesin-like protein
MTR_4g134910	0.72	0	0.9	0	0	0	0.54	0.001	-9.07682	0.00776551	0.0272552	cysteine sulfinate desulfinase/cysteine desulfurase and-related enzyme, putative
MTR_3g005660	0.61	0.6	0.36	0	0	0	0.523333	0.001	-9.03159	3.2847e-05	0.000219302	GDSL-like lipase/acylhydrolase
MTR_2g023650	0.27	0.82	0.45	0	0	0	0.513333	0.001	-9.00375	1.00464e-05	7.45522e-05	F-box plant-like protein, putative
MTR_3g460770	0.35	0.75	0.42	0	0	0	0.506667	0.001	-8.98489	7.64224e-06	5.78087e-05	4-coumarate:CoA ligase-like protein
MTR_1g093995	0.96	0.33	0.19	0	0	0	0.493333	0.001	-8.94642	0.00984515	0.0333858	E3 ubiquitin ligase PUB14
MTR_1g089920	0.32	0.29	0.85	0	0	0	0.486667	0.001	-8.92679	0.000992128	0.00456092	E3 ubiquitin ligase-like protein
MTR_8g433000	1.01	0.45	0	0	0	0	0.486667	0.001	-8.92679	0.00640699	0.0231104	acyl-CoA thioesterase
MTR_8g027860	0.63	0	0.81	0	0	0	0.48	0.001	-8.90689	0.00464318	0.0175503	WRKY family transcription factor
MTR_1g116790	0.34	0.24	0.84	0	0	0	0.473333	0.001	-8.88671	0.000399755	0.00204999	transcription factor
MTR_6g049320	0.69	0.43	0.3	0	0	0	0.473333	0.001	-8.88671	0.00777251	0.0272715	heavy metal-associated domain protein
MTR_5g039180	0.21	0.32	0.85	0	0	0	0.46	0.001	-8.84549	0.000744892	0.00354266	transcription factor
MTR_4g008160	0.57	0.73	0	0	0	0	0.433333	0.001	-8.75933	0.00540466	0.019937	60S ribosomal protein L7
MTR_7g045307	0.86	0.31	0.07	0	0	0	0.413333	0.001	-8.69116	0.00759508	0.0267366	hypothetical protein
MTR_3g088975	0.42	0.28	0.51	0	0	0	0.403333	0.001	-8.65583	0.000144215	0.000825775	transmembrane protein, putative
MTR_1g026470	0.81	0.38	0	0	0	0	0.396667	0.001	-8.63178	0.00640699	0.0231104	4-coumarate-CoA ligase-like protein
MTR_4g054290	0.35	0.46	0.35	0	0	0	0.386667	0.001	-8.59495	1.94569e-05	0.000136045	fatty acid hydroxylase superfamily protein
MTR_5g015190	0.42	0.48	0.26	0	0	0	0.386667	0.001	-8.59495	0.0109056	0.0363872	VQ motif protein
MTR_4g021755	0.22	0.67	0.23	0	0	0	0.373333	0.001	-8.54432	0.00083393	0.00391149	inactive rhomboid-like protein
MTR_2g087900	0.39	0.3	0.41	0	0	0	0.366667	0.001	-8.51833	1.97593e-05	0.000138064	cellulose synthase H1-like protein
MTR_4g064380	0.15	0.51	0.44	0	0	0	0.366667	0.001	-8.51833	8.72315e-05	0.00052851	haloacid dehalogenase-like hydrolase
MTR_6g015795	0.67	0.24	0.15	0	0	0	0.353333	0.001	-8.46489	3.75429e-05	0.000247282	carbohydrate-binding protein of the ER protein
MTR_4g035590	0.24	0.44	0.35	0	0	0	0.343333	0.001	-8.42347	0.000255255	0.00138071	NAC transcription factor-like protein
MTR_8g038370	0.29	0.22	0.49	0	0	0	0.333333	0.001	-8.38082	0.00236752	0.0097506	ubiquitin ligase SINAT3
MTR_3g093780	0.12	0.45	0.39	0	0	0	0.32	0.001	-8.32193	9.62185e-07	8.62234e-06	DUF3133 family protein
MTR_6g007743	0.61	0.18	0.16	0	0	0	0.316667	0.001	-8.30682	0.00112836	0.00509392	nodulin MtN21/EamA-like transporter family protein
MTR_6g464120	0.46	0.29	0.19	0	0	0	0.313333	0.001	-8.29155	0.000433698	0.00220129	gibberellin receptor GID1, putative
MTR_2g015850	0.37	0.11	0.45	0	0	0	0.31	0.001	-8.27612	0.00299776	0.0119893	papain family cysteine protease
MTR_7g084760	0.31	0.45	0.15	0	0	0	0.303333	0.001	-8.24476	0.00319602	0.0126874	xyloglucan endotransglucosylase/hydrolase family protein
MTR_4g062570	0.42	0.47	0	0	0	0	0.296667	0.001	-8.2127	0.00752864	0.0265349	nutrient reservoir protein, putative
MTR_8g015200	0.34	0.33	0.14	0	0	0	0.27	0.001	-8.07682	4.33367e-05	0.000281522	LRR receptor-like kinase plant
MTR_8g043470	0.12	0.4	0.25	0	0	0	0.256667	0.001	-8.00375	0.0070129	0.0249638	UDP-glucosyltransferase family protein
MTR_2g054750	0.33	0.18	0.26	0	0	0	0.256667	0.001	-8.00375	0.00765397	0.0268974	zinc finger (Ran-binding) family protein
MTR_2g096210	0	0.58	0.17	0	0	0	0.25	0.001	-7.96578	0.00271336	0.0109814	3-ketoacyl-CoA synthase-like protein
MTR_2g450870	0.33	0	0.34	0	0	0	0.223333	0.001	-7.80305	0.00175943	0.00750302	LRR receptor-like kinase family protein
MTR_7g097020	0.67	0	0	0	0	0	0.223333	0.001	-7.80305	0.0156174	0.0491182	armadillo/beta-catenin repeat protein
MTR_8g461260	0.2	0.13	0.33	0	0	0	0.22	0.001	-7.78136	0.000589311	0.00287947	receptor-like kinase
MTR_4g016780	0	0.33	0.32	0	0	0	0.216667	0.001	-7.75933	0.0058104	0.0212678	leucine-rich receptor-like kinase family protein, putative
MTR_3g027280	0.2	0.24	0.21	0	0	0	0.216667	0.001	-7.75933	0.0155353	0.0488749	legume lectin beta domain protein
MTR_8g041660	0.16	0.1	0.38	0	0	0	0.213333	0.001	-7.73697	0.00183211	0.00778034	cysteine-rich receptor-kinase-like protein
MTR_6g087760	0.41	0	0.23	0	0	0	0.213333	0.001	-7.73697	0.00373405	0.0145633	DUF4378 domain protein
MTR_8g041670	0.05	0.19	0.38	0	0	0	0.206667	0.001	-7.69116	0.0106393	0.0356155	receptor-like kinase
MTR_3g072560	0.39	0.13	0.08	0	0	0	0.2	0.001	-7.64386	0.00984515	0.0333858	nodulin MtN21/EamA-like transporter family protein
MTR_5g062190	0.28	0.1	0.2	0	0	0	0.193333	0.001	-7.59495	0.00298813	0.0119555	glycoside hydrolase family 5 protein
MTR_5g007460	0.15	0.18	0.24	0	0	0	0.19	0.001	-7.56986	0.00811208	0.0283067	cytochrome P450 family monooxygenase
MTR_1g108490	0.1	0.17	0.29	0	0	0	0.186667	0.001	-7.54432	0.00117019	0.00526406	RING/FYVE/PHD zinc finger protein
MTR_5g012770	0.15	0.39	0	0	0	0	0.18	0.001	-7.49185	0.0124702	0.0407386	GDP-fucose O-fucosyltransferase-like protein
MTR_5g026290	4.8	4.54	4.55	0.08	0	0	4.63	0.0266667	-7.43983	1.00225e-09	1.42909e-08	hypothetical protein
MTR_6g075410	0.03	0.26	0.21	0	0	0	0.166667	0.001	-7.38082	0.00236504	0.00974436	cyclic nucleotide gated channel protein
MTR_8g010750	0.17	0.12	0.18	0	0	0	0.156667	0.001	-7.29155	0.0152898	0.0483043	TCP-1/cpn60 chaperonin family protein
MTR_4g131580	0.24	0.07	0.13	0	0	0	0.146667	0.001	-7.1964	0.0121561	0.0398887	two-component response regulator ARR12-like protein
MTR_5g096320	0.2	0.07	0.16	0	0	0	0.143333	0.001	-7.16323	0.0120409	0.0395777	receptor-like protein, putative
MTR_3g100980	0.26	0.07	0.09	0	0	0	0.14	0.001	-7.12928	0.0129473	0.0420472	peptide/nitrate transporter
MTR_1g057400	34.7	19.58	32.82	0.31	0.31	0.09	29.0333	0.236667	-6.93871	6.99415e-44	1.92178e-41	harpin-induced-like protein
MTR_7g011663	0.52	0.57	0.75	0.02	0	0	0.613333	0.00666667	-6.52356	5.14182e-07	4.85595e-06	copalyldiphosphate synthase
MTR_7g115490	4.38	2.4	1.74	0.06	0.06	0	2.84	0.04	-6.14975	4.62726e-08	5.16673e-07	caleosin CLO1-1
MTR_6g477770	5.48	2.13	2.05	0.14	0	0	3.22	0.0466667	-6.10852	1.13168e-06	1.00133e-05	beta-amylase
MTR_6g071935	1.05	0.7	0.76	0	0.04	0	0.836667	0.0133333	-5.97154	1.2649e-11	2.34878e-10	NB-ARC domain protein
MTR_1g088920	1.44	0.69	2.17	0.07	0	0	1.43333	0.0233333	-5.94084	2.29261e-05	0.000157532	monothiol glutaredoxin-S2 protein
MTR_6g011890	1206.77	791.61	863.66	28.39	8.41	11.59	954.013	16.13	-5.88619	2.54039e-28	2.42506e-26	light-harvesting complex I chlorophyll A/B-binding protein
MTR_1g072380	52.76	40.16	41.75	0.84	1.24	0.23	44.89	0.77	-5.86539	5.39904e-82	8.44452e-79	xyloglucanase-specific endoglucanase inhibitor protein
MTR_7g022840	3.78	5.03	6.62	0.29	0	0	5.14333	0.0966667	-5.73354	9.19854e-10	1.31737e-08	Plant protein 1589 of unknown function [Source:Projected from Arabidopsis thaliana (AT3G55240) TAIR;Acc:AT3G55240]
MTR_2g100880	5.64	2.66	2.66	0	0.21	0	3.65333	0.07	-5.70571	1.88098e-09	2.58244e-08	histidine phosphotransfer protein
MTR_1g093985	2.78	1.26	2.67	0.13	0	0	2.23667	0.0433333	-5.68973	4.72096e-05	0.000303674	hypothetical protein
MTR_3g463730	12.15	10.6	17.13	0.68	0.08	0.06	13.2933	0.273333	-5.6039	4.53858e-10	6.86118e-09	ammonium transporter 1 protein
MTR_4g091760	3.49	1.64	2.63	0.09	0.07	0	2.58667	0.0533333	-5.59991	2.29052e-18	8.6087e-17	G-type lectin S-receptor-like Serine/Threonine-kinase
MTR_3g069420	0.7	1.1	0.52	0.05	0	0	0.773333	0.0166667	-5.53605	3.11357e-06	2.54557e-05	peptide/nitrate transporter
MTR_8g045640	0.77	1.32	1.04	0	0.07	0	1.04333	0.0233333	-5.48266	5.36286e-05	0.000341293	pathogenesis-related protein bet V I family protein
MTR_5g009290	0.99	0.82	0.86	0	0.06	0	0.89	0.02	-5.47573	0.000103234	0.000612683	hypothetical protein
MTR_8g019020	41.59	74.71	58.21	1.94	0.83	1.33	58.17	1.36667	-5.41154	2.1126e-68	2.5268e-65	ankyrin repeat protein
MTR_2g090270	9.14	5.15	5.98	0.39	0.09	0	6.75667	0.16	-5.40017	8.30866e-22	4.33179e-20	expansin-like protein B1
MTR_8g015480	1.02	1.49	1.6	0.05	0.05	0	1.37	0.0333333	-5.36107	5.83045e-11	9.77334e-10	early flowering protein, putative
MTR_8g088780	10.24	5.3	7.8	0.17	0.26	0.16	7.78	0.196667	-5.30595	2.05282e-36	3.47833e-34	cysteine-rich RLK (receptor-like kinase) protein
MTR_4g124160	0.77	0.56	0.25	0	0.04	0	0.526667	0.0133333	-5.30378	0.000258087	0.00139529	hypothetical protein
MTR_3g027795	2.51	0.75	3.38	0	0.17	0	2.21333	0.0566667	-5.28758	5.89227e-05	0.000371381	hypothetical protein
MTR_5g036360	2.59	2.6	4.15	0	0.13	0.12	3.11333	0.0833333	-5.22342	2.12247e-13	4.81653e-12	matrix metalloproteinase
MTR_7g067300	0.4	0.73	0.36	0.04	0	0	0.496667	0.0133333	-5.21917	0.000235517	0.00128523	DUF247 domain protein
MTR_6g021530	2.88	1.52	1.28	0.1	0.06	0	1.89333	0.0533333	-5.14975	3.51391e-11	6.08072e-10	GDSL-like lipase/acylhydrolase
MTR_4g097350	12.78	11.3	12.08	0.49	0.26	0.29	12.0533	0.346667	-5.11974	5.829e-41	1.3317e-38	VQ motif protein
MTR_3g067535	42.36	34.77	44.62	2.47	0.25	0.82	40.5833	1.18	-5.10403	3.02604e-30	3.53612e-28	albumin I
MTR_8g024180	10.23	4.84	10.45	0.75	0	0	8.50667	0.25	-5.08859	0.00106625	0.00484579	thylakoid membrane phosphoprotein 14 kDa protein
MTR_4g099510	7.25	3.79	4.17	0.33	0.07	0.05	5.07	0.15	-5.07895	5.24723e-21	2.48699e-19	glycerolipase A1
MTR_8g066700	0.27	0.25	0.15	0	0.02	0	0.223333	0.00666667	-5.06609	0.000239392	0.00130323	LRR receptor-like kinase family protein
MTR_3g037750	40.29	33.18	37.91	2.33	0.62	0.39	37.1267	1.11333	-5.0595	5.41432e-36	8.95036e-34	gibberellin-regulated family protein
MTR_3g058210	0.42	0.49	0.09	0.03	0	0	0.333333	0.01	-5.05889	0.00100633	0.0046085	cytochrome P450 family 71 protein
MTR_1g073350	1.16	0.79	0.66	0.04	0.04	0	0.87	0.0266667	-5.02791	3.08619e-05	0.000207142	CCT motif protein
MTR_6g012080	290.18	290.69	240.81	14.53	5.24	6.26	273.893	8.67667	-4.98033	6.97105e-64	6.44283e-61	light-harvesting complex I chlorophyll A/B-binding protein
MSTRG.6837	8.88	10.87	5.39	0.48	0.2	0.12	8.38	0.266667	-4.97384	2.52226e-34	3.9149e-32	WAT1-related protein At1g70260-like [Medicago truncatula]
MTR_1g093900	0.98	0.72	0.49	0.07	0	0	0.73	0.0233333	-4.96743	3.62085e-05	0.00023919	piriformospora indica-insensitive-like protein
MTR_6g465450	1.98	2.09	2.4	0.06	0.06	0.09	2.15667	0.07	-4.9453	4.17861e-08	4.69892e-07	dehydration-responsive element-binding protein 1B
MTR_7g092240	1.12	0.96	0.66	0	0.02	0.07	0.913333	0.03	-4.92811	1.56086e-08	1.89136e-07	oligopeptide transporter OPT family protein
MTR_8g068490	3.36	2.03	0.52	0	0.2	0	1.97	0.0666667	-4.88509	0.00251626	0.010284	leguminosin proline-rich group669 secreted peptide
MTR_7g065210	12.95	10.76	14.38	0.28	0.92	0.1	12.6967	0.433333	-4.87283	1.57235e-25	1.15836e-23	Lipid transfer protein
MTR_2g026920	9.82	7.62	11.47	0.75	0.25	0	9.63667	0.333333	-4.8535	1.15437e-20	5.35885e-19	Lipid transfer protein
MTR_2g086680	0.78	0.61	1.17	0.09	0	0	0.853333	0.03	-4.83007	0.000975082	0.00449248	pollen Ole e I family allergen
MTR_3g016270	14.69	10.58	24.34	0.61	0.63	0.56	16.5367	0.6	-4.78456	3.44891e-11	5.97331e-10	transmembrane protein, putative
MTR_4g104320	5.58	3.53	5.81	0.33	0.03	0.19	4.97333	0.183333	-4.76167	1.57734e-21	7.9386e-20	pectate lyase family protein
MTR_4g095032	0.27	0.03	0.24	0	0.02	0	0.18	0.00666667	-4.75489	0.00704213	0.0250503	receptor-like kinase plant-like protein, putative
MTR_7g062900	0.46	0.59	0.56	0	0.06	0	0.536667	0.02	-4.74595	6.35155e-05	0.000397495	lectin-like receptor kinase family protein, putative
MTR_3g032370	3.06	2.58	2.89	0.04	0.08	0.2	2.84333	0.106667	-4.7364	3.44573e-38	6.14579e-36	LRR and NB-ARC domain disease resistance protein
MTR_8g073700	0.79	1.36	0.47	0.1	0	0	0.873333	0.0333333	-4.71149	0.000266595	0.0014348	Serine/Threonine-kinase Cx32, related protein
MTR_6g465430	0.82	0.62	1.16	0.1	0	0	0.866667	0.0333333	-4.70044	0.000163018	0.000921279	CBF/DREB1 transcription factor
MTR_4g092020	0.76	0.27	0.27	0	0	0.05	0.433333	0.0166667	-4.70044	0.000284691	0.00152132	(3S)-linalool/(E)-nerolidol/(E,E)-geranyl linalool synthase
MSTRG.12129	7.43	5.12	6.62	0.39	0.09	0.26	6.39	0.246667	-4.69518	1.90408e-26	1.53026e-24	ribulose bisphosphate carboxylase small chain 3A [Trifolium pratense]
MTR_6g012110	549.67	448.07	365.72	38.2	7.27	7.71	454.487	17.7267	-4.68024	7.04511e-10	1.02982e-08	light-harvesting complex I chlorophyll A/B-binding protein
MTR_8g028230	0.39	0.26	0.1	0	0	0.03	0.25	0.01	-4.64386	0.00284292	0.0114443	intracellular protein transporter USO1-like protein, putative
MTR_2g089290	1.99	1.68	1.32	0.11	0.09	0	1.66333	0.0666667	-4.64097	4.3967e-17	1.4801e-15	S-locus lectin kinase family protein
MTR_8g024380	67.58	68.18	60.1	4.76	1.54	1.58	65.2867	2.62667	-4.63548	2.44023e-44	7.08818e-42	subtilisin-like serine protease
MTR_7g068550	72.31	66.76	94.48	4.71	2.84	1.96	77.85	3.17	-4.61814	1.48396e-61	1.20693e-58	GDSL-like lipase/acylhydrolase
MTR_3g072710	0.94	1.32	0.44	0.03	0	0.08	0.9	0.0366667	-4.61738	6.62342e-07	6.12433e-06	Nodulation-signaling pathway 2 protein [Source:UniProtKB/Swiss-Prot;Acc:Q5NE24]
MTR_5g068210	0.2	0.08	0.21	0	0.02	0	0.163333	0.00666667	-4.61471	0.00503864	0.0187914	LRR receptor-like kinase
MTR_1g088925	1.7	1.45	0.46	0.15	0	0	1.20333	0.05	-4.58896	0.000313665	0.00165121	monothiol glutaredoxin-S2 protein
MTR_8g099350	24.54	9.68	13.2	1.62	0.27	0.1	15.8067	0.663333	-4.57466	6.0212e-06	4.64979e-05	WRKY family transcription factor
MTR_4g115075	2.7	2.53	1.9	0.2	0	0.1	2.37667	0.1	-4.57087	3.07484e-08	3.53623e-07	auxin-responsive AUX/IAA family protein
MTR_3g019160	1.19	1.01	0.64	0.12	0	0	0.946667	0.04	-4.56478	0.000245483	0.00133246	NADPH:quinone oxidoreductase-like protein
MTR_8g469820	0.32	0.78	0.78	0.08	0	0	0.626667	0.0266667	-4.55459	0.00418486	0.0160428	LRR receptor-like kinase family protein
MTR_8g087890	7.09	3.89	5.44	0.39	0.2	0.11	5.47333	0.233333	-4.55196	3.23796e-22	1.77459e-20	GDSL-like lipase/acylhydrolase
MTR_1g076730	0.97	0.79	1.94	0.04	0.07	0.05	1.23333	0.0533333	-4.53138	1.23543e-07	1.29152e-06	pantothenate kinase
MTR_6g082190	1.35	0.31	1.09	0	0	0.12	0.916667	0.04	-4.51833	0.00113406	0.00511623	hypothetical protein
MTR_1g080720	0.13	0.06	0.26	0	0.02	0	0.15	0.00666667	-4.49185	0.0130139	0.0421962	LRR receptor-like kinase family protein
MTR_4g093040	1.09	0.6	0.78	0	0.11	0	0.823333	0.0366667	-4.48894	2.60159e-07	2.58544e-06	L-type lectin-domain receptor kinase
MTR_1g037250	1.49	1.15	1.4	0.09	0.05	0.04	1.34667	0.06	-4.48829	7.26141e-40	1.55417e-37	NBS-LRR type disease resistance protein
MTR_1g088190	1.01	0.99	0.89	0	0.13	0	0.963333	0.0433333	-4.47449	5.84337e-07	5.45265e-06	glycosyl hydrolase family 9 protein
MTR_6g088805	0.83	1.05	0.56	0.03	0.08	0	0.813333	0.0366667	-4.47131	5.93937e-07	5.53461e-06	MATE efflux family protein
MTR_3g013440	5.61	5.91	9.4	0.62	0	0.33	6.97333	0.316667	-4.46081	1.6941e-13	3.89662e-12	transcription factor radialis-like protein
MTR_2g023660	0.39	0.26	0.23	0.04	0	0	0.293333	0.0133333	-4.45943	0.00251787	0.0102886	F-box plant-like protein, putative
MTR_6g011880	1421.58	1476.15	1295.45	117.25	37.76	38.84	1397.73	64.6167	-4.43503	4.87184e-17	1.63195e-15	light-harvesting complex I chlorophyll A/B-binding protein
MTR_1g110270	3.93	2.32	0.43	0.31	0	0	2.22667	0.103333	-4.42951	0.0137816	0.0442829	cysteine-rich RLK (receptor-like kinase) protein
MTR_8g099375	5.96	6.95	6.12	0.36	0.22	0.31	6.34333	0.296667	-4.41833	1.36653e-18	5.24258e-17	hypothetical protein
MTR_8g465410	1.45	2.49	2.24	0.18	0.08	0.03	2.06	0.0966667	-4.41348	4.84019e-17	1.62402e-15	S-locus lectin kinase family protein
MTR_1g069945	12.44	10.83	11.62	0.96	0.38	0.31	11.63	0.55	-4.40228	2.7782e-33	3.97811e-31	AP2 domain class transcription factor
MTR_6g011400	1.16	0.85	0.94	0.08	0	0.06	0.983333	0.0466667	-4.39722	4.75317e-06	3.76348e-05	auxin efflux carrier family transporter
MTR_6g017240	6.69	5.22	4.45	0.48	0.24	0.07	5.45333	0.263333	-4.37218	4.28388e-20	1.89357e-18	LuxR family transcriptional regulator, putative
MTR_4g017200	0.26	0.23	0.75	0.03	0.03	0	0.413333	0.02	-4.36923	0.00043114	0.00218886	pyruvate decarboxylase
MTR_7g010650	2.62	1.88	2.31	0.11	0.22	0	2.27	0.11	-4.36712	6.51162e-11	1.08525e-09	major intrinsic protein (MIP) family transporter
MTR_4g094635	6.53	2.18	6.11	0	0.53	0.19	4.94	0.24	-4.3634	3.8834e-07	3.73162e-06	transmembrane protein, putative
MTR_3g016350	18.36	9.69	17.77	0.31	0.28	1.66	15.2733	0.75	-4.34798	6.84158e-18	2.46904e-16	transmembrane protein, putative
MTR_5g006450	4.22	2.95	5.84	0.2	0.16	0.28	4.33667	0.213333	-4.34541	1.85352e-18	6.99215e-17	acetyltransferase (GNAT) domain protein
MTR_3g032150	5.62	6.89	7.65	0.47	0.54	0	6.72	0.336667	-4.31907	0.000180402	0.00100994	LRR and NB-ARC domain disease resistance protein
MTR_7g082537	0.37	0.54	1.28	0	0.11	0	0.73	0.0366667	-4.31536	0.000172797	0.000972186	wall-associated receptor kinase carboxy-terminal protein
MTR_6g033760	0.4	0.06	0.13	0.03	0	0	0.196667	0.01	-4.29768	0.00672105	0.0240597	heat shock cognate 70 kDa protein
MTR_2g081520	1.61	1.24	1.99	0.04	0.03	0.18	1.61333	0.0833333	-4.27501	5.86415e-15	1.57511e-13	S-locus lectin kinase family protein
MTR_3g011390	1.14	0.99	1.61	0.08	0.05	0.07	1.24667	0.0666667	-4.22497	1.60588e-15	4.52792e-14	NBS-LRR disease resistance protein
MTR_5g006460	1.82	0.88	2.25	0	0	0.27	1.65	0.09	-4.1964	0.00016897	0.000951443	acetyltransferase (GNAT) domain protein
MTR_2g090265	12.47	10.42	10.37	0.78	0.39	0.66	11.0867	0.61	-4.18387	6.94182e-41	1.56831e-38	expansin-like protein B1
MTR_3g070880	129.47	84.42	87.44	4.32	8.04	4.23	100.443	5.53	-4.18296	3.37443e-65	3.61118e-62	ARM repeat CCCH-type zinc finger protein
MTR_1g088935	0.48	0.52	0.45	0.04	0.04	0	0.483333	0.0266667	-4.17991	6.97091e-06	5.32055e-05	LRR receptor-like kinase family protein
MTR_5g073820	0.2	0.23	0.29	0.04	0	0	0.24	0.0133333	-4.16993	0.00912926	0.0313292	exocyst subunit exo70 family protein
MTR_4g049410	3.27	2.67	3.06	0.21	0.14	0.15	3	0.166667	-4.16993	1.48301e-18	5.66804e-17	hypothetical protein
MTR_4g028360	0.09	0.22	0.4	0	0.04	0	0.236667	0.0133333	-4.14975	0.00467661	0.0176549	Lipid transfer protein
MTR_5g083270	4.04	7.03	3.79	0.3	0.4	0.14	4.95333	0.28	-4.1449	2.72285e-22	1.50855e-20	abscisic acid receptor
MTR_4g132690	2.34	2.07	1.25	0.1	0	0.22	1.88667	0.106667	-4.14466	5.24464e-08	5.79877e-07	hypothetical protein
MTR_1g088765	0.18	0.2	0.15	0.03	0	0	0.176667	0.01	-4.14296	0.00858471	0.0297263	indole-3-acetic acid-amido synthetase
MTR_3g087740	25.11	25.44	24.69	2.32	1.2	0.74	25.08	1.42	-4.14257	7.6001e-46	2.41457e-43	sulfate/bicarbonate/oxalate exchanger and transporter sat-1
MTR_7g100100	6.72	3.42	2.83	0.28	0.36	0.1	4.32333	0.246667	-4.13151	2.49158e-11	4.44397e-10	Cys2-His2 zinc finger transcription factor
MTR_4g061610	0.74	0.84	0.86	0.04	0.07	0.03	0.813333	0.0466667	-4.12338	2.26355e-10	3.54583e-09	nonphototropic hypocotyl protein
MTR_2g097390	13.19	6.59	5.76	0.59	0.49	0.39	8.51333	0.49	-4.11887	2.56832e-31	3.30517e-29	GRAS family transcription factor
MTR_3g031140	2.43	2.27	2.31	0.06	0.11	0.24	2.33667	0.136667	-4.09572	5.50378e-10	8.21647e-09	DUF4228 domain protein
MTR_4g093850	0.34	0.55	0.3	0.02	0.05	0	0.396667	0.0233333	-4.08746	4.66202e-05	0.000300357	phototropic-responsive NPH3 family protein
MTR_4g128750	1.13	0.72	1.55	0	0.2	0	1.13333	0.0666667	-4.08746	6.13537e-05	0.000384914	CAP, cysteine-rich secretory protein, antigen 5 [Source:UniProtKB/TrEMBL;Acc:G7JD28]
MTR_4g030210	2.44	2.14	2.2	0.13	0.09	0.18	2.26	0.133333	-4.08321	6.33463e-16	1.864e-14	organic cation/carnitine transporter
MTR_5g075400	0.48	0.54	0.67	0.05	0.05	0	0.563333	0.0333333	-4.07895	0.000609653	0.00296415	hypothetical protein
MTR_3g080190	0.62	0.04	0.18	0	0	0.05	0.28	0.0166667	-4.07039	0.007788	0.0273117	glycosyl hydrolase family 9 protein
MTR_2g072620	0.26	0.1	0.14	0.03	0	0	0.166667	0.01	-4.05889	0.0098027	0.0332637	LRR receptor-like kinase
MTR_5g025230	1.66	1.11	1.31	0.17	0	0.08	1.36	0.0833333	-4.02857	1.49844e-09	2.08398e-08	carotenoid cleavage dioxygenase 4a-6
MTR_8g018790	10.46	12.53	7.89	1.14	0.29	0.47	10.2933	0.633333	-4.0226	1.74407e-28	1.71315e-26	puromycin-sensitive aminopeptidase-like protein
MTR_1g050362	0.61	1.29	0.99	0.18	0	0	0.963333	0.06	-4.005	2.73004e-05	0.000184972	cytochrome P450 family protein
MTR_6g035185	1.57	2.1	1.74	0.3	0	0.04	1.80333	0.113333	-3.99202	1.53496e-08	1.8633e-07	UDP-glucosyltransferase family protein
MTR_3g451650	1.08	0.76	1.3	0.11	0.06	0.03	1.04667	0.0666667	-3.97269	2.64163e-11	4.68284e-10	NB-ARC domain disease resistance protein
MTR_8g027100	0.25	0.35	0.18	0	0.05	0	0.26	0.0166667	-3.96347	0.00248455	0.0101687	hypothetical protein
MTR_6g043180	0.51	0.07	0.04	0.04	0	0	0.206667	0.0133333	-3.9542	0.0123468	0.0404171	eukaryotic translation initiation factor 2c, putative
MTR_4g134220	0.62	0.2	0.57	0	0	0.09	0.463333	0.03	-3.94902	0.00269456	0.0109162	nicotiana tabacum ORF protein
MTR_3g016275	29.17	15.75	50.41	3.07	1.37	1.76	31.7767	2.06667	-3.94259	2.15963e-19	9.07269e-18	transmembrane protein, putative
MTR_3g039810	0.19	0.18	0.39	0	0	0.05	0.253333	0.0166667	-3.926	0.00644912	0.0232376	mini zinc finger protein
MTR_4g094275	1.52	0.51	1.16	0	0.12	0.09	1.06333	0.07	-3.9251	0.00016022	0.000907704	chaperone DnaJ domain protein
MTR_4g094340	8.39	10.24	5.58	0.32	1.02	0.26	8.07	0.533333	-3.91946	3.28825e-31	4.1528e-29	auxin-induced 5NG4-like protein
MTR_7g009570	2.48	0.52	1.06	0.06	0.09	0.12	1.35333	0.09	-3.91045	2.3828e-09	3.22567e-08	leucine-rich receptor-like kinase family protein, putative
MTR_1g036010	0.19	0.26	0.15	0.04	0	0	0.2	0.0133333	-3.90689	0.0152601	0.0482457	cytochrome P450 family protein
MTR_4g067040	0.6	1.05	0.74	0.08	0.08	0	0.796667	0.0533333	-3.90087	3.81645e-07	3.67423e-06	glycoside hydrolase family 1 protein
MTR_7g107040	9.45	11.4	9.13	1.41	0.17	0.43	9.99333	0.67	-3.89873	9.05124e-17	2.93056e-15	gibberellin receptor GID1, putative
MTR_4g113710	14.05	8.67	8.51	1.14	0.5	0.49	10.41	0.71	-3.87401	3.70027e-31	4.6158e-29	receptor-like kinase
MTR_3g460760	0.6	0.3	0.27	0.04	0.04	0	0.39	0.0266667	-3.87036	0.00386472	0.0149822	hypothetical protein
MTR_4g079500	1.59	0.72	0.76	0.14	0.03	0.04	1.02333	0.07	-3.86978	1.78065e-07	1.81211e-06	bZIP family transcription factor
MTR_7g096830	8.5	7.46	5.91	0.44	0.57	0.5	7.29	0.503333	-3.85633	2.62545e-31	3.35743e-29	ethylene-responsive transcription factor
MTR_3g064090	16.15	15.64	17.74	1.23	1.19	1.03	16.51	1.15	-3.84363	1.97651e-83	3.65349e-80	cysteine-rich RLK (receptor-like kinase) protein
MTR_2g023730	4.64	3.9	3.08	0.14	0.32	0.35	3.87333	0.27	-3.84254	2.56164e-21	1.25508e-19	F-box plant-like protein, putative
MTR_3g115400	1.67	4.62	2.73	0.5	0.13	0	3.00667	0.21	-3.8397	0.00146402	0.00637977	plant regulator RWP-RK family protein
MTR_2g073050	1.13	1.67	0.77	0.07	0.11	0.07	1.19	0.0833333	-3.83592	3.7158e-11	6.40826e-10	carboxyl-terminal peptidase
MTR_1g041875	0.33	0.11	0.83	0	0	0.09	0.423333	0.03	-3.81876	0.00243722	0.0100032	peptide transporter
MTR_2g023790	7.99	3.31	3.33	0.24	0.52	0.28	4.87667	0.346667	-3.81427	2.67824e-15	7.4496e-14	F-box plant-like protein, putative
MTR_4g415390	0.2	0.36	0.56	0.08	0	0	0.373333	0.0266667	-3.80735	0.00032897	0.00172085	Auxin transporter-like protein 4 [Source:UniProtKB/Swiss-Prot;Acc:Q8L884]
MTR_4g017820	9.76	9.57	7.65	1.06	0.34	0.54	8.99333	0.646667	-3.79776	7.86983e-30	8.84073e-28	ammonium transporter 1 protein
MTR_1g063120	0.37	0.34	0.39	0	0	0.08	0.366667	0.0266667	-3.78136	0.000931183	0.00431194	4-coumarate:CoA ligase-like protein
MTR_2g043050	4.63	2.43	1.46	0.56	0.06	0	2.84	0.206667	-3.78051	2.29904e-06	1.92928e-05	ethylene-responsive transcription factor ERF017-like protein
MTR_5g073810	5.29	4.72	3.86	0.39	0.22	0.41	4.62333	0.34	-3.76533	2.04999e-24	1.35333e-22	transmembrane protein, putative
MTR_4g095010	0.82	1.7	1.14	0.18	0.09	0	1.22	0.09	-3.76081	0.000559683	0.00275346	hypothetical protein
MTR_1g103690	0.59	0.6	0.3	0	0.11	0	0.496667	0.0366667	-3.75974	0.00698355	0.0248811	O-acetylserine (thiol) lyase
MTR_5g039700	0.14	1.19	0.69	0.15	0	0	0.673333	0.05	-3.75132	0.000430901	0.00218874	PPR containing plant-like protein
MTR_3g034640	0.5	0.84	0.14	0.03	0.03	0.05	0.493333	0.0366667	-3.75002	0.000572334	0.00280619	specific tissue protein
MTR_2g041260	4.27	2.66	2.89	0.29	0.44	0	3.27333	0.243333	-3.74975	4.74508e-11	8.06029e-10	ultraviolet-B-repressible protein
MTR_2g438760	1.43	1.09	0.84	0.15	0.05	0.05	1.12	0.0833333	-3.74846	7.25067e-13	1.56838e-11	ankyrin repeat plant-like protein
MTR_3g011890	1.1	0.66	1.85	0.07	0	0.2	1.20333	0.09	-3.74097	0.000196878	0.00109345	salt stress response/antifungal domain protein
MTR_3g034370	0.6	0.78	0.49	0.07	0.07	0	0.623333	0.0466667	-3.73954	0.00289002	0.0116109	BPS1-like protein
MTR_8g006260	6.38	6.51	8.61	1.24	0.16	0.22	7.16667	0.54	-3.73027	1.49598e-12	3.11977e-11	UDP-glucosyltransferase family protein
MTR_5g084240	0.72	0.7	0.39	0.05	0.09	0	0.603333	0.0466667	-3.69249	0.00067577	0.0032491	oxidoreductase/transition metal ion-binding protein
MSTRG.8120	10.48	9.62	7.34	1.4	0.41	0.32	9.14667	0.71	-3.68736	4.1817e-19	1.70394e-17	Retrovirus-related Pol polyprotein from transposon TNT 1-94 [Cajanus cajan]
MTR_6g472220	20.11	17.7	13.05	1.94	0.93	1.14	16.9533	1.33667	-3.66486	8.12885e-42	1.92191e-39	disease resistance protein (TIR-NBS-LRR class)
MTR_7g050950	18.42	8.08	7.35	1.24	0.47	0.98	11.2833	0.896667	-3.65348	1.55091e-22	8.71121e-21	pectinesterase/pectinesterase inhibitor
MTR_3g052120	0.51	0.55	0.19	0	0	0.1	0.416667	0.0333333	-3.64386	0.00280506	0.0113075	(3S)-linalool/(E)-nerolidol/(E,E)-geranyl linalool synthase
MTR_3g086750	2.91	2.02	1.63	0.21	0.12	0.2	2.18667	0.176667	-3.62963	8.75406e-17	2.84339e-15	glycoside hydrolase family 5 protein
MTR_2g095130	5.64	3.8	4.41	0.28	0.14	0.7	4.61667	0.373333	-3.62832	2.65509e-12	5.35575e-11	Ripening related protein family
MTR_6g012520	20.13	22	16.44	2.65	0.66	1.47	19.5233	1.59333	-3.61508	9.56778e-25	6.50641e-23	expansin A10
MTR_2g079300	47.51	35.7	49.45	3.97	3.17	3.76	44.22	3.63333	-3.60533	4.33333e-86	9.78996e-83	DUF2921 family protein
MTR_6g027660	6.38	6.73	7.04	0.24	1.04	0.38	6.71667	0.553333	-3.60152	8.72121e-21	4.06716e-19	cationic amino acid transporter 2, vacuolar protein
MTR_3g016250	61.87	50.03	58.58	4.29	3.51	6.3	56.8267	4.7	-3.59584	2.08943e-54	1.01153e-51	transmembrane protein, putative
MTR_4g097640	15.28	9.09	4.96	1.49	1.02	0	9.77667	0.836667	-3.54662	0.00117528	0.00528228	xyloglucan endotransglucosylase/hydrolase family protein
MTR_2g023070	240.5	297.34	193.12	28.31	18.41	16.18	243.653	20.9667	-3.53866	6.00928e-65	6.10933e-62	senescence regulator
MTR_1g071680	0.59	0.25	0.2	0.07	0.02	0	0.346667	0.03	-3.53051	0.00100791	0.0046126	type I inositol-1,4,5-trisphosphate 5-phosphatase
MTR_7g102260	1.54	1.83	1.59	0.16	0.21	0.06	1.65333	0.143333	-3.52793	3.33987e-09	4.42695e-08	xyloglucan endotransglucosylase/hydrolase family protein
MTR_5g097280	4450.73	4465.59	3946.48	566.63	253.01	311.58	4287.6	377.073	-3.50725	1.64633e-49	6.316e-47	light-harvesting complex I chlorophyll A/B-binding protein
MTR_4g113650	3.34	4.32	3.46	0.33	0.35	0.3	3.70667	0.326667	-3.50423	6.9778e-29	7.12962e-27	cytochrome P450 family 709 protein
MTR_1g069960	3.66	1.82	3.03	0.07	0.2	0.48	2.83667	0.25	-3.5042	3.74325e-08	4.24899e-07	ethylene response factor
MTR_7g009790	0.16	0.32	0.2	0	0.06	0	0.226667	0.02	-3.5025	0.00455599	0.0172572	receptor-like protein, putative
MTR_1g063330	8.3	8.11	6.84	0.74	0.62	0.7	7.75	0.686667	-3.49651	6.08654e-14	1.48747e-12	SAUR-like auxin-responsive family protein
MTR_8g070890	13.04	10.07	11.34	1.39	0.97	0.71	11.4833	1.02333	-3.48819	2.27485e-32	3.16812e-30	leucine-rich receptor-like kinase family protein
MTR_1g028090	0.53	0.6	0.21	0.05	0	0.07	0.446667	0.04	-3.48113	0.00582238	0.0213002	hypothetical protein
MTR_3g111990	0.23	0.35	0.76	0.12	0	0	0.446667	0.04	-3.48113	0.0150352	0.0476333	phenylcoumaran benzylic ether reductase-like protein
MTR_8g093840	2.39	1.32	1.41	0.27	0.05	0.14	1.70667	0.153333	-3.47644	9.45784e-11	1.54092e-09	white-brown-complex ABC transporter family protein
MTR_5g073750	19.61	13.97	21.13	2.07	1.23	1.63	18.2367	1.64333	-3.47215	7.33023e-39	1.39295e-36	transmembrane protein, putative
MTR_8g040730	0.71	0.57	0.04	0	0.07	0.05	0.44	0.04	-3.45943	0.00581241	0.0212714	sulfotransferase
MTR_5g026160	0.38	0.26	0.67	0.02	0.02	0.08	0.436667	0.04	-3.44846	1.85336e-05	0.00013035	LRR receptor-like kinase family protein
MTR_6g065340	0.92	0.5	2.18	0.16	0.17	0	1.2	0.11	-3.44746	0.00014354	0.000822602	CXE carboxylesterase
MTR_7g033475	3.95	2.29	1.79	0.63	0	0.11	2.67667	0.246667	-3.4398	3.55897e-06	2.88171e-05	polygalacturonase inhibitor
MTR_4g092520	0.55	0.38	0.48	0.13	0	0	0.47	0.0433333	-3.43911	0.00146306	0.00637831	LRR receptor-like kinase family protein
MTR_7g015240	7.88	4.93	4.07	0.79	0.45	0.33	5.62667	0.523333	-3.42648	1.88846e-24	1.25484e-22	feronia receptor-like kinase
MTR_4g027135	0.66	2.17	2	0.13	0.32	0	1.61	0.15	-3.42403	6.25268e-05	0.000391669	nucleotide-binding site LRR protein, putative
MSTRG.19411	67.56	42.24	39.02	3.23	5.01	5.64	49.6067	4.62667	-3.42249	1.22093e-48	4.59727e-46	probable CCR4-associated factor 1 homolog 11 [Medicago truncatula]
MTR_8g037933	59.89	25.55	33.66	4.92	2.91	3.37	39.7	3.73333	-3.4106	1.77123e-29	1.91567e-27	transmembrane protein, putative
MTR_5g082520	0.51	1.11	1.03	0.04	0.04	0.17	0.883333	0.0833333	-3.40599	2.28774e-05	0.000157363	cytochrome P450 family monooxygenase
MTR_3g074890	16.08	7.87	9.73	1.16	1.39	0.64	11.2267	1.06333	-3.40026	7.55593e-24	4.77127e-22	phosphate-responsive 1 family protein
MTR_4g112810	2.37	3.46	3.16	0.35	0.51	0	2.99667	0.286667	-3.38591	1.6687e-10	2.66324e-09	porphyromonas-type peptidyl-arginine deiminase
MTR_6g072290	0.92	0.63	0.64	0	0	0.21	0.73	0.07	-3.38247	0.000121061	0.00070815	disease resistance protein (TIR-NBS-LRR class)
MTR_2g029815	26.53	14.38	35.65	2.1	2.33	2.94	25.52	2.45667	-3.37685	2.74585e-27	2.38595e-25	peroxidase family protein
MTR_1g033100	0.49	0.28	0.37	0	0.03	0.08	0.38	0.0366667	-3.37346	0.000500583	0.00249531	pollen protein Ole E I-like protein
MTR_6g083200	0.96	1.11	1.66	0.07	0	0.29	1.24333	0.12	-3.37311	0.000164269	0.00092754	Chitinase / Hevein / PR-4 / Wheatwin2
MTR_4g035180	4.83	2	3.42	0.22	0.32	0.45	3.41667	0.33	-3.37205	7.33074e-17	2.41582e-15	Serine/Threonine-kinase CCR3-like protein
MTR_2g080030	5.28	2.39	1.8	0.32	0.38	0.23	3.15667	0.31	-3.34806	1.85473e-09	2.54985e-08	hypothetical protein
MTR_7g103440	0.87	0.79	0.58	0.12	0.04	0.06	0.746667	0.0733333	-3.34792	2.59881e-08	3.03165e-07	LRR receptor-like kinase
MTR_3g064600	0.78	0.71	0.44	0.14	0.05	0	0.643333	0.0633333	-3.34453	0.000802183	0.00377739	plant/F12P19-7 protein
MTR_5g012290	38.88	49.43	41.25	6.85	2.76	3.24	43.1867	4.28333	-3.33378	3.75338e-34	5.69533e-32	peptide/nitrate transporter
MTR_2g438720	0.04	0.21	0.65	0.09	0	0	0.3	0.03	-3.32193	0.00664159	0.0238298	ankyrin repeat plant-like protein
MTR_6g488050	2	1.69	1.4	0	0.21	0.3	1.69667	0.17	-3.3191	1.60716e-06	1.38585e-05	bark storage-like protein
MTR_1g018990	2.38	0.96	1.15	0.28	0.07	0.1	1.49667	0.15	-3.31872	5.85898e-07	5.46471e-06	transmembrane protein, putative
MTR_4g027125	2.47	2.15	3.46	0.43	0.38	0	2.69333	0.27	-3.31836	4.52698e-09	5.8929e-08	hypothetical protein
MTR_1g008590	4.74	0.14	1.39	0.4	0.12	0.11	2.09	0.21	-3.31504	0.00020978	0.00115533	dehydration-responsive protein RD22
MTR_4g095042	0.28	0.36	0.25	0.04	0.02	0.03	0.296667	0.03	-3.30581	0.000453794	0.00229242	LRR receptor-like kinase
MTR_8g469600	0.67	0.5	0.3	0	0.06	0.09	0.49	0.05	-3.29278	5.71738e-05	0.0003617	LRR receptor-like kinase family protein
MTR_7g082470	0.99	0.51	1.22	0	0.1	0.18	0.906667	0.0933333	-3.28011	5.79182e-06	4.4926e-05	receptor-like kinase
MTR_2g438700	1.22	1.59	1.16	0.32	0.05	0.04	1.32333	0.136667	-3.27544	1.2462e-07	1.30077e-06	ankyrin repeat plant-like protein
MTR_4g094610	17.62	16.37	24.33	3.28	1.4	1.37	19.44	2.01667	-3.26898	1.99592e-27	1.7878e-25	LRR receptor-like kinase family protein
MTR_1g010240	0.63	0.71	0.39	0.09	0.09	0	0.576667	0.06	-3.2647	6.55261e-05	0.000408694	wall associated kinase-like protein, putative
MTR_5g082220	0.7	1.03	0.85	0.1	0	0.17	0.86	0.09	-3.25634	1.16956e-06	1.0317e-05	Auxin transporter-like protein 1 [Source:UniProtKB/Swiss-Prot;Acc:Q9FEL8]
MTR_4g049420	3.11	3.24	2.43	0.15	0.34	0.43	2.92667	0.306667	-3.25452	2.06882e-12	4.24045e-11	transmembrane protein, putative
MTR_3g065080	21.87	17.92	10.79	1.55	1.66	2.12	16.86	1.77667	-3.24636	6.01201e-43	1.52803e-40	Avr9/Cf-9 rapidly elicited protein
MTR_2g095080	0.29	0.52	1.46	0	0	0.24	0.756667	0.08	-3.24159	0.00470892	0.017767	Ripening related protein family
MTR_4g091730	0.8	0.83	0.82	0.02	0.14	0.1	0.816667	0.0866667	-3.2362	2.14014e-07	2.15423e-06	G-type lectin S-receptor-like Serine/Threonine-kinase, putative
MTR_3g072530	16.62	10.47	9.57	0.93	1.78	1.19	12.22	1.3	-3.23266	2.68293e-32	3.71103e-30	nodulin MtN21/EamA-like transporter family protein
MTR_6g077640	0.28	0.1	0.09	0.02	0.03	0	0.156667	0.0166667	-3.23266	0.00308605	0.0122868	disease resistance protein (TIR-NBS-LRR class)
MTR_2g062360	0.08	0.25	0.51	0	0	0.09	0.28	0.03	-3.22239	0.011612	0.0384287	NBS-LRR type disease resistance protein
MTR_6g472110	43.96	24.42	38.13	3.97	3.52	3.94	35.5033	3.81	-3.22009	1.74903e-46	5.92719e-44	DUF1262 family protein
MTR_8g470970	2.31	1.19	2.37	0.63	0	0	1.95667	0.21	-3.21994	0.000570773	0.00279988	Serine/Threonine kinase, plant-type protein
MTR_7g490330	81.88	90.74	70.35	11.27	6.63	8.42	80.99	8.77333	-3.20655	1.56485e-65	1.76767e-62	strictosidine synthase family protein
MTR_2g037850	0.38	0.23	1.6	0.24	0	0	0.736667	0.08	-3.20294	0.00250194	0.0102317	subtilisin-like serine protease
MTR_8g070910	1.96	1.53	2.02	0.28	0.05	0.27	1.83667	0.2	-3.19902	8.98723e-11	1.46895e-09	receptor-like kinase
MTR_6g082280	6.92	4.35	8.2	0.94	0.52	0.67	6.49	0.71	-3.19233	2.16882e-17	7.43655e-16	hypothetical protein
MTR_7g015310	22.42	16.03	11.54	2.69	1.17	1.61	16.6633	1.82333	-3.19203	9.16562e-30	1.01839e-27	receptor-like kinase feronia-like protein
MTR_2g099465	1.29	0.66	0.85	0.06	0.25	0	0.933333	0.103333	-3.17509	0.00099568	0.00457311	class I chitinase
MTR_6g015770	0.72	1.29	0.79	0	0.31	0	0.933333	0.103333	-3.17509	0.0147899	0.0469679	transmembrane protein, putative
MTR_6g035100	0.19	0.22	0.31	0.04	0.04	0	0.24	0.0266667	-3.16993	0.0150435	0.0476523	cytochrome P450 family 71 protein
MTR_1g106215	2.62	0.7	1.88	0	0.37	0.21	1.73333	0.193333	-3.16439	0.000260124	0.00140406	hypothetical protein
MTR_8g019290	43.66	27.82	32.56	2.03	3.66	5.92	34.68	3.87	-3.1637	1.16613e-25	8.7494e-24	ankyrin repeat protein
MTR_8g064560	20.39	9.56	14.8	2.59	0.91	1.52	14.9167	1.67333	-3.15613	1.3399e-21	6.81564e-20	polygalacturonase non-catalytic protein
MTR_3g106620	11.48	11.55	12.36	2.84	0.89	0.26	11.7967	1.33	-3.14888	4.88582e-10	7.35332e-09	Kunitz type trypsin inhibitor
MTR_3g073420	0.72	0.45	0.15	0	0.15	0	0.44	0.05	-3.1375	0.00262572	0.0106628	auxin response factor, putative
MTR_7g407090	2.39	1.66	2.09	0.19	0.24	0.27	2.04667	0.233333	-3.13281	8.29366e-16	2.42292e-14	LRR receptor-like kinase family protein
MTR_3g079390	0.92	0.24	0.5	0.14	0	0.05	0.553333	0.0633333	-3.12711	0.00133815	0.0059087	DUF247 domain protein
MTR_3g113890	27.94	19.63	16.75	3.29	2.66	1.43	21.44	2.46	-3.12357	2.10449e-27	1.87678e-25	gibberellin-regulated family protein
MTR_6g011870	7787.1	8670.4	7395.81	1398.4	686.21	667.57	7951.1	917.393	-3.11554	1.71511e-39	3.48734e-37	light-harvesting complex I chlorophyll A/B-binding protein
MTR_7g104220	1.58	0.76	0.6	0.16	0.12	0.06	0.98	0.113333	-3.11221	3.10682e-05	0.000208347	GDSL-like lipase/acylhydrolase
MTR_2g023830	1.9	0.7	0.68	0	0.22	0.16	1.09333	0.126667	-3.10962	0.000407267	0.00208536	F-box plant-like protein, putative
MTR_7g061270	0.31	1.2	0.9	0	0.28	0	0.803333	0.0933333	-3.10553	0.0127281	0.0414613	nuclear transcription factor Y subunit B
MTR_1g034300	27.72	13.06	17.59	4.09	1.24	1.47	19.4567	2.26667	-3.10162	1.56905e-17	5.43499e-16	extra-large GTP-binding protein
MTR_2g043030	2.55	2.25	1.03	0.51	0.17	0	1.94333	0.226667	-3.09989	3.54886e-05	0.000234663	ethylene-responsive transcription factor ERF017-like protein
MTR_6g033850	31.48	19.21	28	3.46	2.95	2.77	26.23	3.06	-3.09961	3.6266e-50	1.44588e-47	heat shock cognate 70 kDa-like protein
MTR_4g132450	0.96	0.41	0.68	0.09	0.09	0.06	0.683333	0.08	-3.09452	0.00030293	0.00160361	wall-associated receptor kinase galacturonan-binding protein
MTR_8g041770	2.99	2.41	3.82	0.79	0.17	0.12	3.07333	0.36	-3.09374	3.52504e-08	4.02214e-07	HXXXD-type acyl-transferase family protein
MTR_7g109165	0.76	0.47	0.22	0.09	0.08	0	0.483333	0.0566667	-3.09245	0.00400746	0.0154623	syntaxin of plants protein
MTR_7g108600	0.34	0.94	0.84	0	0	0.25	0.706667	0.0833333	-3.08406	0.015161	0.0479497	RALF
MTR_3g087900	8.83	5.87	7.59	0.56	1.27	0.8	7.43	0.876667	-3.08326	4.35156e-16	1.29547e-14	zinc finger, C3HC4 type (RING finger) protein
MTR_3g100500	4.02	0.33	2.32	0.34	0.06	0.39	2.22333	0.263333	-3.07776	2.24579e-05	0.000154792	aspartic proteinase nepenthesin-like protein
MTR_8g093390	8.47	5.33	3.32	0.38	0.75	0.9	5.70667	0.676667	-3.07613	4.83891e-12	9.47876e-11	MKS1-like protein
MTR_6g078330	0.43	0.56	0.44	0.12	0	0.05	0.476667	0.0566667	-3.07241	0.000319093	0.00167608	glycoside hydrolase family 1 protein
MTR_2g097620	229.19	146.1	153.22	19.67	23.28	20.12	176.17	21.0233	-3.0669	3.15533e-76	4.58267e-73	zinc finger, C3HC4 type (RING finger) protein, putative
MTR_3g088670	1.47	1.47	0.49	0.08	0.27	0.06	1.14333	0.136667	-3.06451	3.28527e-05	0.000219302	chalcone and stilbene synthase family protein
MTR_3g062540	205.87	237.56	159.47	30.04	19.91	22.24	200.967	24.0633	-3.06205	2.51118e-70	3.19124e-67	root phototropism-like protein
MTR_4g013260	3.38	0.7	2.14	0.16	0.5	0.09	2.07333	0.25	-3.05195	2.11206e-06	1.78489e-05	WRKY transcription factor
MTR_3g026400	99.45	93.66	102.8	23.48	5.13	7.14	98.6367	11.9167	-3.04914	1.22205e-07	1.27818e-06	glycoside hydrolase family 1 protein
MTR_3g083620	0.66	0.71	0.2	0.19	0	0	0.523333	0.0633333	-3.04669	0.0059851	0.0217935	flavonoid O-methyltransferase-like protein
MTR_7g451210	2.6	1.44	2.38	0.44	0.09	0.25	2.14	0.26	-3.04103	2.06248e-05	0.000143422	heavy metal transport/detoxification superfamily protein
MTR_7g058550	0.44	0.24	0.14	0	0	0.1	0.273333	0.0333333	-3.03562	0.00625598	0.0226299	Serine/Threonine kinase, plant-type protein
MTR_8g027080	0.98	0.92	1.6	0.29	0.14	0	1.16667	0.143333	-3.02495	9.17455e-05	0.000553057	cytochrome b5-like heme/steroid-binding domain protein
MTR_1g111540	4.39	4.7	5.55	0.56	0.87	0.37	4.88	0.6	-3.02385	4.26168e-23	2.55613e-21	MFS transporter
MTR_1g018810	2.56	1.39	1.96	0.44	0.15	0.14	1.97	0.243333	-3.01719	3.02703e-07	2.98489e-06	transcription factor-like protein
MTR_3g064490	2.2	1.6	1.78	0.34	0.11	0.24	1.86	0.23	-3.0156	4.04228e-07	3.86784e-06	UTP-glucose-1-phosphate uridylyltransferase
MTR_8g020750	0.63	0.57	1.3	0.14	0.07	0.1	0.833333	0.103333	-3.01159	0.00159488	0.00687499	germin family 3 protein
MTR_7g033325	44.09	44.78	49.02	7.96	4.47	4.68	45.9633	5.70333	-3.01061	7.84331e-45	2.34527e-42	beta-1,4-N-acetylglucosaminyltransferase-like protein
MTR_3g034290	5.2	4.97	5.73	0.69	0.82	0.47	5.3	0.66	-3.00545	1.78459e-31	2.34103e-29	serine carboxypeptidase-like protein
MTR_1g070470	2.09	2.56	1.69	0.24	0.32	0.23	2.11333	0.263333	-3.00456	1.33741e-10	2.1531e-09	transmembrane amino acid transporter family protein
MTR_4g072600	1.5	2.49	2.82	0.19	0.39	0.27	2.27	0.283333	-3.00212	1.68325e-05	0.000119419	SAUR-like auxin-responsive family protein
MTR_8g098435	12.43	8.51	10.64	1.27	1.61	1.08	10.5267	1.32	-2.99544	1.74112e-39	3.50517e-37	cytochrome P450 family 94 protein
MTR_2g016710	0.78	1.03	1.13	0.37	0	0	0.98	0.123333	-2.99022	0.00106525	0.00484233	auxin-induced 5NG4-like protein
MTR_2g019530	6.26	6.73	6.54	1.11	0.62	0.73	6.51	0.82	-2.98896	1.94989e-35	3.1466e-33	inwardly rectifying potassium channel subunit
MTR_5g025270	486.05	578.08	522.18	113.69	38.78	47.73	528.77	66.7333	-2.98616	1.69267e-24	1.1389e-22	carotenoid cleavage dioxygenase 4a-6
MTR_6g011610	0.17	0.37	0.41	0	0.07	0.05	0.316667	0.04	-2.98489	0.00597464	0.0217698	homeobox associated leucine zipper protein
MTR_7g010580	3.23	1.14	1.96	0.14	0.56	0.1	2.11	0.266667	-2.98413	3.27623e-05	0.000218842	gibberellin-regulated family protein
MTR_6g465420	1.01	0.21	0.44	0.12	0	0.09	0.553333	0.07	-2.98272	0.0104745	0.0351797	CBF/DREB1 transcription factor
MSTRG.10970	68.58	34.57	41.47	15.36	1.65	1.32	48.2067	6.11	-2.97999	0.00123284	0.00549481	protein ALP1-like [Medicago truncatula]
MTR_8g039100	0.45	0.46	0.43	0.08	0.06	0.03	0.446667	0.0566667	-2.97863	2.25625e-05	0.000155407	phosphatidylinositol-4-phosphate 5-kinase family protein
MTR_5g005770	8.72	3.96	4.09	0.92	0.6	0.61	5.59	0.71	-2.97696	6.16301e-16	1.81612e-14	fantastic four-like protein
MTR_4g094532	16.59	13.62	12.17	2.73	1.15	1.54	14.1267	1.80667	-2.96702	1.10282e-27	1.00554e-25	ethylene-responsive nuclear-like protein, putative
MTR_1g110260	0.83	0.71	0.64	0.1	0.13	0.05	0.726667	0.0933333	-2.96083	2.77863e-05	0.000187825	cysteine-rich RLK (receptor-like kinase) protein
MTR_8g088720	143.36	126.97	121.21	29.21	8.8	12.99	130.513	17	-2.94059	9.1358e-22	4.72667e-20	2Fe-2S ferredoxin superfamily protein
MTR_1g056880	1.89	0.56	0.91	0.13	0.13	0.18	1.12	0.146667	-2.93289	3.09528e-06	2.53265e-05	E3 ubiquitin-protein ligase PUB23-like protein
MTR_4g013200	1.4	0.52	1.35	0.43	0	0	1.09	0.143333	-2.92688	0.00476294	0.0179409	thylakoid membrane phosphoprotein 14 kDa protein
MTR_7g015770	2.81	2.63	2.27	0.44	0.36	0.22	2.57	0.34	-2.91816	5.48625e-30	6.23196e-28	disease resistance protein (CC-NBS-LRR class) family protein
MTR_5g035980	27.26	18.28	18.8	4.51	1.62	2.41	21.4467	2.84667	-2.91341	5.93675e-23	3.4588e-21	transducin/WD40 repeat protein
MTR_6g007687	2.15	2.52	1.79	0.52	0.09	0.25	2.15333	0.286667	-2.90913	7.13578e-08	7.74649e-07	ZIP zinc/iron transport family protein
MTR_8g465510	1.17	1.01	1.17	0.21	0.17	0.07	1.11667	0.15	-2.89616	5.52085e-09	7.10441e-08	S-locus lectin kinase family protein
MTR_6g079140	0.89	1.48	0.83	0.19	0.12	0.12	1.06667	0.143333	-2.89566	2.54275e-12	5.14958e-11	disease resistance protein (TIR-NBS-LRR class)
MTR_2g014340	25.46	24.81	20.75	2.43	4.1	3.04	23.6733	3.19	-2.89163	8.18078e-45	2.41072e-42	ethylene response factor
MTR_8g030860	2.55	2.33	3.2	0.18	0.46	0.45	2.69333	0.363333	-2.89003	8.02967e-20	3.45905e-18	LRR and NB-ARC domain disease resistance protein
MTR_8g039540	3.84	2.12	2.16	0.48	0.16	0.46	2.70667	0.366667	-2.88398	3.66399e-11	6.32428e-10	aspartic proteinase nepenthesin-like protein
MTR_4g088735	0.97	0.55	0.39	0.19	0	0.07	0.636667	0.0866667	-2.87699	0.0029475	0.0118092	pollen Ole e I family allergen
MTR_3g096500	3.17	2.61	3.49	0.12	1.13	0.02	3.09	0.423333	-2.86774	9.86755e-05	0.000589175	gibberellin 20-oxidase
MTR_8g008660	0.95	0.43	0.58	0.18	0.09	0	0.653333	0.09	-2.85982	0.00200885	0.00844475	alpha/beta fold hydrolase
MTR_1g015530	34.84	32.44	32.63	8.76	2.49	2.52	33.3033	4.59	-2.8591	1.39313e-17	4.85875e-16	LRR receptor-like kinase family protein
MTR_2g040500	2.27	1	1.5	0.15	0.31	0.2	1.59	0.22	-2.85345	4.13818e-09	5.42498e-08	protein phosphatase 2C ABI2-like protein
MTR_6g463400	33.16	29.1	31.9	6.06	3.96	3.07	31.3867	4.36333	-2.84665	5.72099e-39	1.0974e-36	salt stress response/antifungal domain protein
MTR_8g098895	2.43	1.32	2.49	0.23	0.17	0.47	2.08	0.29	-2.84246	2.27679e-09	3.08833e-08	plant/F1M20-13 protein
MTR_2g103170	0.5	0.27	0.16	0.04	0.04	0.05	0.31	0.0433333	-2.83872	0.0108968	0.0363639	plant/F18G18-200 protein
MTR_7g067510	1.88	2.49	1.28	0.07	0.3	0.42	1.88333	0.263333	-2.83833	4.09477e-08	4.62036e-07	lactosylceramide 4-alpha-galactosyltransferase-like protein
MTR_1g018420	199.4	115.37	129.04	16.12	26.98	19.05	147.937	20.7167	-2.83612	3.22851e-39	6.37333e-37	C2H2-type zinc finger protein
MTR_3g067730	0.88	0.7	1.34	0	0.17	0.24	0.973333	0.136667	-2.83227	0.00345251	0.0135862	plastid movement impaired protein
MTR_8g023770	0.94	0.52	0.39	0	0.15	0.11	0.616667	0.0866667	-2.83094	0.000499977	0.00249289	inactive purple acid phosphatase-like protein
MTR_2g026775	0.99	0.34	0.73	0	0.16	0.13	0.686667	0.0966667	-2.82852	0.000134282	0.000775008	Lipid transfer protein
MTR_8g093335	1.95	2.51	2.78	0.68	0.34	0	2.41333	0.34	-2.82742	4.28143e-06	3.41792e-05	MKS1-like protein
MTR_1g088940	0.63	0.91	0.8	0.1	0.09	0.14	0.78	0.11	-2.82597	1.04278e-09	1.48368e-08	LRR receptor-like kinase
MTR_1g043410	1.35	1.17	1.09	0.31	0.05	0.15	1.20333	0.17	-2.82343	5.11097e-05	0.000327002	RING-H2 zinc finger protein
MTR_4g045887	23.48	24.02	19.22	3.04	2.34	4.08	22.24	3.15333	-2.81821	5.18559e-51	2.10877e-48	copper amine oxidase, enzyme domain protein
MTR_3g093530	0.83	1.05	1.41	0.14	0.17	0.16	1.09667	0.156667	-2.80735	8.68044e-08	9.32871e-07	cytochrome P450 family protein
MTR_4g112350	0.82	0.25	0.12	0	0.07	0.1	0.396667	0.0566667	-2.80735	0.00416091	0.0159599	kinesin motor domain protein
MTR_1g010270	8.62	7.15	6.94	1.56	0.64	1.05	7.57	1.08333	-2.80482	6.29623e-23	3.65567e-21	sulfate transporter-like protein
MTR_7g070050	3.62	3.77	5.21	1.35	0.29	0.18	4.2	0.606667	-2.79141	1.92632e-07	1.95253e-06	abscisic acid receptor
MTR_4g081650	0.41	0.21	0.07	0.07	0	0.03	0.23	0.0333333	-2.7866	0.0135191	0.0435771	S-locus lectin kinase family protein
MTR_8g018420	0.24	0.16	0.22	0.04	0	0.05	0.206667	0.03	-2.78427	0.00426972	0.0163158	seed linoleate 9S-lipoxygenase
MTR_7g062470	38.36	39.75	39.71	8.27	4.88	4	39.2733	5.71667	-2.7803	7.62109e-33	1.06869e-30	transmembrane protein, putative
MTR_1g030230	0.57	0.69	1.48	0	0.05	0.35	0.913333	0.133333	-2.7761	0.00191316	0.00808568	GDSL-like lipase/acylhydrolase
MTR_6g069600	36.54	36.73	30.5	10.81	2.51	1.84	34.59	5.05333	-2.77505	1.83992e-05	0.000129495	phosphoethanolamine N-methyltransferase
MTR_2g041070	11.3	8.01	7.39	1.1	1.62	1.19	8.9	1.30333	-2.7716	3.91312e-40	8.55542e-38	disease resistance protein (TIR-NBS-LRR class)
MTR_7g015550	42.57	28.81	40.8	6.81	5.15	4.48	37.3933	5.48	-2.77053	1.4196e-43	3.79798e-41	feronia receptor-like kinase
MTR_2g071750	0.56	0.93	0.83	0.14	0	0.2	0.773333	0.113333	-2.77052	0.00472818	0.0178298	hypothetical protein
MTR_7g015280	9.74	7.95	6.32	2.11	0.45	0.96	8.00333	1.17333	-2.76999	1.57103e-13	3.62998e-12	receptor-like kinase feronia-like protein
MTR_6g033415	0.29	0.34	0.46	0.11	0.02	0.03	0.363333	0.0533333	-2.76818	0.000757429	0.00359077	IQ calmodulin-binding motif protein
MTR_8g074350	0.85	1.49	1.27	0.03	0.36	0.14	1.20333	0.176667	-2.76793	5.99798e-06	4.63362e-05	Chitinase (Class Ib) / Hevein
MTR_7g009540	0.89	0.21	0.72	0	0.22	0.05	0.606667	0.09	-2.75291	0.00442082	0.0168205	leucine-rich receptor-like kinase family protein, putative
MTR_7g015520	2.35	2.91	1.73	0.16	0.17	0.71	2.33	0.346667	-2.74871	0.00102647	0.00468673	RALF
MTR_8g013990	0.86	1.79	0.8	0.38	0	0.14	1.15	0.173333	-2.73001	0.00601789	0.0219051	DUF1677 family protein
MTR_2g082090	11.87	9.1	10.39	3.58	0.54	0.62	10.4533	1.58	-2.72597	0.0001573	0.000893405	GRAS family transcription factor
MTR_5g071147	0.19	0.37	0.43	0.03	0.06	0.06	0.33	0.05	-2.72247	0.0113291	0.0376029	hypothetical protein
MTR_3g027940	21.1	10.92	21.22	4.41	1.92	1.74	17.7467	2.69	-2.72187	6.84331e-16	2.00786e-14	DNA-damage-repair/toleration DRT100-like protein
MTR_4g069680	9.72	12.12	7.47	2.62	0.69	1.16	9.77	1.49	-2.71305	3.15128e-12	6.2942e-11	dehydration-responsive RD22-like protein
MTR_3g109280	7.18	2.55	2.19	0.96	0.4	0.46	3.97333	0.606667	-2.71137	3.14455e-06	2.56986e-05	plant/F12B17-70 protein
MTR_2g097350	1.12	0.68	0.36	0.17	0	0.16	0.72	0.11	-2.71049	0.000561239	0.00275977	GRAS family transcription factor
MTR_1g037580	1.42	1.29	1	0.38	0.14	0.05	1.23667	0.19	-2.70239	5.73113e-06	4.45285e-05	cytochrome P450 family ABA 8'-hydroxylase
MTR_4g045810	3.72	2.94	2.43	0.61	0.4	0.39	3.03	0.466667	-2.69885	2.04668e-15	5.71636e-14	(E)-beta-ocimene/myrcene synthase
MTR_3g093830	10.56	7.83	8.29	1.73	0.83	1.55	8.89333	1.37	-2.69855	5.99749e-24	3.8469e-22	WRKY family transcription factor
MTR_8g098485	81.77	62.95	70.59	12.33	14.06	7.01	71.77	11.1333	-2.6885	3.63557e-36	6.10927e-34	BTB/POZ domain plant protein
MTR_4g115460	0.88	0.89	1	0.24	0.08	0.11	0.923333	0.143333	-2.68748	3.99225e-05	0.000261431	exostosin family protein
MTR_3g104930	0.39	0.35	0.29	0.04	0	0.12	0.343333	0.0533333	-2.6865	0.00138138	0.00607038	subtilisin-like serine protease
MTR_2g036480	1.58	1	0.89	0.07	0.15	0.32	1.15667	0.18	-2.6839	6.05652e-06	4.67352e-05	receptor-like kinase
MTR_8g097390	0.71	0.77	0.57	0	0.16	0.16	0.683333	0.106667	-2.67948	0.00291037	0.0116811	tubby C 2 protein
MTR_1g077930	3.05	3.18	3.24	0.36	0.77	0.35	3.15667	0.493333	-2.67777	5.13101e-15	1.38551e-13	alpha/beta-hydrolase superfamily protein
MTR_7g081270	8.61	6.31	6.16	2.11	0.64	0.55	7.02667	1.1	-2.67534	5.49246e-10	8.2056e-09	transcription termination factor family protein
MTR_7g105780	31.79	42.2	34.76	8.38	4.25	4.48	36.25	5.70333	-2.6681	1.54686e-28	1.53426e-26	ovate transcriptional repressor
MTR_2g037760	67.72	43.05	45.21	9.12	8.84	6.59	51.9933	8.18333	-2.66757	1.26527e-35	2.05814e-33	DUF4228 domain protein
MTR_5g040340	0.8	1.01	0.54	0.17	0	0.2	0.783333	0.123333	-2.66706	0.000319797	0.00167935	phytochrome kinase substrate protein, putative
MTR_1g076150	7.49	6.21	7.59	1.42	1.1	0.84	7.09667	1.12	-2.66364	2.33405e-19	9.78519e-18	myb-related transcription factor LBM1
MTR_3g017590	0.2	0.21	0.16	0.07	0.02	0	0.19	0.03	-2.66297	0.0123794	0.04049	ubiquitin ligase SINAT3
MTR_5g089820	10.18	5.72	7.19	1	1.6	1.05	7.69667	1.21667	-2.6613	8.71209e-15	2.30355e-13	DUF4228 domain protein
MTR_4g035885	2.25	4.18	2.62	0.49	0.3	0.65	3.01667	0.48	-2.65185	4.44188e-11	7.58964e-10	transmembrane protein, putative
MTR_5g092910	15.57	14.08	9.48	1.83	2.57	1.86	13.0433	2.08667	-2.64404	2.89042e-30	3.39716e-28	geranylgeranyl pyrophosphate synthase
MTR_2g073500	0.64	0.63	0.73	0.08	0.12	0.12	0.666667	0.106667	-2.64386	0.000318422	0.00167324	Pmr5/Cas1p GDSL/SGNH-like acyl-esterase family protein
MTR_4g094435	4.98	3.34	4.6	1.15	0.35	0.57	4.30667	0.69	-2.6419	2.58987e-10	4.02907e-09	polygalacturonase inhibitor protein
MTR_7g007230	16.77	14.58	18.34	4.3	1.36	2.37	16.5633	2.67667	-2.62948	1.61309e-15	4.53023e-14	ribulose bisphosphate carboxylase small chain
MTR_7g100050	5.86	5.44	4.2	1.14	0.89	0.48	5.16667	0.836667	-2.62651	5.0662e-19	2.04387e-17	nodulin MtN21/EamA-like transporter family protein
MTR_6g034350	1.2	1.06	1.07	0.24	0.14	0.16	1.11	0.18	-2.62449	1.73095e-14	4.43826e-13	ABC transporter family protein
MTR_1g076800	4.48	4.42	4.58	0.56	0.61	1.02	4.49333	0.73	-2.62182	1.60123e-14	4.13169e-13	DUF1442 family protein
MTR_4g058810	0.47	0.29	0.47	0	0.08	0.12	0.41	0.0666667	-2.62059	0.00697205	0.0248488	enoyl-(acyl carrier) reductase
MTR_7g090590	104.72	46.19	59.68	16.51	6.65	11.1	70.1967	11.42	-2.61984	1.66878e-16	5.25251e-15	GASA/GAST/Snakin
MTR_4g073770	3.82	2.64	2.69	0.54	0.41	0.54	3.05	0.496667	-2.61846	5.23326e-17	1.75013e-15	Auxin influx transporter [Source:UniProtKB/TrEMBL;Acc:A0A072UL82]
MTR_1g028330	0.69	0.18	0.48	0.11	0.11	0	0.45	0.0733333	-2.61738	0.00864275	0.0298968	glucosamine-6-phosphate isomerase/6-phosphogluconolactonase
MTR_8g032030	0.33	0.64	0.44	0.04	0.13	0.06	0.47	0.0766667	-2.61599	0.0038331	0.0148709	short-chain dehydrogenase/reductase
MTR_5g017210	4.46	2.73	3.53	0.52	0.37	0.86	3.57333	0.583333	-2.61488	2.23622e-08	2.63895e-07	helix loop helix DNA-binding domain protein
MTR_8g016330	5.09	4.04	2.49	0.85	0.56	0.49	3.87333	0.633333	-2.61254	4.33057e-19	1.75405e-17	receptor-like Serine/Threonine-kinase ALE2
MTR_8g080370	1.04	1.07	1.07	0.13	0.24	0.15	1.06	0.173333	-2.61244	3.97182e-09	5.21362e-08	kelch repeat F-box protein
MTR_1g115410	7.01	6.11	7.24	1.71	0.7	0.92	6.78667	1.11	-2.61214	1.2533e-14	3.25457e-13	photosystem II reaction center PsbP family protein
MTR_3g032110	2.9	2.61	1.45	0.51	0.39	0.24	2.32	0.38	-2.61005	3.38059e-18	1.24524e-16	LRR and NB-ARC domain disease resistance protein
MTR_8g005900	1.4	1.13	0.46	0.16	0.04	0.29	0.996667	0.163333	-2.60929	0.000192906	0.00107256	matrix metalloproteinase
MTR_3g062020	0.77	1.03	0.94	0.15	0.11	0.19	0.913333	0.15	-2.60618	4.09721e-08	4.62055e-07	LRR and NB-ARC domain disease resistance protein
MTR_2g008240	15.46	13.61	13.98	1.73	1.81	3.55	14.35	2.36333	-2.60216	2.80007e-29	2.99651e-27	beta-xylosidase/alpha-L-arabinofuranosidase-like protein
MTR_6g092540	28.59	27.29	22.48	7.04	2.47	3.4	26.12	4.30333	-2.60163	1.75406e-19	7.38411e-18	MYB-like transcription factor family protein
MTR_7g106500	1.12	1.52	0.57	0.27	0.04	0.22	1.07	0.176667	-2.59851	0.000123144	0.000719097	glutaredoxin (GRX) family protein
MTR_5g096200	0.85	1.06	0.63	0.28	0.09	0.05	0.846667	0.14	-2.59637	2.48403e-06	2.07084e-05	oligopeptide transporter OPT family protein
MTR_2g081580	59.92	58.26	53.94	7.88	8.54	12.12	57.3733	9.51333	-2.59236	5.69187e-59	3.73331e-56	calcium-binding EF-hand protein
MTR_4g125180	0.68	0.93	0.61	0.13	0.21	0.03	0.74	0.123333	-2.58496	5.96538e-06	4.6137e-05	subtilisin-like serine protease
MTR_2g435930	0.47	0.99	0.34	0.04	0	0.26	0.6	0.1	-2.58496	0.00477945	0.0179831	MATE efflux family protein
MTR_3g464380	18.39	15.65	15.21	4.91	1.63	1.67	16.4167	2.73667	-2.58467	4.65784e-15	1.26109e-13	NAD(P)H dehydrogenase B2
MTR_3g020280	1.5	1.42	0.79	0.32	0.11	0.19	1.23667	0.206667	-2.58108	5.13993e-08	5.69848e-07	S-locus lectin kinase family protein
MTR_6g033240	4.54	3.2	3.47	1.28	0.46	0.14	3.73667	0.626667	-2.57598	1.29409e-07	1.34661e-06	aminopeptidase
MTR_8g013910	0.4	0.85	0.18	0.07	0.17	0	0.476667	0.08	-2.57491	0.00845999	0.0293544	elongation factor 1-alpha
MTR_3g036100	0.42	0.41	1.01	0.1	0.1	0.11	0.613333	0.103333	-2.56937	8.37458e-05	0.000509974	cytokinin oxidase/dehydrogenase-like protein
MTR_7g015390	111.35	72.65	87.62	21.82	9.15	14.92	90.54	15.2967	-2.56534	1.22424e-25	9.11816e-24	feronia receptor-like kinase
MTR_1g058490	0.93	0.7	0.38	0.08	0.2	0.06	0.67	0.113333	-2.56359	0.000989859	0.00455255	F-box protein
MTR_2g087560	3.72	4.03	3.48	1.04	0.86	0	3.74333	0.633333	-2.56329	0.00117734	0.00529035	50S ribosomal protein L16
MTR_2g100290	0.41	0.19	0.34	0.11	0.05	0	0.313333	0.0533333	-2.55459	0.00690168	0.0246369	adenine nucleotide alpha hydrolase-like domain kinase
MTR_1g027880	10.98	6.11	7.62	0.65	1.44	2.12	8.23667	1.40333	-2.5532	1.53384e-12	3.19545e-11	wall-associated receptor kinase galacturonan-binding protein
MTR_1g105855	1	0.98	0.6	0.31	0.09	0.04	0.86	0.146667	-2.5518	0.000101244	0.000602105	salt stress response/antifungal domain protein
MTR_8g463800	0.49	1.04	1.05	0	0.44	0	0.86	0.146667	-2.5518	0.0101093	0.0341394	hypothetical protein
MTR_1g088930	0.52	0.4	0.31	0.14	0.05	0.02	0.41	0.07	-2.5502	4.89555e-05	0.000314308	LRR receptor-like kinase
MTR_4g014140	16.02	8.84	10.51	2.45	1.81	1.81	11.79	2.02333	-2.54276	1.6482e-25	1.20985e-23	disease resistance protein (TIR-NBS-LRR class)
MTR_1g105360	2.1	0.8	0.71	0.27	0.09	0.26	1.20333	0.206667	-2.54166	0.000148315	0.000847342	fantastic four-like protein
MSTRG.8669	27.46	8.54	10.32	2.6	1.44	3.92	15.44	2.65333	-2.54079	2.57642e-08	3.01071e-07	NB-ARC domain protein [Medicago truncatula]
MTR_4g078413	1.03	0.26	0.57	0	0.22	0.1	0.62	0.106667	-2.53916	0.00499042	0.0186355	O-acyltransferase WSD1-like protein
MTR_4g022800	2.2	1.79	2.15	0.46	0.25	0.35	2.04667	0.353333	-2.53417	6.06431e-10	8.98729e-09	HXXXD-type acyl-transferase family protein
MTR_7g096150	88.8	103.09	91.61	27.54	8.85	13.02	94.5	16.47	-2.52047	2.63632e-18	9.83564e-17	photosystem II reaction center W
MTR_4g133660	11.08	10.6	6.03	1.8	1.28	1.76	9.23667	1.61333	-2.51733	8.71241e-29	8.85748e-27	GRAS family transcription factor
MTR_8g065010	0.5	0.1	0.43	0.12	0.06	0	0.343333	0.06	-2.51658	0.0118938	0.0392019	polygalacturonase plant-like protein
MTR_8g035630	2.48	0.73	3.48	0.86	0.16	0.15	2.23	0.39	-2.5155	0.000384275	0.00197559	zinc-binding dehydrogenase family oxidoreductase
MTR_1g022185	0.52	2.29	0.39	0.08	0.09	0.39	1.06667	0.186667	-2.51457	0.000975814	0.00449405	Sec14p-like phosphatidylinositol transfer family protein
MTR_6g072540	3.22	1.76	1.18	0.63	0.21	0.24	2.05333	0.36	-2.5119	1.40158e-07	1.45104e-06	disease resistance protein (TIR-NBS-LRR class)
MTR_2g088980	20.96	18.07	19.16	4.11	2.83	3.28	19.3967	3.40667	-2.50938	1.13011e-38	2.10812e-36	cysteine-rich RLK (receptor-like kinase) protein
MTR_8g470560	1.24	1.13	2.01	0.24	0.23	0.3	1.46	0.256667	-2.508	2.95665e-09	3.94991e-08	LRR receptor-like kinase family protein
MTR_4g082810	3.01	1.59	1.84	0.59	0.24	0.31	2.14667	0.38	-2.49803	2.04156e-09	2.78037e-08	UDP-glucosyltransferase family protein
MTR_5g036240	9.45	8.07	8.1	2.54	1.17	0.83	8.54	1.51333	-2.49651	1.09152e-16	3.4951e-15	TIR-NBS-LRR class disease resistance protein
MTR_3g095340	2.22	1.75	3.29	0.23	0.57	0.49	2.42	0.43	-2.4926	9.85636e-07	8.79954e-06	alginate lyase
MTR_3g027030	6.44	1.7	3.87	0.16	1.29	0.69	4.00333	0.713333	-2.48855	0.000697841	0.00334257	hypothetical protein
MTR_1g080840	1.61	0.83	1.82	0.14	0	0.62	1.42	0.253333	-2.48678	0.00892559	0.030734	thioredoxin-like protein 4B
MTR_3g092390	0.15	0.09	0.15	0	0.02	0.05	0.13	0.0233333	-2.47805	0.0133032	0.0429695	LRR receptor-like kinase family protein
MSTRG.14776	9.91	6.22	6.25	1.01	2.7	0.32	7.46	1.34333	-2.47336	2.31238e-06	1.93967e-05	arabinogalactan protein [Medicago truncatula]
MTR_6g073880	30.48	23.37	21.45	5.47	3.62	4.47	25.1	4.52	-2.47329	1.3123e-43	3.55774e-41	disease resistance protein (TIR-NBS-LRR class)
MTR_5g036950	10.24	7.93	8.23	2.47	1.18	1.11	8.8	1.58667	-2.4715	7.59836e-20	3.29419e-18	microtubule-associated TORTIFOLIA-like protein
MTR_3g090350	2.34	2.12	2.86	0.33	0.63	0.36	2.44	0.44	-2.47131	3.7059e-09	4.87716e-08	MKS1-like protein
MTR_1g040675	12.17	12.98	9.93	2.39	2.45	1.49	11.6933	2.11	-2.47037	1.71578e-33	2.50985e-31	auxin response factor
MSTRG.14585	1.77	2.65	1.01	0.48	0.16	0.34	1.81	0.326667	-2.4701	0.000237547	0.00129422	retrovirus-related Pol polyprotein from transposon TNT 1-94 [Trifolium pratense]
MTR_5g065010	12.47	8.21	6	2.06	0.4	2.37	8.89333	1.61	-2.46566	8.10371e-09	1.0228e-07	flavonol synthase/flavanone 3-hydroxylase
MTR_5g082830	153.39	154.1	183.9	46.25	25.95	16.79	163.797	29.6633	-2.46515	7.82817e-21	3.65909e-19	ARM repeat CCCH-type zinc finger protein
MTR_8g068450	1.05	2.95	3.94	0.74	0.59	0.11	2.64667	0.48	-2.46307	0.000156228	0.000888308	leguminosin proline-rich group669 secreted peptide
MTR_1g105710	0.89	0.65	0.72	0.15	0.13	0.13	0.753333	0.136667	-2.46263	8.89052e-07	8.01645e-06	cysteine-rich receptor-kinase-like protein
MTR_2g081090	2063.88	2344.49	2060.1	543.34	306.76	323.69	2156.16	391.263	-2.46225	5.76706e-38	1.01967e-35	light-harvesting complex I chlorophyll A/B-binding protein
MTR_7g009450	0.24	0.48	0.49	0.04	0.06	0.12	0.403333	0.0733333	-2.45943	0.00029952	0.00158845	LRR receptor-like kinase family protein
MTR_3g016215	2.72	3.92	4.27	0.62	0.49	0.88	3.63667	0.663333	-2.45481	7.16056e-06	5.44486e-05	hypothetical protein
MTR_8g045735	5.41	3.22	3.4	1.22	0.36	0.62	4.01	0.733333	-2.45106	2.16697e-07	2.17801e-06	polyketide cyclase/dehydrase and lipid transporter
MTR_4g035880	122.29	160.95	107.3	28.19	19.42	23.98	130.18	23.8633	-2.44764	2.18941e-47	7.81004e-45	plant invertase/pectin methylesterase inhibitor
MTR_8g024540	2.76	1.43	0.86	0.1	0.83	0	1.68333	0.31	-2.44098	0.0018036	0.00767209	IQ calmodulin-binding motif protein
MTR_5g096670	231.03	229.3	261.82	66.25	28.53	38.48	240.717	44.42	-2.43805	2.76113e-25	1.97684e-23	fructose-bisphosphate aldolase
MTR_4g105400	1.86	1.13	0.31	0.32	0.29	0	1.1	0.203333	-2.43558	0.00403837	0.0155545	carboxyl-terminal peptidase
MTR_3g014380	2.26	0.56	1.23	0.38	0	0.37	1.35	0.25	-2.43296	0.00146402	0.00637977	translation elongation factor G, putative
MTR_4g076470	38.97	22.37	35.04	2.19	8.07	7.67	32.1267	5.97667	-2.42636	9.53014e-13	2.03333e-11	glucan endo-1,3-beta-glucosidase
MTR_7g112605	6.44	2.34	1.85	0.11	1.24	0.63	3.54333	0.66	-2.42457	0.000598771	0.0029196	hypothetical protein
MTR_4g063945	309.08	286.83	313.59	75.03	43.27	51.17	303.167	56.49	-2.42404	3.59919e-41	8.31616e-39	kinase 1B
MTR_2g022190	2.63	4.09	4.1	1.45	0.36	0.21	3.60667	0.673333	-2.42127	2.36703e-05	0.000162268	RING zinc finger protein, putative
MTR_1g099290	8.65	4.57	4.16	0.94	1.21	1.1	5.79333	1.08333	-2.41892	2.3296e-16	7.20672e-15	chitinase
MTR_5g041910	16.45	18.28	20.83	5.57	2.17	2.65	18.52	3.46333	-2.41885	1.0532e-15	3.05052e-14	oxygen-evolving enhancer protein
MTR_7g089120	1.73	0.63	0.58	0.28	0.27	0	0.98	0.183333	-2.41831	0.000592907	0.0028938	tubulin beta-1 chain
MTR_3g114920	0.43	0.79	0.7	0.08	0.04	0.24	0.64	0.12	-2.41504	0.00162295	0.00697663	high mobility group B-like protein
MTR_4g064750	173.66	191.75	174.37	53.46	24	23.83	179.927	33.7633	-2.41388	9.77879e-23	5.58517e-21	plastid transcriptionally active protein
MTR_1g097250	1.88	2.45	0.66	0.41	0.27	0.26	1.66333	0.313333	-2.40831	2.5219e-05	0.000172304	oxidoreductase family, NAD-binding rossmann fold protein
MTR_6g081060	0.97	1.04	0.9	0.13	0.27	0.15	0.97	0.183333	-2.40352	9.8351e-07	8.78634e-06	nucleotide-diphospho-sugar transferase family protein
MTR_8g005175	912.97	854.38	831.43	236.12	101.82	154.02	866.26	163.987	-2.40122	3.09234e-27	2.64187e-25	oxygen-evolving enhancer protein
MTR_6g059730	3.84	1.01	1.69	1.13	0.11	0	2.18	0.413333	-2.39895	0.00523822	0.019404	Kunitz type trypsin inhibitor / Alpha-fucosidase
MTR_1g099800	27.85	19.77	22.65	4.24	3.98	5.15	23.4233	4.45667	-2.39391	5.50026e-42	1.33139e-39	heavy metal transport/detoxification superfamily protein
MTR_2g015280	3.71	4.36	3.04	0.85	0.77	0.51	3.70333	0.71	-2.38293	5.0268e-21	2.38808e-19	receptor family ligand-binding region protein
MTR_5g011580	0.29	0.18	0.26	0.05	0.05	0.04	0.243333	0.0466667	-2.38247	0.00692464	0.0246972	translation factor EF-1 alpha-like protein
MTR_2g086090	12.07	11.5	8.88	1.72	1.78	2.77	10.8167	2.09	-2.37168	1.6913e-30	2.05465e-28	gland-specific fatty acyl-CoA reductase
MTR_1g100230	0.86	0.37	0.37	0.18	0.13	0	0.533333	0.103333	-2.36773	0.0103002	0.0346803	pumilio-like protein
MTR_2g100620	12.41	11.06	9.47	2.51	1.82	2.06	10.98	2.13	-2.36595	2.80596e-30	3.31707e-28	GDSL-like lipase/acylhydrolase
MTR_4g052320	1.57	1.24	1.41	0.3	0.52	0	1.40667	0.273333	-2.36355	0.000590132	0.00288233	short-chain dehydrogenase/reductase
MTR_4g114250	11.87	7.86	7.18	2.03	1.5	1.72	8.97	1.75	-2.35775	2.1315e-28	2.07367e-26	S-locus lectin kinase family protein
MTR_4g131720	47.37	43.79	44.49	15.24	4.77	6.47	45.2167	8.82667	-2.35691	1.62615e-14	4.18428e-13	hypothetical protein
MTR_6g036790	1.44	1.44	1.26	0.3	0.17	0.34	1.38	0.27	-2.35364	1.91893e-11	3.47441e-10	LRR receptor-like kinase family protein
MTR_7g098700	8.89	9.44	7.42	2.27	1.33	1.44	8.58333	1.68	-2.35308	1.69718e-24	1.1389e-22	tyrosine/DOPA decarboxylase
MTR_5g024450	4.71	4.08	4.48	0.9	1.03	0.67	4.42333	0.866667	-2.35158	4.27712e-28	4.02623e-26	LRR receptor-like kinase family protein
MTR_4g052420	819.82	1038.04	907.98	280.07	124.07	140.17	921.947	181.437	-2.34522	5.3939e-21	2.55056e-19	photosystem I subunit O
MTR_5g096890	0.14	0.55	1.85	0.21	0.14	0.15	0.846667	0.166667	-2.34483	0.0011434	0.00515264	neutral/alkaline non-lysosomal ceramidase
MTR_1g036750	1.39	1.19	1.02	0.31	0.21	0.19	1.2	0.236667	-2.34211	2.5247e-27	2.23194e-25	Rpp4C4
MTR_8g070095	1.51	1.62	1.33	0.26	0.32	0.3	1.48667	0.293333	-2.34147	8.22908e-06	6.1994e-05	aldo/keto reductase family oxidoreductase
MTR_2g089490	1.56	1.45	1.19	0.37	0.27	0.19	1.4	0.276667	-2.33921	1.8969e-07	1.92463e-06	carboxy-terminal domain cyclin
MTR_6g069050	0.94	1.03	0.56	0.17	0.33	0	0.843333	0.166667	-2.33914	0.000970779	0.00447491	ser/thr phosphatase family protein
MTR_5g016610	6.99	5.78	5.4	1.32	1.08	1.2	6.05667	1.2	-2.33549	4.26245e-21	2.0489e-19	WRKY transcription factor
MTR_8g098320	12.71	11.01	8.98	2.21	2.12	2.15	10.9	2.16	-2.33522	5.14151e-18	1.87017e-16	DNA-damage-repair/toleration protein DRT102
MTR_4g076090	1.76	1.57	1.65	0.26	0.51	0.22	1.66	0.33	-2.33065	0.000242624	0.0013187	transmembrane protein, putative
MTR_8g465380	0.71	0.91	1.23	0.3	0.2	0.07	0.95	0.19	-2.32193	4.28121e-05	0.000278381	F-box/RNI/FBD-like domain protein
MTR_6g082500	3.9	1.39	2.53	0.97	0.22	0.38	2.60667	0.523333	-2.3164	3.2188e-05	0.000215218	chlorophyllase enzyme
MTR_3g040800	2.85	2.45	4.74	0.44	0.91	0.67	3.34667	0.673333	-2.31333	3.65223e-10	5.57932e-09	tyrosine kinase family protein
MTR_5g060880	1.09	1.2	0.84	0.22	0.09	0.32	1.04333	0.21	-2.31274	0.000102765	0.00061026	hypothetical protein
MSTRG.9417	4.88	6.65	2.41	1.88	0.63	0.3	4.64667	0.936667	-2.31059	0.00123781	0.00551211	niemann-pick C1-like protein, partial [Trifolium pratense]
MTR_3g072105	1.92	1.45	1.68	0.12	0.37	0.53	1.68333	0.34	-2.30771	0.00226802	0.00939602	transmembrane amino acid transporter family protein
MTR_8g469870	2.95	2.62	2.25	0.88	0.7	0	2.60667	0.526667	-2.30724	0.000111378	0.000656611	LRR receptor-like kinase family protein
MTR_8g469780	0.38	0.24	0.27	0.02	0.09	0.07	0.296667	0.06	-2.30581	0.00342386	0.0134787	LRR receptor-like kinase family protein
MTR_4g019520	8.19	5.18	6.46	2.6	0.75	0.68	6.61	1.34333	-2.29883	4.65206e-09	6.03639e-08	glyoxal oxidase amino-terminal protein
MTR_7g099820	19.85	15.61	12.75	4.52	2.51	2.77	16.07	3.26667	-2.29848	1.14645e-27	1.04065e-25	cation/H+ exchanger 3
MTR_4g072190	22.32	30.38	19.61	6.03	4.42	4.26	24.1033	4.90333	-2.2974	2.0829e-26	1.65436e-24	SAUR-like auxin-responsive family protein
MTR_4g120740	0.99	0.22	0.95	0.26	0.18	0	0.72	0.146667	-2.29546	0.00243471	0.00999496	transducin family protein/WD-40 repeat protein
MTR_7g118290	947.26	878.68	830.95	247.76	127.61	166.03	885.63	180.467	-2.29497	2.59308e-38	4.66594e-36	thylakoid membrane phosphoprotein 14 kDa protein
MTR_4g064160	13.2	9.51	11.73	3.21	1.96	1.85	11.48	2.34	-2.29454	7.31936e-25	5.0449e-23	GRAS family transcription factor
MTR_1g022005	0.29	0.39	0.35	0.03	0.09	0.09	0.343333	0.07	-2.29418	0.00521176	0.0193413	phospholipid/glycerol acyltransferase family protein
MTR_6g089530	0.53	0.78	0.21	0.1	0.03	0.18	0.506667	0.103333	-2.29373	0.001821	0.00773638	DUF4378 domain protein
MTR_2g099470	19.59	9.89	17.33	1.35	4.83	3.4	15.6033	3.19333	-2.28872	2.94727e-11	5.18314e-10	Chitinase (Class IV) / Hevein
MTR_1g040615	2.31	2.33	2.54	0.68	0.36	0.43	2.39333	0.49	-2.28817	3.85201e-21	1.85599e-19	LRR receptor-like kinase family protein
MTR_2g093840	1.09	0.84	0.56	0.27	0.18	0.06	0.83	0.17	-2.28758	0.000892728	0.00415105	carboxyl-terminal peptidase
MTR_4g128580	5.49	1.63	5.86	0.63	1.07	0.96	4.32667	0.886667	-2.28679	1.47232e-07	1.51885e-06	xyloglucan endotransglucosylase/hydrolase family protein
MTR_1g093600	50.34	40.18	50.15	13.32	7.13	8.54	46.89	9.66333	-2.27869	9.15775e-28	8.46385e-26	AP2/ERF and B3 domain transcription factor
MTR_5g059900	1.44	0.64	2.04	0.57	0.1	0.18	1.37333	0.283333	-2.27711	9.58223e-05	0.000573889	glutamate receptor 2
MTR_7g093040	5.9	7.27	6.13	2.17	1.43	0.39	6.43333	1.33	-2.27414	4.07063e-08	4.59823e-07	DUF761 domain protein
MTR_2g075780	3.96	4.5	4.16	0.63	1.09	0.89	4.20667	0.87	-2.27359	1.62778e-14	4.18428e-13	gamma-glutamylhydrolase
MTR_1g037010	2.31	2.75	1.94	0.5	0.51	0.44	2.33333	0.483333	-2.2713	7.88511e-28	7.32091e-26	NBS-LRR type disease resistance protein
MTR_4g103970	2.08	1.89	1.77	0.56	0.4	0.23	1.91333	0.396667	-2.27009	8.70811e-05	0.000527756	hypothetical protein
MTR_3g074860	22.43	13.88	19.83	2.9	4.96	3.78	18.7133	3.88	-2.26994	6.12967e-22	3.22887e-20	phosphate-responsive 1 family protein
MTR_3g464150	101.28	124.59	89.29	33.38	14.85	17.48	105.053	21.9033	-2.2619	3.49316e-22	1.8991e-20	double Clp-N motif P-loop nucleoside triphosphate hydrolase superfamily protein
MTR_3g020510	2.7	2.14	1.97	1.24	0.07	0.11	2.27	0.473333	-2.26176	0.000459144	0.00231427	disease resistance protein (TIR-NBS-LRR class)
MTR_3g070850	19.55	18.05	16.45	5.34	3.07	2.87	18.0167	3.76	-2.26053	1.28331e-28	1.27909e-26	double Clp-N motif P-loop nucleoside triphosphate hydrolase superfamily protein
MTR_5g091980	3.64	1.96	2.59	0.74	0.45	0.52	2.73	0.57	-2.25987	1.42746e-08	1.74007e-07	strictosidine synthase-like protein
MTR_1g105800	7.71	4.82	4.46	1.7	1.09	0.77	5.66333	1.18667	-2.25474	1.05172e-14	2.74866e-13	cysteine-rich receptor-kinase-like protein
MTR_4g076430	2	1.5	2.56	0.41	0.38	0.48	2.02	0.423333	-2.25449	4.11666e-08	4.63991e-07	glucan endo-1,3-beta-glucosidase
MTR_2g015270	1.1	1.16	1.22	0.23	0.3	0.2	1.16	0.243333	-2.25312	2.43183e-10	3.79772e-09	glutamate receptor 3.4
MTR_1g037630	7.98	3.36	7.31	1.9	1.12	0.9	6.21667	1.30667	-2.25025	7.99588e-11	1.31537e-09	aspartic proteinase nepenthesin-like protein
MTR_2g022710	2.9	4.4	2.5	0.72	0.66	0.68	3.26667	0.686667	-2.25014	8.12848e-11	1.33611e-09	glycoside hydrolase family 1 protein
MTR_4g098930	20.57	19	19.59	4.34	3.66	4.47	19.72	4.15667	-2.24616	7.48678e-42	1.79093e-39	expansin-B1-like protein
MTR_2g022900	16.69	9.55	19.34	2.67	3.3	3.66	15.1933	3.21	-2.24279	2.94934e-11	5.18314e-10	15.4 kDa class V heat shock protein
MTR_7g109390	1.83	1.31	1.21	0.23	0.27	0.42	1.45	0.306667	-2.24131	1.83882e-10	2.91417e-09	alpha-L-arabinofuranosidase/beta-D-xylosidase
MTR_4g091570	0.9	0.94	0.76	0.21	0.14	0.2	0.866667	0.183333	-2.24101	1.32932e-08	1.63219e-07	G-type lectin S-receptor-like Serine/Threonine-kinase
MTR_2g043040	4.03	2.57	2.75	0.87	0.33	0.78	3.11667	0.66	-2.23947	1.08029e-07	1.14107e-06	TINY transcription factor
MTR_4g073240	59.23	51.7	62.52	17.66	8.49	10.67	57.8167	12.2733	-2.23596	1.67554e-20	7.58768e-19	ubiquitin-conjugating enzyme E2
MTR_2g034440	111.51	107.51	109.78	30.55	19.94	19.32	109.6	23.27	-2.2357	1.77294e-38	3.24768e-36	glucan endo-1,3-beta-glucosidase, basic protein
MTR_5g075440	0.43	0.3	0.73	0.22	0.04	0.05	0.486667	0.103333	-2.23563	0.00808994	0.028244	UDP-glucosyltransferase family protein
MTR_1g090930	6.65	6.53	10.81	1.55	1.18	2.37	7.99667	1.7	-2.23386	4.81898e-12	9.45795e-11	legume lectin beta domain protein
MTR_4g015570	3281.69	3605.14	3111.21	1083.7	478.77	568.14	3332.68	710.203	-2.23038	6.94386e-23	3.9997e-21	light-harvesting complex I chlorophyll A/B-binding protein
MTR_4g070320	3.32	2.76	3.49	0.6	1.07	0.37	3.19	0.68	-2.22995	7.74953e-09	9.8053e-08	transcription factor
MTR_6g452730	91.25	51.89	61.39	10.87	15.2	17.7	68.1767	14.59	-2.2243	3.17706e-26	2.45624e-24	PAR1 protein
MTR_5g034250	1.8	0.52	1.09	0.53	0	0.2	1.13667	0.243333	-2.2238	0.00279709	0.0112799	carbonic anhydrase family protein
MTR_4g087730	2.64	2.33	2.08	0.61	0.46	0.44	2.35	0.503333	-2.22307	5.43437e-08	5.99754e-07	Pmr5/Cas1p GDSL/SGNH-like acyl-esterase family protein
MTR_6g071430	18.67	12.91	16.5	4.99	2.81	2.5	16.0267	3.43333	-2.22279	3.19478e-22	1.75566e-20	disease resistance protein (TIR-NBS-LRR class)
MTR_2g090710	0.4	0.16	0.6	0.17	0.03	0.05	0.386667	0.0833333	-2.21412	0.00258863	0.0105332	LRR receptor-like kinase family protein
MTR_7g101290	2.39	0.95	2.12	0.29	0.23	0.66	1.82	0.393333	-2.21011	8.9709e-05	0.000541905	cytokinin riboside 5'-monophosphate phosphoribohydrolase
MTR_8g465340	1.27	1.93	1.28	0.31	0.27	0.39	1.49333	0.323333	-2.20744	1.4878e-11	2.74016e-10	LRR receptor-like kinase
MTR_4g063935	10.2	8.17	8.94	1.48	2.33	2.13	9.10333	1.98	-2.20089	3.94014e-22	2.13071e-20	kinase 1B
MTR_7g015230	3.48	3.23	2.75	1.26	0.23	0.57	3.15333	0.686667	-2.1992	6.68605e-08	7.30116e-07	receptor-like kinase feronia-like protein
MTR_1g034320	20.39	19.14	20.47	7.73	2.8	2.56	20	4.36333	-2.1965	1.28406e-12	2.69441e-11	fatty acid hydroperoxide lyase
MTR_5g036180	42.07	40.06	39.63	13.22	5.83	7.54	40.5867	8.86333	-2.19508	9.31533e-22	4.80733e-20	disease resistance protein (TIR-NBS-LRR class)
MTR_8g068265	0.72	0.46	0.69	0.1	0.31	0	0.623333	0.136667	-2.18934	0.00195533	0.00824505	1-deoxy-D-xylulose-5-phosphate synthase
MTR_2g438740	8.23	11.31	6.63	1.58	1.13	3.03	8.72333	1.91333	-2.18879	1.42002e-13	3.31115e-12	ankyrin repeat plant-like protein
MTR_2g039770	1.18	0.88	1.13	0.18	0.28	0.24	1.06333	0.233333	-2.18813	7.71136e-13	1.66449e-11	disease resistance protein (TIR-NBS-LRR class)
MTR_5g464810	6.16	8.68	8.89	0.86	2.5	1.85	7.91	1.73667	-2.18736	2.2953e-12	4.67171e-11	UDP-glucosyltransferase family protein
MTR_3g080870	5.69	5.4	1.98	0.59	1.68	0.6	4.35667	0.956667	-2.18714	5.02487e-08	5.577e-07	oligopeptide transporter OPT family protein
MTR_7g021710	0.29	1.37	0.98	0.1	0.19	0.29	0.88	0.193333	-2.18641	0.00435688	0.0166083	NADH-ubiquinone/plastoquinone oxidoreductase chain 6
MTR_3g117750	42.33	44.95	38.76	13.83	6.68	7.28	42.0133	9.26333	-2.18124	5.69835e-21	2.68827e-19	peptidyl-prolyl cis-trans isomerase
MTR_1g040575	3.09	3.6	3.09	1.59	0.46	0.11	3.26	0.72	-2.1788	3.90693e-05	0.000256588	LRR kinase family protein
MTR_3g081130	182.99	116.63	125.35	64.08	8.78	21.09	141.657	31.3167	-2.1774	0.000845095	0.00395747	seed linoleate 9S-lipoxygenase
MTR_8g012565	1112.13	1620.33	1518.7	360.67	330.96	249.73	1417.05	313.787	-2.17504	2.87315e-35	4.59997e-33	1-deoxy-D-xylulose 5-phosphate reductoisomerase
MTR_2g008610	1383.07	1518.29	1240.35	415.41	218.66	283.47	1380.57	305.847	-2.17438	9.56488e-32	1.26288e-29	light-harvesting complex I chlorophyll A/B-binding protein
MTR_1g070185	0.84	0.69	0.8	0.2	0.15	0.17	0.776667	0.173333	-2.16375	3.43501e-05	0.000228174	desacetoxyvindoline 4-hydroxylase, putative
MTR_8g103540	2.1	2.07	1.61	0.64	0.2	0.45	1.92667	0.43	-2.1637	4.53141e-08	5.06527e-07	regulator of Vps4 activity in the MVB pathway protein
MTR_3g098650	28.47	35.61	33.37	11.05	5.69	5.01	32.4833	7.25	-2.16365	6.09906e-20	2.6612e-18	glycoside hydrolase family 38 amino-terminal domain protein
MTR_4g126020	10.07	6.98	9.62	1.13	3.31	1.52	8.89	1.98667	-2.16183	3.77149e-15	1.03211e-13	calmodulin-binding family protein
MTR_4g091800	0.53	0.59	1.07	0.15	0.02	0.32	0.73	0.163333	-2.16008	0.00086065	0.0040192	G-type lectin S-receptor-like Serine/Threonine-kinase, putative
MTR_4g051715	2.75	1.22	2.24	0.39	0.59	0.41	2.07	0.463333	-2.15951	2.22562e-11	3.99767e-10	functional resistance protein KR1, putative
MTR_8g096310	28.65	39.15	30.16	9.43	7.08	5.5	32.6533	7.33667	-2.15403	2.92966e-27	2.5241e-25	bidirectional sugar transporter
MTR_3g086760	1.36	1.71	0.98	0.26	0.22	0.43	1.35	0.303333	-2.15398	4.86901e-06	3.84771e-05	transmembrane protein, putative
MTR_3g103960	113.02	102.74	184.32	42.56	24.89	22.67	133.36	30.04	-2.15037	1.47912e-17	5.14101e-16	zinc finger CCCH domain protein
MTR_1g041390	15.79	14.07	16.34	5.04	2.22	3.16	15.4	3.47333	-2.14854	2.62745e-16	7.9976e-15	chlorophyllase enzyme
MTR_3g009020	0.87	0.98	0.76	0.21	0.03	0.35	0.87	0.196667	-2.14526	0.00022561	0.00123614	glycoside hydrolase family 5 protein
MTR_3g074250	0.79	0.62	1.11	0.24	0	0.33	0.84	0.19	-2.14439	0.00306511	0.0122106	S-adenosylmethionine-dependent methyltransferase
MTR_7g092700	1.83	1.48	1.68	0.15	0.65	0.33	1.66333	0.376667	-2.14272	1.01251e-05	7.50541e-05	PRA1 family protein
MTR_4g097940	0.47	0.2	0.3	0.06	0.16	0	0.323333	0.0733333	-2.14048	0.0128072	0.0416987	basic helix loop helix (bHLH) DNA-binding family protein
MTR_3g078000	10.87	9.71	7.88	2.58	1.68	2.2	9.48667	2.15333	-2.13933	3.68763e-25	2.61256e-23	Serine/Threonine-kinase HT1-like protein
MTR_5g083730	0.48	0.52	0.27	0.11	0.07	0.11	0.423333	0.0966667	-2.1307	0.00648065	0.0233299	Ca(2+)-dependent nuclease-like protein
MTR_6g452880	5.89	8.64	6.04	2.48	0.8	1.42	6.85667	1.56667	-2.12981	1.42749e-07	1.4741e-06	blight resistance protein, putative
MTR_1g019970	0.28	0.53	0.37	0.06	0.12	0.09	0.393333	0.09	-2.12776	0.012255	0.0401659	heme oxygenase 1 protein
MTR_2g068880	1.37	0.88	1.76	0.13	0.66	0.13	1.33667	0.306667	-2.1239	0.000826793	0.0038807	transcription factor jungbrunnen-like protein
MTR_3g033240	0.45	0.39	0.38	0.09	0.08	0.11	0.406667	0.0933333	-2.12338	2.50176e-05	0.000171101	LRR and NB-ARC domain disease resistance protein, putative
MTR_8g059345	30.95	27.5	26.3	9.66	4.88	4.92	28.25	6.48667	-2.1227	5.57172e-23	3.28376e-21	disease resistance protein (CC-NBS-LRR class) family protein
MTR_5g015490	1.31	1.52	1.48	0.52	0.14	0.33	1.43667	0.33	-2.12219	1.82999e-06	1.5621e-05	GRAS family transcription factor
MTR_7g102790	1.04	0.65	1.05	0.2	0	0.43	0.913333	0.21	-2.12075	0.00543361	0.0200293	PLATZ transcription factor family protein
MTR_1g075200	0.46	0.9	0.64	0.37	0.09	0	0.666667	0.153333	-2.12029	0.00749471	0.0264291	P-loop nucleoside triphosphate hydrolase superfamily protein
MTR_4g076440	2.8	2.54	1.79	0.49	0.45	0.7	2.37667	0.546667	-2.12021	8.82557e-09	1.1084e-07	glucan endo-1,3-beta-glucosidase
MTR_2g012380	4.53	2.74	2.46	0.61	0.9	0.73	3.24333	0.746667	-2.11894	1.94574e-11	3.51668e-10	NADPH-dependent quinone oxidoreductase
MTR_2g450310	2.92	3.37	2.44	0.79	0.5	0.72	2.91	0.67	-2.11879	2.65947e-11	4.71037e-10	flavin-binding monooxygenase-like protein
MTR_8g043480	0.88	0.41	1.01	0.17	0.11	0.25	0.766667	0.176667	-2.11757	0.000193431	0.00107519	inositol polyphosphate 5-phosphatase I
MTR_2g026820	1.25	0.49	0.82	0.15	0.18	0.26	0.853333	0.196667	-2.11736	0.000104324	0.000617889	Lipid transfer protein
MTR_1g047370	30.79	20.05	23.37	6.95	5.21	4.97	24.7367	5.71	-2.11509	3.69401e-31	4.6158e-29	pectate lyase family protein
MTR_6g463150	6.1	5.75	5.12	1.8	0.89	1.23	5.65667	1.30667	-2.11406	2.3813e-23	1.44967e-21	NBS-LRR type disease resistance protein
MTR_4g007740	2.71	2.19	2.32	0.25	0.7	0.72	2.40667	0.556667	-2.11215	1.10079e-08	1.36811e-07	eukaryotic aspartyl protease family protein
MTR_8g014650	24.5	17.22	21.95	9.37	1.68	3.69	21.2233	4.91333	-2.11088	4.21191e-08	4.73154e-07	stem 28 kDa glycoprotein
MTR_4g075333	200.67	126.87	134.71	32.03	33.97	41.27	154.083	35.7567	-2.10743	8.03936e-40	1.70275e-37	pollen protein Ole E I-like protein
MTR_8g078100	1.51	0.42	0.44	0	0.41	0.14	0.79	0.183333	-2.10738	0.0141427	0.0452002	UPF0496 plant-like protein
MTR_3g086830	3.62	1.44	2.26	0.46	0.82	0.42	2.44	0.566667	-2.10631	1.68141e-05	0.00011933	hypothetical protein
MTR_8g061090	6.42	6.44	5.09	1.84	1	1.33	5.98333	1.39	-2.10586	6.88028e-21	3.22343e-19	oligopeptide transporter OPT family protein
MTR_3g112480	31.46	28.57	24.62	11.7	2.89	5.1	28.2167	6.56333	-2.10405	1.68736e-11	3.0909e-10	auxin-induced 5NG4-like protein
MTR_3g031600	0.53	0.23	0.4	0.15	0.06	0.06	0.386667	0.09	-2.10309	0.00204864	0.00859042	Serine/Threonine kinase domain protein
MTR_7g071050	2.9	1.4	1.07	0	0.54	0.71	1.79	0.416667	-2.10299	0.00212376	0.00885428	UDP-glucosyltransferase family protein
MTR_8g073305	0.16	0.88	0.85	0.11	0.33	0	0.63	0.146667	-2.10281	0.0131243	0.0425286	hypothetical protein
MTR_3g068150	2.13	3.17	3.07	1.29	0.41	0.25	2.79	0.65	-2.10175	5.11894e-05	0.000327306	thylakoid lumenal 15 kDa protein
MTR_5g084790	9.56	6.43	5.68	1.15	1.42	2.48	7.22333	1.68333	-2.10134	7.09187e-13	1.5373e-11	GDSL-like lipase/acylhydrolase
MTR_8g016120	7.83	8.72	7.39	2.62	1.42	1.54	7.98	1.86	-2.10109	5.97889e-18	2.167e-16	adenine nucleotide alpha hydrolase-like domain kinase
MTR_7g095680	1.64	1.16	1.06	0.3	0.35	0.25	1.28667	0.3	-2.1006	9.59993e-08	1.0225e-06	heat shock transcription factor A3
MTR_7g078070	44.48	34.66	49.32	12.88	8.87	8.21	42.82	9.98667	-2.10021	2.95304e-25	2.09945e-23	cysteine synthase/L-3-cyanoalanine synthase
MTR_8g045665	1.45	0.94	0.73	0.27	0	0.46	1.04	0.243333	-2.09558	0.00522348	0.0193741	pathogenesis-related protein bet V I family protein
MTR_6g078780	2.02	1.44	0.93	0.22	0.33	0.48	1.46333	0.343333	-2.09158	0.00450122	0.0170689	disease resistance protein (TIR-NBS-LRR class)
MTR_8g096960	0.66	0.68	0.82	0.26	0.07	0.18	0.72	0.17	-2.08246	0.00130839	0.00579343	stress responsive A/B barrel domain protein
MTR_4g118480	2.74	1.72	2.27	0.11	1.09	0.39	2.24333	0.53	-2.08158	0.000345549	0.0017974	transmembrane protein, putative
MTR_1g090673	0.79	0.8	0.78	0.35	0.08	0.13	0.79	0.186667	-2.08139	4.74229e-06	3.7578e-05	LRR and NB-ARC domain disease resistance protein
MSTRG.4800	3.58	5.1	5.06	1.47	1.01	0.77	4.58	1.08333	-2.07987	7.57568e-14	1.82941e-12	Retrovirus-related Pol polyprotein from transposon TNT 1-94 [Cajanus cajan]
MTR_8g469650	0.39	0.37	0.17	0.08	0	0.14	0.31	0.0733333	-2.07973	0.0110675	0.0368428	LRR receptor-like kinase family protein
MTR_7g079720	3.5	3	2.25	1.22	0.37	0.48	2.91667	0.69	-2.07965	3.90257e-07	3.74827e-06	auxin efflux carrier family transporter
MTR_5g064610	38.08	32.63	28.79	13.4	4.64	5.53	33.1667	7.85667	-2.07774	4.28941e-13	9.49037e-12	thylakoid lumenal 29 kDa protein
MTR_3g007970	7.33	8.17	7.58	2.68	1.29	1.5	7.69333	1.82333	-2.07703	1.38684e-12	2.90707e-11	phenylcoumaran benzylic ether reductase-like protein
MSTRG.13062	2.5	1.53	2.5	0.51	0.8	0.24	2.17667	0.516667	-2.07481	2.52536e-05	0.000172483	kinesin-like protein, partial [Trifolium pratense]
MTR_7g059290	0.61	0.31	0.47	0.13	0.13	0.07	0.463333	0.11	-2.07455	0.00147458	0.00642301	pectate lyase-like protein
MTR_3g117840	0.23	0.08	0.49	0.09	0.04	0.06	0.266667	0.0633333	-2.074	0.0157838	0.049557	glycoside hydrolase family 35 protein
MTR_6g032995	0.67	0.73	0.41	0.23	0.13	0.07	0.603333	0.143333	-2.07358	0.000513163	0.00254802	transmembrane amino acid transporter family protein
MTR_3g078380	0.52	0.84	0.45	0.28	0.15	0	0.603333	0.143333	-2.07358	0.00547529	0.020158	myosin heavy chain kinase B-like protein
MTR_5g026150	1.73	1.14	1.96	0.75	0.31	0.09	1.61	0.383333	-2.07039	1.60255e-05	0.000114453	LRR receptor-like kinase family protein
MTR_2g040260	1.65	2.01	1.54	0.41	0.5	0.33	1.73333	0.413333	-2.06817	7.23961e-17	2.38966e-15	animal HSPA9 nucleotide-binding domain protein
MTR_6g009540	5.75	3.63	4.08	1.35	0.83	1.04	4.48667	1.07333	-2.06355	3.31842e-15	9.10573e-14	P-loop nucleoside triphosphate hydrolase superfamily protein
MTR_7g090020	2.23	1.69	1.58	0.42	0.4	0.5	1.83333	0.44	-2.05889	3.28437e-11	5.70291e-10	BTB/POZ ankyrin repeat protein
MTR_8g011170	0.23	0.53	0.49	0.12	0.04	0.14	0.416667	0.1	-2.05889	0.000997508	0.00457841	NB-ARC domain disease resistance protein
MTR_1g090290	1.94	2.09	1.38	0.75	0.28	0.27	1.80333	0.433333	-2.05712	0.00122623	0.00547614	ethylene response factor
MTR_5g096530	50.14	62.79	57.41	19.3	11.15	10.55	56.78	13.6667	-2.05472	2.02642e-24	1.34213e-22	LRR receptor-like kinase family protein
MSTRG.3659	9.11	6.58	5.36	2.91	1	1.17	7.01667	1.69333	-2.05092	6.07302e-06	4.68447e-05	ORF1, partial [Pisum sativum]
MTR_3g076960	32.11	29.82	29.23	8.98	7.62	5.43	30.3867	7.34333	-2.04893	5.01709e-23	2.98282e-21	phloem specific protein
MTR_7g013180	3.66	4.34	3.13	1.29	0.87	0.53	3.71	0.896667	-2.04878	8.28965e-10	1.19711e-08	UDP-glucosyltransferase family protein
MTR_5g019580	0.71	1.22	1.46	0.04	0.22	0.56	1.13	0.273333	-2.04759	0.0012667	0.00562478	UDP-glucosyltransferase family protein
MTR_6g093180	22.82	24.85	18.64	5.04	5.14	5.87	22.1033	5.35	-2.04665	1.55676e-55	8.32991e-53	beta-amyrin synthase
MTR_8g028475	3.94	3.37	3.85	0.57	0.75	1.39	3.72	0.903333	-2.04197	2.52973e-08	2.96125e-07	late embryogenesis abundant protein
MTR_8g092890	0.54	0.62	0.61	0.06	0.17	0.2	0.59	0.143333	-2.04134	0.000442173	0.00224039	transducin/WD-like repeat-protein
MTR_1g094065	0.71	0.61	0.9	0.11	0.28	0.15	0.74	0.18	-2.03953	0.000313703	0.00165121	peptidyl-prolyl cis-trans isomerase
MTR_2g061820	0.75	0.22	0.67	0.18	0.09	0.13	0.546667	0.133333	-2.03562	0.00321127	0.0127379	chaperone BCS1-A-like protein, putative
MTR_2g040360	0.64	1.88	1.29	0.55	0.12	0.26	1.27	0.31	-2.03449	0.00273965	0.0110746	disease resistance protein (TIR-NBS-LRR class)
MTR_7g104650	29.55	26.37	27.31	9.06	5.36	5.92	27.7433	6.78	-2.03278	2.29593e-26	1.80943e-24	SOUL heme-binding family protein
MTR_3g033530	1.09	0.86	0.5	0.18	0.26	0.16	0.816667	0.2	-2.02975	0.00046092	0.00232207	BEST Arabidopsis thaliana protein match is: Late embryogenesis abundant protein, group 2 (TAIR:AT3G24600.1); Has 161 Blast hits to 158 proteins in 15 species: Archae - 0; Bacteria - 0; Metazoa - 0; Fungi - 0; Plants - 161; Viruses - 0; Other Eukaryo /.../0 (source: NCBI BLink). [Source:Projected from Arabidopsis thaliana (AT3G08490) TAIR;Acc:AT3G08490]
MTR_6g044600	0.34	0.33	0.31	0.04	0.09	0.11	0.326667	0.08	-2.02975	0.00108931	0.00493955	hypothetical protein
MTR_4g114270	4.13	2.9	3.09	0.62	0.93	0.93	3.37333	0.826667	-2.0288	1.56699e-15	4.43137e-14	S-locus lectin kinase family protein
MTR_5g085910	0.39	0.37	0.26	0.13	0.02	0.1	0.34	0.0833333	-2.02857	0.00161496	0.00694522	receptor-like protein
MTR_4g035870	1.59	2.31	1.97	0.66	0.38	0.4	1.95667	0.48	-2.02729	0.000453955	0.00229267	plant invertase/pectin methylesterase inhibitor
MTR_6g015665	0.34	0.5	0.42	0.08	0.17	0.06	0.42	0.103333	-2.02308	8.39475e-05	0.000510976	disease resistance protein (TIR-NBS-LRR class), putative
MTR_6g033100	0.56	1.54	0.62	0.08	0.59	0	0.906667	0.223333	-2.02137	0.0119746	0.039417	magnesium transporter NIPA protein
MTR_3g102810	13.07	12.01	12.5	4.16	2.16	2.94	12.5267	3.08667	-2.02088	2.55949e-22	1.42191e-20	subtilisin-like serine protease
MTR_2g013260	3.19	2.43	2.17	0.73	0.29	0.9	2.59667	0.64	-2.02052	1.59952e-06	1.38043e-05	dihydroflavonol-4-reductase-like protein
MTR_4g094775	0.54	0.2	0.72	0.05	0.17	0.14	0.486667	0.12	-2.0199	0.00290587	0.0116676	Isoflavone 2'-hydroxylase [Source:UniProtKB/Swiss-Prot;Acc:Q6WNR0]
MTR_1g059970	97.52	104.55	95.17	33.16	18.57	21.75	99.08	24.4933	-2.0162	3.39149e-29	3.59162e-27	glutathione S-transferase, amino-terminal domain protein
MTR_6g008140	10.61	6.26	5.79	1.56	1.8	2.25	7.55333	1.87	-2.01408	5.7403e-21	2.7018e-19	disease resistance protein (TIR-NBS-LRR class)
MTR_7g107560	3.74	3.72	3.35	1.52	0.37	0.8	3.60333	0.896667	-2.00669	7.28656e-08	7.90174e-07	Rac GTPase activating protein
MTR_4g100450	72.02	67.18	64.61	19.63	14.8	16.48	67.9367	16.97	-2.0012	1.43202e-54	7.10176e-52	ethylene response factor
MTR_3g076530	1.81	1.56	1.79	0.51	0.34	0.44	1.72	0.43	-2	9.99445e-08	1.06285e-06	cytochrome P450 family 71 protein
MTR_2g074980	6.4	6.61	5.08	1.91	1.52	1.1	6.03	1.51	-1.99761	2.80377e-22	1.54916e-20	LRR receptor-like kinase
MTR_1g026820	16.39	13.26	11.81	4.42	2.58	3.41	13.82	3.47	-1.99375	3.05897e-15	8.43936e-14	photosystem I reaction center subunit X psaK
MTR_7g016950	1.14	1.32	1.2	0.39	0.27	0.26	1.22	0.306667	-1.99214	1.78973e-06	1.53353e-05	pollen protein Ole E I-like protein
MTR_7g015250	10.25	6.56	7.51	2.1	1.42	2.6	8.10667	2.04	-1.99054	4.21556e-19	1.71088e-17	receptor-like kinase feronia-like protein
MTR_4g063940	27.93	24.07	25.55	7.48	5.74	6.32	25.85	6.51333	-1.9887	6.10956e-43	1.53365e-40	kinase 1B
MTR_7g117540	41.48	27.24	30.86	3.86	11.22	10.08	33.1933	8.38667	-1.98472	3.49534e-13	7.77579e-12	anaphase-promoting complex subunit 11 RING-H2 finger protein
MTR_6g074875	7.96	4.6	5.48	1.4	1.87	1.29	6.01333	1.52	-1.98409	1.41417e-20	6.44716e-19	disease resistance protein (TIR-NBS-LRR class)
MTR_2g039910	7.85	7.35	4.04	1.6	1.59	1.68	6.41333	1.62333	-1.98212	9.46329e-19	3.68615e-17	calmodulin-binding family protein
MTR_3g464370	6.42	6.01	6.25	1.38	1.28	2.07	6.22667	1.57667	-1.98158	1.36742e-20	6.26212e-19	mannose-binding lectin superfamily protein
MTR_3g106585	13.97	7.03	7.91	4.67	0.54	2.12	9.63667	2.44333	-1.97968	1.83323e-05	0.000129069	Kunitz type trypsin inhibitor
MTR_1g069190	1.63	2.19	1.7	0.68	0.22	0.5	1.84	0.466667	-1.97924	5.715e-09	7.33142e-08	DUF3741 family protein
MTR_4g451275	3026.8	2910.74	3468.52	918.33	671.69	799.89	3135.35	796.637	-1.97663	4.04168e-43	1.04025e-40	F0F1-type ATP synthase, beta subunit
MTR_1g107360	0.86	0.54	0.33	0.18	0.21	0.05	0.576667	0.146667	-1.9752	0.00491982	0.0184328	limonoid UDP-glucosyltransferase-like protein
MTR_4g014460	7.61	13.14	7.58	4.36	1.58	1.28	9.44333	2.40667	-1.97226	4.54826e-08	5.08131e-07	abscisic acid receptor
MTR_1g102500	0.55	0.26	0.21	0.13	0.02	0.11	0.34	0.0866667	-1.97199	0.00445147	0.0169212	LRR receptor-like kinase family protein
MTR_8g077145	6.36	4.12	5.21	0.76	2.24	1	5.23	1.33333	-1.97177	3.05838e-07	3.01435e-06	hypothetical protein
MTR_8g466800	0.79	0.65	0.4	0.32	0	0.15	0.613333	0.156667	-1.96897	0.0137632	0.0442307	BHLH transcription factor-like protein
MTR_2g100350	3.54	3.5	3.33	0.93	0.88	0.84	3.45667	0.883333	-1.96835	1.99093e-10	3.1381e-09	inorganic pyrophosphatase
MTR_4g064570	128.59	83.85	76.21	24.99	25.72	23.42	96.2167	24.71	-1.96119	4.15102e-36	6.91826e-34	zinc finger (C3HC4-type RING finger) family protein
MTR_4g085720	90.17	68.75	73.1	26.96	14.98	17.66	77.34	19.8667	-1.96086	1.82388e-25	1.33399e-23	plant U-box protein
MTR_3g074210	2.02	1.49	1.43	0.39	0.42	0.46	1.64667	0.423333	-1.95968	1.15351e-07	1.21336e-06	hypothetical protein
MTR_6g074030	108.29	63.57	91.52	25.3	20.93	21.57	87.7933	22.6	-1.95779	5.27329e-29	5.49855e-27	disease resistance protein (TIR-NBS-LRR class)
MTR_3g095540	177.04	166.38	159.15	57.16	31.58	40.74	167.523	43.16	-1.9566	5.60203e-29	5.81154e-27	photosystem I reaction center subunit N
MTR_1g105850	0.51	1.05	1.11	0.28	0.17	0.24	0.89	0.23	-1.95217	0.00294598	0.0118054	salt stress response/antifungal domain protein
MTR_3g013980	5.84	9.45	4.73	0.99	1.98	2.21	6.67333	1.72667	-1.95042	5.88288e-06	4.55856e-05	VQ motif protein
MTR_2g011240	0.74	0.78	0.45	0.27	0.14	0.1	0.656667	0.17	-1.94963	0.000215452	0.00118464	G-type lectin S-receptor-like Serine/Threonine-kinase
MTR_4g082060	36.72	36.48	36.4	8.98	10.39	9.02	36.5333	9.46333	-1.94879	3.54643e-60	2.48654e-57	DOF-type zinc finger DNA-binding family protein
MTR_3g091340	32.68	25.59	17.19	7.82	4.75	6.98	25.1533	6.51667	-1.94854	4.48233e-20	1.97699e-18	CCT motif protein
MTR_7g106340	4.67	3.75	5.59	1.4	1.46	0.77	4.67	1.21	-1.94842	7.55956e-12	1.44463e-10	E3 ubiquitin-protein ligase PUB23-like protein
MTR_2g101820	224.87	207.14	195.94	73.9	36.78	52.27	209.317	54.3167	-1.94622	3.08549e-24	2.01728e-22	photosystem I reaction center subunit VI
MTR_7g034590	9.64	12.61	11.65	4.23	1.52	3.06	11.3	2.93667	-1.94407	4.61184e-09	5.99186e-08	DHBP synthase RibB-like alpha/beta domain protein, putative
MTR_2g070730	0.24	0.05	0.13	0.03	0.04	0.04	0.14	0.0366667	-1.93289	0.0132279	0.0427605	interactor of constitutive active ROPs protein, putative
MTR_4g035905	976.62	1162.26	904.73	326.13	210.62	264.92	1014.54	267.223	-1.9247	6.09532e-38	1.06842e-35	plant invertase/pectin methylesterase inhibitor
MTR_7g108210	0.52	1.02	1.19	0.4	0.13	0.19	0.91	0.24	-1.92283	0.00834583	0.0290029	glutaredoxin-C1 protein
MTR_5g013030	6.65	3.74	6.1	0.65	2.22	1.48	5.49667	1.45	-1.9225	8.92991e-08	9.57658e-07	transmembrane protein, putative
MTR_4g075750	4.27	1.4	3.11	1.34	0.3	0.68	2.92667	0.773333	-1.9201	3.54553e-05	0.00023452	transmembrane amino acid transporter family protein
MTR_8g027040	66.74	79.34	49.52	25.47	12.82	13.42	65.2	17.2367	-1.91939	4.6108e-18	1.68013e-16	cytochrome P450 family 78 protein
MTR_3g058630	90.28	108.65	109.72	33.09	21.14	27.57	102.883	27.2667	-1.9158	1.6614e-30	2.03502e-28	ZIP metal ion transporter family protein
MTR_3g101670	21.75	19.38	23.86	7.61	3.82	5.81	21.6633	5.74667	-1.91446	1.54729e-17	5.36877e-16	light-harvesting complex I chlorophyll A/B-binding protein
MTR_5g086620	0.26	0.42	0.45	0.05	0.1	0.15	0.376667	0.1	-1.91329	0.00373552	0.0145633	receptor-like protein
MTR_6g035305	69.51	71.41	83.15	24.2	16.62	18.72	74.69	19.8467	-1.91202	8.41948e-32	1.11891e-29	fructose-1,6-bisphosphatase, cytosolic-like protein
MTR_4g087740	1.89	1.09	0.97	0.4	0.27	0.38	1.31667	0.35	-1.91146	0.0155938	0.0490515	hypothetical protein
MTR_7g063030	6.15	4.91	7.42	1.3	1.91	1.72	6.16	1.64333	-1.90631	5.76288e-16	1.70068e-14	L-type lectin-domain receptor kinase S.4
MTR_8g469860	2.36	0.79	1.46	0.58	0.1	0.55	1.53667	0.41	-1.90611	0.0074879	0.0264142	receptor-like kinase
MTR_7g079900	695.39	693.01	618.51	244.78	126.35	164.46	668.97	178.53	-1.90577	1.85129e-25	1.34918e-23	photosystem I reaction center subunit XI
MTR_5g035430	39.18	37.86	33.8	10.51	7.13	12.09	36.9467	9.91	-1.89849	2.1166e-28	2.06908e-26	DUF4228 domain protein
MTR_5g027810	20.57	12.81	26.23	4.76	6.48	4.83	19.87	5.35667	-1.89118	1.83411e-16	5.72857e-15	disease resistance protein (CC-NBS-LRR class) family protein
MTR_3g058890	12.1	11.7	6.43	2.86	2.66	2.63	10.0767	2.71667	-1.89111	5.60243e-13	1.22357e-11	transmembrane protein, putative
MTR_1g015830	3.55	1.58	2.13	1.04	0.45	0.47	2.42	0.653333	-1.88912	1.93723e-05	0.000135593	lysine decarboxylase family protein
MTR_4g080350	110.01	95.71	104.34	34.78	28.09	20.87	103.353	27.9133	-1.88856	3.54537e-30	4.09591e-28	DnaJ heat shock amino-terminal domain protein
MTR_2g022520	201.27	202.45	168.7	75.03	31.88	47.86	190.807	51.59	-1.88695	1.65767e-18	6.31186e-17	aluminum induced protein with YGL and LRDR motif protein
MTR_1g076400	2.21	3.85	3.44	0.56	0.4	1.61	3.16667	0.856667	-1.88616	2.8631e-07	2.83149e-06	E3 ubiquitin ligase PUB14, putative
MTR_1g109350	2.01	0.98	1.7	0.54	0.25	0.48	1.56333	0.423333	-1.88476	1.01107e-06	9.01273e-06	B-box zinc finger protein, putative
MTR_2g084985	5.08	5.1	3.86	0.24	1.47	2.1	4.68	1.27	-1.88168	0.000103153	0.000612383	stress responsive A/B barrel domain protein
MTR_6g071945	8.5	7.06	7.73	2.43	1.5	2.4	7.76333	2.11	-1.87943	1.98034e-23	1.2239e-21	disease resistance protein (TIR-NBS-LRR class)
MTR_3g019150	0.62	0.5	0.94	0.43	0.05	0.08	0.686667	0.186667	-1.87915	0.0131508	0.042579	NADPH:quinone oxidoreductase-like protein
MTR_3g062570	0.51	0.46	0.39	0.04	0.11	0.22	0.453333	0.123333	-1.87801	0.000307674	0.00162492	LRR receptor-like kinase
MTR_1g014510	8.57	8.57	6.69	3.96	0.95	1.58	7.94333	2.16333	-1.87649	1.94755e-07	1.97208e-06	nodulin MtN21/EamA-like transporter family protein
MTR_6g087200	1.47	1.23	1.19	0.3	0.54	0.22	1.29667	0.353333	-1.87571	5.98621e-08	6.56514e-07	disease resistance protein (TIR-NBS-LRR class), putative
MTR_8g072220	1.29	1.39	1.79	0.36	0.86	0	1.49	0.406667	-1.87339	0.00494066	0.0185016	transmembrane protein, putative
MTR_3g079820	2.14	2.54	2.93	1.65	0.25	0.18	2.53667	0.693333	-1.87131	0.0092893	0.0317765	DUF3148 family protein
MTR_6g046440	0.66	0.73	0.84	0.25	0.18	0.18	0.743333	0.203333	-1.87016	2.41159e-06	2.01536e-05	disease resistance protein RGA4
MTR_7g065080	12.83	11.08	9.64	3.69	1.95	3.54	11.1833	3.06	-1.86975	1.14398e-18	4.43057e-17	peptide/nitrate transporter plant
MTR_7g114070	10.87	10.3	11.72	4.68	2.5	1.82	10.9633	3	-1.86965	2.80914e-12	5.64969e-11	stress regulated protein
MTR_6g078100	3.45	4.81	3.83	1.79	0.81	0.71	4.03	1.10333	-1.86891	1.24563e-06	1.09359e-05	Kunitz type trypsin inhibitor / miraculin
MTR_8g433010	0.43	0.3	0.95	0.31	0	0.15	0.56	0.153333	-1.86876	0.0131339	0.0425377	disease resistance protein (TIR-NBS-LRR class)
MTR_1g010260	3.09	2.02	2.52	0.4	0.88	0.81	2.54333	0.696667	-1.86818	7.33498e-10	1.06861e-08	wall-associated receptor kinase-like protein
MTR_5g030920	3.35	3.16	2.9	1.04	0.66	0.88	3.13667	0.86	-1.86682	1.20582e-18	4.66119e-17	NORK [Source:UniProtKB/TrEMBL;Acc:A9YWR7]
MTR_1g056550	27.01	15.49	24.62	3.03	10.34	5.05	22.3733	6.14	-1.86547	1.53608e-09	2.1305e-08	syntaxin of plants 122 protein
MTR_3g082130	4.97	3.12	3.58	1.53	0.7	0.98	3.89	1.07	-1.86216	9.96677e-12	1.86778e-10	receptor-like protein
MTR_8g103480	1.32	0.95	0.82	0.31	0.29	0.25	1.03	0.283333	-1.86207	3.64067e-06	2.9422e-05	PPR containing plant-like protein
MTR_5g082290	0.17	0.39	0.13	0.04	0.07	0.08	0.23	0.0633333	-1.8606	0.0122728	0.0402049	LRR receptor-like kinase
MTR_3g100680	0.65	0.59	0.5	0.16	0.21	0.11	0.58	0.16	-1.85798	0.000562113	0.00276341	tyrosine kinase family protein
MTR_2g436100	55.49	43.34	46.32	16.89	10.68	12.51	48.3833	13.36	-1.85659	6.22922e-29	6.39691e-27	RING-H2 zinc finger protein
MTR_1g077210	4.45	2.93	2.21	1.79	0.08	0.78	3.19667	0.883333	-1.85554	0.00323813	0.012817	plant/F12B17-70 protein
MTR_4g086620	12.1	12.8	10.58	3.82	3.38	2.61	11.8267	3.27	-1.85468	9.38363e-26	7.09284e-24	calmodulin-binding protein
MTR_2g016800	12.62	5.39	7.44	1.16	3.3	2.58	8.48333	2.34667	-1.85402	3.24708e-07	3.18797e-06	transmembrane protein, putative
MTR_3g008820	28.54	25.85	17.41	6.18	5.75	8.05	23.9333	6.66	-1.84543	1.53233e-21	7.73124e-20	plant invertase/pectin methylesterase inhibitor
MTR_7g094190	1	1.27	1.43	0.34	0.27	0.42	1.23333	0.343333	-1.84488	5.21805e-07	4.91881e-06	indole-3-acetic acid-amido synthetase
MTR_5g046750	0.83	1.82	0.76	0.39	0.21	0.35	1.13667	0.316667	-1.84377	0.000126254	0.000734512	plant/F4N2-9 protein, putative
MTR_5g035360	10.89	12.14	10.71	4.41	1.87	3.13	11.2467	3.13667	-1.84219	4.08613e-15	1.11223e-13	carboxy-terminal domain cyclin
MTR_2g010590	8.75	12.53	12.92	2.12	4.47	2.95	11.4	3.18	-1.84194	1.92972e-11	3.49083e-10	CAP, cysteine-rich secretory protein, antigen 5
MTR_7g015510	82.7	57.07	73.86	25.86	14.31	19.49	71.21	19.8867	-1.84028	6.37214e-22	3.34793e-20	feronia receptor-like kinase
MTR_7g058530	0.76	0.77	0.69	0.23	0.2	0.19	0.74	0.206667	-1.84022	1.92088e-05	0.000134541	Serine/Threonine kinase, plant-type protein
MTR_1g026380	20.74	22.76	16.58	8.87	3.31	4.6	20.0267	5.59333	-1.84014	4.81254e-13	1.05559e-11	prolyl oligopeptidase-like protein
MTR_3g062890	21.57	20.54	21.85	10.52	2.41	4.99	21.32	5.97333	-1.8356	3.96212e-08	4.48312e-07	NADH-quinone oxidoreductase cyanobacterial subunit N
MTR_6g445600	2.59	2.29	2.06	0.69	0.8	0.46	2.31333	0.65	-1.83146	4.15047e-10	6.29787e-09	receptor-like kinase
MTR_3g112100	2.64	1.65	2.32	0.93	0.35	0.58	2.20333	0.62	-1.82935	6.18041e-05	0.000387262	transmembrane protein, putative
MTR_3g031790	21.6	17.25	17.97	6.34	4.49	5.17	18.94	5.33333	-1.82833	3.67955e-30	4.2269e-28	gamma interferon inducible lysosomal thiol reductase
MTR_7g059460	4.02	5.11	5.03	2.68	0.62	0.7	4.72	1.33333	-1.82375	0.00228427	0.00945561	macrophage migration inhibition factor-like protein
MTR_5g022970	12.81	14.9	17.2	4.98	3.94	3.77	14.97	4.23	-1.82334	3.10066e-19	1.28403e-17	hypothetical protein
MTR_8g023790	1066.97	1038.53	971.15	398.43	206.16	265.27	1025.55	289.953	-1.82251	6.10305e-24	3.89007e-22	light-harvesting complex I chlorophyll A/B-binding protein
MTR_2g103280	17.09	12.41	12.44	5.96	2.41	3.5	13.98	3.95667	-1.82101	9.27631e-12	1.7513e-10	biotin carboxyl carrier acetyl-CoA carboxylase
MTR_8g018730	43.49	39.51	31	17.75	6.41	8.14	38	10.7667	-1.81943	2.28245e-12	4.65021e-11	seed linoleate 9S-lipoxygenase
MTR_4g029530	1.31	2.02	1.39	0.44	0.39	0.51	1.57333	0.446667	-1.81655	1.46647e-09	2.04091e-08	small G family protein/RhoGAP family protein
MTR_6g029390	1.53	1.9	0.65	0.62	0.19	0.35	1.36	0.386667	-1.81444	0.00323299	0.0128041	methyltransferase-like protein
MTR_1g069235	48.86	35.33	39.64	15.99	7.87	11.44	41.2767	11.7667	-1.81062	2.68528e-18	9.98167e-17	photosystem I reaction center subunit IV A
MTR_2g064310	59.88	51.55	49.08	21.01	12.79	11.96	53.5033	15.2533	-1.8105	4.76902e-22	2.53844e-20	ZIP zinc/iron transport family protein
MTR_8g076940	4.15	3.68	3.06	2.17	0.36	0.58	3.63	1.03667	-1.80802	1.32445e-05	9.63737e-05	cytochrome P450 family protein
MTR_6g071280	46.03	42.69	44.11	22.81	4.9	10.23	44.2767	12.6467	-1.80779	2.70444e-08	3.14225e-07	MAP kinase kinase
MTR_6g075870	28.19	23.99	26.73	10.71	5.73	6.1	26.3033	7.51333	-1.80772	4.41439e-19	1.78445e-17	disease resistance protein (TIR-NBS-LRR class)
MTR_8g105700	0.89	1.43	0.62	0.22	0.44	0.18	0.98	0.28	-1.80735	0.000395772	0.00203059	MACPF domain protein
MTR_3g065020	0.4	0.23	0.28	0.17	0.04	0.05	0.303333	0.0866667	-1.80735	0.0134315	0.0433359	zinc finger-like protein
MTR_3g091560	1.97	1.41	2.1	0.59	0.56	0.42	1.82667	0.523333	-1.80341	5.16103e-08	5.70942e-07	IQ calmodulin-binding motif protein
MTR_2g089100	1.65	1.44	1.62	0.57	0.35	0.43	1.57	0.45	-1.80277	1.30862e-07	1.35964e-06	GRAS family transcription factor
MTR_3g006280	1.6	0.79	1.86	0.23	0.58	0.41	1.41667	0.406667	-1.80058	1.78333e-07	1.81393e-06	disease resistance protein (TIR-NBS-LRR class)
MTR_1g023180	1.41	1.16	1.25	0.88	0.07	0.15	1.27333	0.366667	-1.79607	0.00511884	0.0190414	auxin-induced 5NG4-like protein
MTR_3g058930	1.11	1.12	1.13	0.41	0.38	0.18	1.12	0.323333	-1.7924	4.1681e-05	0.000271809	transmembrane protein, putative
MTR_5g098610	1.77	1.83	1.63	0.32	0.46	0.74	1.74333	0.506667	-1.78274	0.00019083	0.00106306	transmembrane protein, putative
MTR_5g094810	6.09	5.42	5.1	1.9	1.75	1.18	5.53667	1.61	-1.78196	1.87459e-23	1.16207e-21	multidrug resistance protein ABC transporter family protein
MTR_8g469720	1.47	1.5	1.19	0.35	0.35	0.51	1.38667	0.403333	-1.78158	0.00100133	0.0045919	LRR receptor-like kinase family protein
MTR_8g468710	4.29	4.33	3.89	1.47	0.57	1.6	4.17	1.21333	-1.78107	1.79746e-06	1.53886e-05	receptor-like kinase
MTR_8g015340	0.7	0.57	0.48	0.13	0.13	0.25	0.583333	0.17	-1.77879	0.000101124	0.000601566	LRR receptor-like kinase plant
MSTRG.5750	3.6	2.21	2.83	1.28	0.38	0.86	2.88	0.84	-1.77761	0.000122016	0.000713329	receptor-like protein EIX2 [Medicago truncatula]
MTR_8g032260	28.2	25.42	23.03	11.2	5.39	5.78	25.55	7.45667	-1.77672	1.07578e-14	2.80794e-13	plant/T32A16-60 protein
MTR_7g024320	89.16	101.33	90.91	35.2	22.62	24.49	93.8	27.4367	-1.77348	1.80256e-30	2.16873e-28	ACT domain protein
MTR_6g406250	12.51	5.58	14.06	3	3.57	2.84	10.7167	3.13667	-1.77255	5.73257e-08	6.29716e-07	cinnamoyl-CoA reductase
MTR_8g018735	460.99	395.84	350.23	244.35	43.73	65.54	402.353	117.873	-1.77123	0.00382723	0.014851	seed linoleate 9S-lipoxygenase
MTR_6g060175	2643.71	2694.02	2662.44	1045.32	619.38	679.82	2666.72	781.507	-1.77074	6.72528e-27	5.58143e-25	light-harvesting complex I chlorophyll A/B-binding protein
MTR_1g081280	1.68	1.84	0.71	0.32	0.46	0.46	1.41	0.413333	-1.77032	0.000731215	0.00348764	DUF2358 family protein
MTR_7g491190	1.59	0.92	1.14	0.23	0.47	0.37	1.21667	0.356667	-1.77029	4.76166e-07	4.52002e-06	NBS-LRR disease resistance protein
MTR_4g030890	21.76	23.83	20.95	10.2	4.93	4.39	22.18	6.50667	-1.76927	1.91891e-13	4.37412e-12	gaiacol peroxidase
MTR_3g084930	7.56	2.79	10.34	1.98	2.72	1.37	6.89667	2.02333	-1.76917	8.13372e-07	7.37987e-06	MACPF domain protein
MTR_1g014240	2.51	2.64	3.47	1.12	0.82	0.59	2.87333	0.843333	-1.76855	3.81279e-09	5.01458e-08	lectin receptor kinase
MTR_4g127770	0.32	0.44	0.33	0.14	0.14	0.04	0.363333	0.106667	-1.76818	0.00123131	0.00549161	lysine-tRNA ligase-like protein
MTR_6g016820	2.23	1.73	3.19	0.87	0.68	0.55	2.38333	0.7	-1.76755	1.36718e-08	1.67261e-07	glycoside hydrolase family 81 protein
MTR_3g435460	1732.84	1966.57	1723.98	740.16	400.82	455.28	1807.8	532.087	-1.7645	1.41829e-22	7.98836e-21	light-harvesting complex I chlorophyll A/B-binding protein
MTR_8g072260	24.48	6.95	21.79	4.49	5.01	6.17	17.74	5.22333	-1.76396	5.25933e-10	7.86308e-09	cytochrome P450 family ABA 8'-hydroxylase
MTR_8g103750	3.06	4.25	3.95	0.99	0.7	1.63	3.75333	1.10667	-1.76195	1.08005e-12	2.28281e-11	ARF GTPase activator
MTR_8g023150	4.66	1.74	6.78	2.61	0.66	0.63	4.39333	1.3	-1.7568	0.000198487	0.00110149	pectinesterase/pectinesterase inhibitor
MTR_1g110120	2.46	1.37	1.94	0.32	0.66	0.73	1.92333	0.57	-1.75457	3.97e-07	3.80584e-06	wall associated kinase-like protein
MTR_1g100647	10.27	8.9	7.69	3.17	1.82	2.98	8.95333	2.65667	-1.75281	8.3631e-15	2.21704e-13	carboxy-terminal region remorin
MTR_3g084450	32.04	26.15	18.99	9.75	5.25	7.92	25.7267	7.64	-1.75162	1.36525e-18	5.24258e-17	long-chain-fatty-acid CoA ligase (AMP-forming)
MTR_1g099050	2.28	2.17	0.99	0.98	0.21	0.43	1.81333	0.54	-1.74761	0.000704725	0.00337157	serine decarboxylase
MTR_3g068030	2.97	1.62	1.05	1.01	0.36	0.31	1.88	0.56	-1.74723	3.1491e-05	0.000211044	ribulose bisphosphate carboxylase/oxygenase activase
MTR_1g093240	21.39	24.84	25.86	6.96	7.87	6.68	24.03	7.17	-1.74479	9.77784e-30	1.06509e-27	auxin-responsive AUX/IAA family protein
MTR_7g032640	6.64	6.82	3.72	2	1.29	1.84	5.72667	1.71	-1.7437	6.28081e-12	1.21858e-10	alpha/beta-hydrolase superfamily protein
MTR_1g027640	1.74	0.72	1.82	0.42	0.51	0.35	1.42667	0.426667	-1.74147	8.77475e-06	6.59339e-05	wall-associated receptor kinase-like protein
MTR_7g107670	4.21	2.92	3.3	0.91	1.12	1.09	3.47667	1.04	-1.74112	1.83868e-08	2.20046e-07	short-chain dehydrogenase/reductase
MTR_5g071070	1.05	1.88	0.97	0.48	0.24	0.45	1.3	0.39	-1.73697	9.54519e-07	8.55743e-06	ARM repeat CCCH-type zinc finger protein
MTR_1g085570	1.73	1.57	2.96	0.89	0.67	0.32	2.08667	0.626667	-1.73543	0.000815603	0.00383437	haloacid dehalogenase-like hydrolase
MTR_7g007220	15.03	8.8	11.75	3.65	2.31	4.73	11.86	3.56333	-1.7348	1.74422e-09	2.4028e-08	ribulose bisphosphate carboxylase small chain
MTR_5g019920	6.54	10.41	11.56	3.64	1.63	3.33	9.50333	2.86667	-1.72906	7.64822e-08	8.27188e-07	plant/T3A5-60 protein
MTR_1g064630	3.93	2.6	4.38	0.95	1.36	0.99	3.63667	1.1	-1.72511	2.16248e-09	2.93915e-08	Serine/Threonine kinase stpk-V protein
MTR_5g082270	0.48	0.54	0.5	0.02	0.28	0.16	0.506667	0.153333	-1.72437	0.00393661	0.0152289	LRR receptor-like kinase
MTR_4g094620	2.87	3.96	3.94	1.73	0.58	0.96	3.59	1.09	-1.71966	0.000151691	0.000865172	hypothetical protein
MTR_1g100130	16.16	25.47	20.5	11.44	4.53	2.98	20.71	6.31667	-1.71309	8.47118e-08	9.1183e-07	oxidoreductase/ferric-chelate reductase
MTR_8g008755	11.77	9.95	6.36	2.26	3.1	3.22	9.36	2.86	-1.71049	2.67405e-10	4.15684e-09	eukaryotic translation initiation factor 4G, putative
MTR_5g034770	0.63	0.31	0.43	0.2	0.09	0.13	0.456667	0.14	-1.70571	0.00139879	0.00614159	NB-ARC domain disease resistance protein
MTR_7g113800	32.38	26.84	26.31	9	9.46	7.77	28.51	8.74333	-1.70521	8.37147e-41	1.87052e-38	RING-H2 zinc finger protein
MTR_8g447220	8.96	9.41	8.35	4.15	1.6	2.45	8.90667	2.73333	-1.70422	3.29898e-10	5.06633e-09	calcium-dependent phospholipid-binding copine family protein
MTR_3g014608	8.63	5.12	4.65	1.33	1.78	2.54	6.13333	1.88333	-1.70338	7.61043e-07	6.94849e-06	transmembrane protein, putative
MTR_5g031300	1.85	1.59	1.54	0.46	0.74	0.33	1.66	0.51	-1.70261	1.63424e-05	0.000116307	cinnamyl alcohol dehydrogenase-like protein
MTR_5g092990	5.25	2.28	5.49	1.29	1.12	1.6	4.34	1.33667	-1.69906	1.49003e-07	1.53479e-06	TIR-like domain protein TSDC protein
MTR_3g105510	0.98	1.07	0.87	0.45	0.23	0.22	0.973333	0.3	-1.69797	0.0106257	0.0355878	ethylene-responsive transcription factor ERF018
MTR_4g081460	3.22	3.25	1.4	1.74	0.16	0.53	2.62333	0.81	-1.69541	0.00181282	0.00770484	sesquiterpene synthase
MTR_3g023720	2.67	5.97	2.98	1.52	1.09	0.98	3.87333	1.19667	-1.69455	8.81616e-09	1.1079e-07	soluble N-ethylmaleimide-sensitive factor adaptor protein
MTR_7g077880	3.58	4.36	2.9	1.11	1.02	1.22	3.61333	1.11667	-1.69413	6.60949e-06	5.06371e-05	hypothetical protein
MTR_4g068270	1.43	2.52	2.92	1.02	0.68	0.43	2.29	0.71	-1.68946	1.45809e-05	0.00010502	orn/lys/arg decarboxylase major region protein
MTR_4g026180	0.43	0.75	0.56	0.26	0.19	0.09	0.58	0.18	-1.68806	0.000179195	0.00100402	spindle and kinetochore-associated-like protein
MTR_3g088640	8.71	7.25	6.52	2.5	2.25	2.23	7.49333	2.32667	-1.68734	1.16378e-28	1.17727e-26	adenine nucleotide alpha hydrolase-like domain kinase
MTR_4g094208	9.29	5.08	5.84	2.33	2.37	1.59	6.73667	2.09667	-1.68394	1.33759e-11	2.47924e-10	protein phosphatase 2C-like protein
MTR_7g074240	2.28	0.74	2.5	0.17	1.17	0.38	1.84	0.573333	-1.68226	0.00436604	0.0166376	EF hand calcium-binding family protein
MTR_4g062190	2.84	3.13	2.5	1.06	0.63	0.95	2.82333	0.88	-1.68182	2.50245e-08	2.9327e-07	3-ketoacyl-CoA synthase-like protein
MTR_8g466250	3.39	2.6	2	0.6	0.61	1.29	2.66333	0.833333	-1.67627	0.000548168	0.00270204	calcium-binding EF-hand protein
MTR_5g029800	2.41	0.94	1.12	0.46	0.23	0.71	1.49	0.466667	-1.67485	0.00048634	0.00243146	UDP-glucosyltransferase family protein
MTR_3g082050	2.43	4.03	2.86	0.78	0.83	1.31	3.10667	0.973333	-1.67436	1.44624e-12	3.01915e-11	ZIP zinc/iron transport family protein
MTR_1g041395	14.02	13.86	15.55	3.32	6.99	3.3	14.4767	4.53667	-1.67402	1.41733e-12	2.96487e-11	auxin canalization protein
MTR_1g011800	44.62	33.97	38.6	13.34	8.9	14.5	39.0633	12.2467	-1.67343	5.04324e-23	2.98963e-21	plant/F18G18-200 protein
MTR_4g016740	9.37	7.91	21.18	5.39	3.51	3.16	12.82	4.02	-1.67313	3.56341e-06	2.8832e-05	receptor-like protein, putative
MTR_2g089030	4.48	2.7	2.8	1.22	0.5	1.41	3.32667	1.04333	-1.67288	4.07681e-07	3.89905e-06	beta-amylase
MTR_6g005480	2.35	1.35	1.21	0.35	0.62	0.57	1.63667	0.513333	-1.67279	0.000106852	0.000631761	plastid phosphate translocator
MTR_7g100240	5.26	5.76	4.84	1.41	1.66	1.91	5.28667	1.66	-1.67118	1.29748e-17	4.54858e-16	serine/threonine phosphatase family, 2C domain protein
MTR_3g024510	0.64	0.47	0.8	0.04	0.18	0.38	0.636667	0.2	-1.67054	0.0152464	0.0482124	GDSL-like lipase/acylhydrolase
MTR_8g074610	17.91	14.49	13.68	5.1	5.14	4.29	15.36	4.84333	-1.66511	1.85671e-31	2.42003e-29	F-box protein
MTR_5g014260	264.99	225.62	261.83	118.44	53.39	65.48	250.813	79.1033	-1.6648	6.8544e-15	1.82661e-13	glycine cleavage system H protein
MTR_1g070520	5.71	4.21	5.39	2.11	1.15	1.57	5.10333	1.61	-1.66438	1.90446e-09	2.6094e-08	auxin-responsive AUX/IAA family protein
MTR_4g058820	1.61	2.54	1.01	0.94	0.36	0.33	1.72	0.543333	-1.6625	0.000999183	0.00458506	enoyl-(acyl carrier) reductase
MTR_7g023750	2.34	1.03	0.46	0.74	0.24	0.23	1.27667	0.403333	-1.66234	0.00734702	0.0259668	DNA-binding protein, putative
MTR_3g053710	8.89	8.21	8.44	4.28	1.71	2.1	8.51333	2.69667	-1.65855	1.74383e-09	2.4028e-08	eukaryotic aspartyl protease family protein
MTR_5g073650	2.56	4.14	3.77	1.1	0.94	1.28	3.49	1.10667	-1.65701	1.82508e-08	2.18548e-07	transmembrane protein, putative
MTR_5g073660	1.69	0.73	1.11	0.5	0.44	0.18	1.17667	0.373333	-1.65617	0.0052686	0.0194917	transmembrane protein, putative
MTR_1g103540	4.74	2.99	3.3	1.62	1.22	0.66	3.67667	1.16667	-1.65601	5.23021e-07	4.92798e-06	biopterin transport-related protein BT1
MTR_4g082355	6.5	4	7.23	1.52	2.86	1.25	5.91	1.87667	-1.65499	3.07588e-07	3.0272e-06	transmembrane protein, putative
MTR_8g100135	6.55	4.6	3.73	2.31	0.63	1.79	4.96	1.57667	-1.65346	8.4319e-07	7.62999e-06	cytochrome P450 family protein
MTR_8g469310	6.28	7.85	8.04	2.18	2.48	2.39	7.39	2.35	-1.65291	7.18481e-19	2.8257e-17	peptide/nitrate transporter plant
MTR_8g470400	0.35	0.49	0.54	0.13	0.09	0.22	0.46	0.146667	-1.64909	0.00208117	0.00869585	LRR receptor-like kinase family protein
MTR_3g035730	181.32	118.67	102.91	37.61	35.05	55.84	134.3	42.8333	-1.64865	2.79617e-19	1.16267e-17	F0F1-type ATP synthase, beta subunit
MTR_2g097310	0.8	0.46	0.62	0.11	0.25	0.24	0.626667	0.2	-1.6477	0.00168567	0.00721878	GRAS family transcription factor
MTR_1g013680	1.51	2.26	1.74	0.65	0.67	0.44	1.83667	0.586667	-1.64648	4.83444e-08	5.37445e-07	GTP-binding elongation factor Tu family protein
MTR_6g027680	6.94	4.95	6.32	1.53	1.25	3.04	6.07	1.94	-1.64564	1.56867e-09	2.17126e-08	cationic amino acid transporter 2, vacuolar protein
MTR_2g086580	8.18	8.58	7.16	3.8	1.95	1.9	7.97333	2.55	-1.64469	7.36008e-12	1.40783e-10	PAK-box/P21-Rho-binding domain Rho GTPase activating protein
MTR_8g067050	0.66	1.79	1.33	0.34	0.51	0.36	1.26	0.403333	-1.64338	0.00969238	0.0329392	hypothetical protein
MTR_4g115530	2.76	1.64	2.9	0.99	1.02	0.33	2.43333	0.78	-1.64139	0.000155035	0.000882264	glycosyltransferase
MTR_1g015890	23.26	20.31	11.29	8.66	3.8	5.13	18.2867	5.86333	-1.641	4.45849e-09	5.81491e-08	glutaredoxin-like protein, putative
MTR_7g065160	0.95	1.97	0.54	0.29	0.51	0.31	1.15333	0.37	-1.64021	0.0135638	0.0437002	Lipid transfer protein
MTR_1g070495	152.09	164.67	141.25	63.32	34.86	49.15	152.67	49.11	-1.63633	4.4068e-22	2.35799e-20	photosystem II reaction center W
MTR_1g025420	24.3	17.27	31.23	6.84	8.47	8.11	24.2667	7.80667	-1.6362	8.05439e-16	2.3564e-14	pathogenesis-related thaumatin family protein
MTR_2g018990	2	2.21	1.54	0.74	0.54	0.57	1.91667	0.616667	-1.63604	4.87858e-07	4.62022e-06	Serine/Threonine kinase family protein
MTR_2g035850	20.7	14.47	17.35	6.08	5.83	4.99	17.5067	5.63333	-1.63584	3.37114e-21	1.63203e-19	VQ motif protein
MTR_3g040410	4.28	3.55	3.33	1.94	0.24	1.42	3.72	1.2	-1.63227	0.000212264	0.00116805	flavonol synthase/flavanone 3-hydroxylase
MTR_2g089310	3.79	4.02	5.66	1.39	1.8	1.16	4.49	1.45	-1.63066	2.12993e-08	2.52524e-07	B-box type zinc finger protein
MTR_3g082200	16.63	11.46	13.46	5.5	3.39	4.53	13.85	4.47333	-1.63046	1.26303e-18	4.86387e-17	subtilisin-like serine protease
MTR_1g040155	59.66	60.54	49.56	21	17.56	16.36	56.5867	18.3067	-1.62809	1.74144e-45	5.44749e-43	DNA-binding protein SMUBP-2
MTR_7g011010	3.61	1.14	3.62	0.85	0.73	1.13	2.79	0.903333	-1.62693	0.000284675	0.00152132	EF hand calcium-binding family protein
MTR_2g022480	10.1	3.91	17.03	4.08	3.51	2.47	10.3467	3.35333	-1.6255	5.10637e-06	4.01344e-05	extracellular dermal glycoprotein
MTR_4g007250	1.34	0.84	2.32	0.58	0.48	0.4	1.5	0.486667	-1.62396	1.40899e-05	0.000102063	plastocyanin-like domain protein
MTR_2g016050	0.71	0.65	1.01	0.27	0.21	0.29	0.79	0.256667	-1.62196	0.0156386	0.0491772	proteasome subunit alpha type-7-A protein
MTR_8g019260	11.39	7.12	9	1.74	3.99	3.22	9.17	2.98333	-1.62	3.7573e-07	3.62932e-06	ankyrin repeat protein
MTR_2g013370	0.79	0.49	0.84	0.19	0.13	0.37	0.706667	0.23	-1.6194	0.00216328	0.00900244	Dof domain zinc finger protein
MTR_4g009510	1.72	1.06	0.84	0.37	0.43	0.38	1.20667	0.393333	-1.6172	0.00144517	0.00631656	DNA-binding protein, putative
MTR_7g444860	3.59	7.05	3.09	1.9	1.39	1.19	4.57667	1.49333	-1.61576	1.60752e-07	1.64913e-06	squamosa promoter-binding-like protein
MTR_4g039540	4.15	4.16	5.83	2.27	1.27	1.08	4.71333	1.54	-1.61382	1.35544e-05	9.83938e-05	hypothetical protein
MTR_4g078440	5.03	3.78	3.08	1.62	0.81	1.47	3.96333	1.3	-1.6082	5.14951e-08	5.70149e-07	O-acyltransferase WSD1-like protein
MTR_1g098700	52.37	31.71	37.36	13.3	11.76	14.78	40.48	13.28	-1.60795	1.51874e-23	9.44357e-22	plant/F1M20-13 protein
MTR_3g015280	1.47	1.14	1.29	0.65	0.23	0.4	1.3	0.426667	-1.60733	1.66702e-05	0.000118391	NBS-LRR type disease resistance protein
MTR_7g118170	29.03	29.95	21.51	9.73	8.15	8.58	26.83	8.82	-1.605	9.64731e-34	1.44234e-31	3-ketoacyl-CoA synthase-like protein
MTR_3g091770	1.68	2.29	1.64	0.67	0.73	0.45	1.87	0.616667	-1.60048	6.19378e-08	6.78546e-07	transmembrane protein, putative
MTR_3g073960	10.99	13.61	8.69	5.29	2.25	3.48	11.0967	3.67333	-1.59496	6.59632e-10	9.70837e-09	DUF581 family protein
MTR_8g019110	6.5	8.68	8.66	1.96	4.02	1.92	7.94667	2.63333	-1.59346	5.32941e-09	6.87146e-08	ankyrin repeat protein
MTR_1g022350	2.56	2.33	4.52	1.16	1.22	0.74	3.13667	1.04	-1.59265	2.45391e-05	0.000167885	ubiquitin-protein ligase, putative
MTR_6g014186	10.1	10.89	12.03	3.75	4.04	3.16	11.0067	3.65	-1.59241	2.29522e-18	8.61045e-17	UDP-glucosyltransferase
MTR_3g031400	2.03	2.35	1.4	0.94	0.59	0.39	1.92667	0.64	-1.58996	3.81935e-05	0.000251242	UDP-glucosyltransferase family protein
MTR_1g108640	5.19	3.56	2.63	1.66	1.58	0.55	3.79333	1.26333	-1.58623	1.05268e-05	7.77768e-05	DUF4228 domain protein
MTR_8g041150	3.8	6.2	3.45	1.73	1.68	1.07	4.48333	1.49333	-1.58604	1.85418e-10	2.93622e-09	LRR receptor-like kinase family protein
MTR_2g086700	1.23	1.24	0.71	0.32	0.43	0.31	1.06	0.353333	-1.58496	6.45907e-05	0.000403355	capsanthin/capsorubin synthase, chromoplast protein
MTR_8g098335	0.51	1.48	0.92	0.41	0.28	0.28	0.97	0.323333	-1.58496	0.000285723	0.00152603	DUF3741 family protein
MTR_5g005670	2.41	0.55	1.57	0.71	0.29	0.51	1.51	0.503333	-1.58496	0.00165571	0.00710795	tryptophan synthase beta type 2
MTR_4g094608	0.5	1.01	1.31	0.43	0.24	0.27	0.94	0.313333	-1.58496	0.00534816	0.0197537	hypothetical protein
MTR_3g020330	0.44	0.48	0.28	0.07	0.12	0.21	0.4	0.133333	-1.58496	0.00659098	0.0236816	S-locus lectin kinase family protein
MTR_1g111060	6.26	3.79	4.17	2.21	0.96	1.58	4.74	1.58333	-1.58192	6.34425e-07	5.88224e-06	hypothetical protein
MTR_7g033410	1.46	1.39	1.49	0.59	0.44	0.42	1.44667	0.483333	-1.58164	0.000204283	0.00112908	sulfite oxidase-like protein
MTR_4g064150	17.5	9.67	7.58	1.87	4.84	4.91	11.5833	3.87333	-1.5804	4.41583e-08	4.93879e-07	GRAS family transcription factor
MTR_4g095660	33.04	34.97	31.02	18.44	7.57	7.11	33.01	11.04	-1.58016	5.2273e-10	7.82671e-09	acetamidase/formamidase, putative
MTR_5g077370	0.83	1.15	0.65	0.46	0.22	0.2	0.876667	0.293333	-1.57949	0.000132544	0.000766938	zinc finger-like protein
MTR_2g102550	0.62	0.96	0.9	0.13	0.39	0.31	0.826667	0.276667	-1.57916	0.00434788	0.0165771	carboxy-terminal domain cyclin
MTR_2g102670	292.03	281.91	337.33	89.03	124.46	91.68	303.757	101.723	-1.57827	1.01082e-27	9.25808e-26	drug resistance transporter-like ABC domain protein
MTR_4g107730	4.09	3.47	2.38	1.04	0.95	1.34	3.31333	1.11	-1.57772	2.4001e-09	3.24693e-08	SPFH/band 7/PHB domain membrane-associated family protein
MTR_2g081820	0.41	0.6	0.63	0.14	0.27	0.14	0.546667	0.183333	-1.57619	0.000989546	0.00455255	BHLH transcription factor-like protein
MTR_7g100430	0.97	0.95	1.44	0.42	0.35	0.36	1.12	0.376667	-1.57214	4.96626e-06	3.91847e-05	ankyrin repeat plant-like protein
MTR_4g026200	4.36	3.54	4.01	1.91	1.44	0.66	3.97	1.33667	-1.5705	3.51212e-07	3.41031e-06	cytochrome P450 family 71 protein
MTR_2g073260	4.47	4.67	4.73	2.25	1.33	1.09	4.62333	1.55667	-1.57047	8.79057e-12	1.66423e-10	trehalose-6-phosphate synthase
MTR_3g435480	9.34	9.69	9.06	3.82	3.25	2.39	9.36333	3.15333	-1.57014	5.57163e-19	2.23448e-17	DOF-type zinc finger DNA-binding family protein
MTR_8g020690	0.71	0.7	0.81	0.18	0.18	0.39	0.74	0.25	-1.5656	0.00576399	0.0211094	salicylic acid carboxyl methyltransferase
MTR_5g030130	29.76	29.49	25.88	11.91	8.02	8.85	28.3767	9.59333	-1.5646	1.66121e-26	1.34037e-24	PLATZ transcription factor family protein
MTR_6g083940	2.63	3.21	3	1.06	1.02	0.91	2.94667	0.996667	-1.5639	7.12082e-11	1.18387e-09	AMSH-like ubiquitin thioesterase
MTR_8g468660	4.02	3.54	3.29	0.52	0.37	2.78	3.61667	1.22333	-1.56384	0.00477755	0.0179792	LRR receptor-like kinase
MTR_4g078660	1.32	1.96	2.04	0.65	0.56	0.59	1.77333	0.6	-1.56343	5.59799e-05	0.000354702	zinc finger C-x8-C-x5-C-x3-H type family protein
MTR_2g035100	2.13	0.33	2.53	0.51	0.37	0.81	1.66333	0.563333	-1.56202	0.00924535	0.0316634	Class-10 pathogenesis-related protein 1 [Source:UniProtKB/Swiss-Prot;Acc:P93333]
MTR_4g067150	122.21	127.02	100.36	61.57	24.17	32.66	116.53	39.4667	-1.56199	7.1354e-12	1.37001e-10	tetrapyrrole-binding protein
MTR_4g125960	2.4	2.32	1.14	0.76	0.96	0.27	1.95333	0.663333	-1.55813	0.00178566	0.00760384	hypothetical protein
MTR_1g076570	93.63	90.34	98.26	47.91	21.6	26.36	94.0767	31.9567	-1.55772	1.16154e-13	2.73353e-12	2-methyl-6-phytylbenzoquinone methyltransferase
MTR_2g086590	22.84	20.2	17.36	8.1	5.55	6.87	20.1333	6.84	-1.55752	2.13235e-20	9.57112e-19	DUF3049 family protein
MTR_3g088805	0.47	0.58	0.51	0.24	0.12	0.17	0.52	0.176667	-1.55748	0.00212286	0.00885236	ENTH/VHS/GAT family protein
MTR_6g046480	0.54	0.94	0.52	0.22	0.21	0.25	0.666667	0.226667	-1.55639	5.37549e-05	0.000341776	NBS-LRR type disease resistance protein
MTR_4g073840	6.1	4.92	5.62	1.81	1.93	1.92	5.54667	1.88667	-1.55578	2.29304e-21	1.13166e-19	NBS-LRR type disease resistance protein
MTR_1g014070	2.38	2.44	2.11	0.62	0.64	1.1	2.31	0.786667	-1.55407	1.32742e-09	1.85374e-08	phototropic-responsive NPH3 family protein
MTR_4g107270	2.92	2.73	2.95	1.27	0.85	0.81	2.86667	0.976667	-1.55344	2.76376e-05	0.000187007	hypothetical protein
MTR_3g026990	3.89	3.37	3.73	0.61	1.09	2.05	3.66333	1.25	-1.55123	4.4164e-07	4.20997e-06	LRR receptor-like kinase family protein
MTR_7g013790	20.78	21.36	22.72	8.74	6.76	6.64	21.62	7.38	-1.55067	3.05941e-26	2.37431e-24	serine carboxypeptidase-like protein
MTR_7g090560	0.86	1.38	0.48	0.15	0.56	0.22	0.906667	0.31	-1.5483	0.0154714	0.0487193	hypothetical protein
MTR_7g101425	11.6	12.03	13.83	4.4	4.97	3.44	12.4867	4.27	-1.54808	1.41299e-20	6.44716e-19	phenylalanine ammonia-lyase-like protein
MTR_6g070920	38.35	22.51	22.53	8.59	10.43	9.5	27.7967	9.50667	-1.5479	1.32748e-20	6.10673e-19	nudix hydrolase-like protein
MTR_4g081750	0.89	1.02	0.72	0.28	0.22	0.4	0.876667	0.3	-1.54707	3.28733e-06	2.68185e-05	S-locus lectin kinase family protein
MTR_5g020110	2.56	0.84	2.91	0.9	0.36	0.9	2.10333	0.72	-1.54661	0.00608994	0.0221317	hypothetical protein
MTR_1g015290	173.56	165.8	157.55	82.52	36.15	51.68	165.637	56.7833	-1.54448	6.11397e-14	1.49238e-12	ultraviolet-B-repressible protein
MTR_7g028120	1.09	1.7	1.64	0.59	0.53	0.4	1.47667	0.506667	-1.54324	9.38803e-05	0.00056393	transmembrane protein, putative
MTR_1g099810	20.71	21.6	20.13	7.19	6.18	8.07	20.8133	7.14667	-1.54217	1.97226e-26	1.57881e-24	heavy metal transport/detoxification superfamily protein
MTR_8g005225	2.36	1.23	1.68	0.3	0.8	0.71	1.75667	0.603333	-1.54181	3.54015e-05	0.000234316	DUF247 domain protein
MTR_6g016050	0.94	0.78	0.54	0.25	0.37	0.16	0.753333	0.26	-1.53478	8.98873e-06	6.73675e-05	LRR receptor-like kinase family protein
MTR_8g011650	54.64	48.03	47.96	24.43	10.59	16.99	50.21	17.3367	-1.53415	3.10962e-13	6.94812e-12	auxin-induced in root cultures protein, putative
MTR_5g038850	1.77	1.73	1.36	0.49	0.21	0.98	1.62	0.56	-1.5325	0.0136698	0.0439862	hypothetical protein
MTR_5g095260	1.54	1.32	0.9	0.63	0.1	0.57	1.25333	0.433333	-1.53222	0.00190491	0.0080525	cytochrome P450 family 71 protein
MTR_1g084180	0.25	0.29	0.5	0.11	0.11	0.14	0.346667	0.12	-1.53051	0.0092813	0.0317544	phospholipase/carboxylesterase family protein
MTR_8g018690	321.01	185.52	153.79	124.49	39.39	64.83	220.107	76.2367	-1.52965	0.000276119	0.00147979	seed linoleate 9S-lipoxygenase
MTR_5g009160	1.93	2.03	2.41	0.15	1.2	0.86	2.12333	0.736667	-1.52725	0.000892359	0.00415105	UDP-D-glucose/UDP-D-galactose 4-epimerase
MTR_7g112560	2.22	2.02	3.6	1.59	0.25	0.88	2.61333	0.906667	-1.52725	0.00219183	0.00910634	F-box protein
MTR_3g116770	15.84	12.36	13.65	5.64	4.13	4.75	13.95	4.84	-1.52719	2.25692e-20	1.00857e-18	BHLH transcription factor
MTR_4g415290	9.78	8.12	7.49	2.83	2.71	3.29	8.46333	2.94333	-1.52378	3.47898e-22	1.89646e-20	glycerol-3-phosphate acyltransferase
MTR_4g076490	3.08	1.81	2.81	0.57	0.79	1.32	2.56667	0.893333	-1.52263	2.10748e-05	0.000146251	glucan endo-1,3-beta-glucosidase
MTR_1g088910	0.77	2.19	0.97	0.66	0.33	0.38	1.31	0.456667	-1.52035	0.00862214	0.0298356	glutaredoxin-C1 protein
MTR_1g071070	1.14	0.81	0.66	0.35	0.02	0.54	0.87	0.303333	-1.52011	0.0089608	0.0308395	DUF4378 domain protein
MTR_3g104980	46.69	42.45	43.39	25.33	9.7	11.2	44.1767	15.41	-1.51942	2.20904e-09	2.99842e-08	DnaJ heat shock amino-terminal domain protein, putative
MTR_3g449930	1488.39	1412.64	1370.23	689.7	350.09	450.66	1423.75	496.817	-1.51891	7.08538e-18	2.54986e-16	oxygen-evolving enhancer protein 2-1
MTR_2g093990	13.26	14.13	8.28	4.96	3.04	4.47	11.89	4.15667	-1.51625	6.69038e-12	1.29188e-10	fasciclin-like arabinogalactan protein
MTR_3g064510	1.88	3.74	1.87	1.34	0.56	0.72	2.49667	0.873333	-1.5154	0.00035782	0.00185419	expansin A1
MTR_7g082760	2.17	2.19	1.75	1.11	0.68	0.35	2.03667	0.713333	-1.51356	0.00066568	0.00320513	hypothetical protein
MTR_7g109510	6.17	6.67	3.36	2.35	1.88	1.45	5.4	1.89333	-1.51203	1.99192e-07	2.01401e-06	BZIP transcription factor
MTR_4g107220	1.73	1.79	1.1	0.66	0.49	0.47	1.54	0.54	-1.5119	0.000133983	0.000773725	phenazine biosynthesis PhzC/PhzF family protein
MTR_3g089065	184.16	187.72	192.28	88.24	42.57	67.02	188.053	65.9433	-1.51184	1.26075e-15	3.60546e-14	thioredoxin M-type protein
MTR_3g452760	0.41	0.32	0.58	0.26	0.07	0.13	0.436667	0.153333	-1.50986	0.00763664	0.0268504	receptor-like protein
MTR_3g452800	1.24	0.65	0.7	0.07	0.26	0.58	0.863333	0.303333	-1.50901	0.00417397	0.016004	LRR receptor-like kinase family protein
MTR_4g095012	20.02	20.36	20.81	10.4	4.39	6.77	20.3967	7.18667	-1.50494	1.97621e-12	4.05881e-11	LRR receptor-like kinase
MTR_7g061840	0.78	0.65	0.95	0.42	0.14	0.28	0.793333	0.28	-1.5025	0.000323813	0.00169707	double-strand telomere-binding protein, putative
MTR_4g131760	40.01	40.91	38.85	19.7	12.78	9.82	39.9233	14.1	-1.50154	1.32257e-15	3.77165e-14	glucose-1-phosphate adenylyltransferase family protein
MTR_3g073250	0.92	0.46	1.08	0.25	0.29	0.33	0.82	0.29	-1.49957	0.000236208	0.00128796	MAP kinase kinase kinase-like protein
MTR_4g092840	2.28	2.34	1.88	0.67	1.08	0.55	2.16667	0.766667	-1.49881	2.60289e-06	2.15843e-05	phosphoglycerate mutase family protein
MTR_6g069560	9.38	5.32	9.75	3.21	3.15	2.3	8.15	2.88667	-1.4974	7.03321e-12	1.35295e-10	disease resistance protein (TIR-NBS-LRR class)
MTR_3g075440	74.65	50.71	50.19	22.74	19.73	19.72	58.5167	20.73	-1.49713	5.40202e-28	5.0385e-26	LRR receptor-like kinase family protein
MSTRG.13155	1.21	2.55	2.59	0.72	0.38	1.15	2.11667	0.75	-1.49683	0.000344376	0.00179267	hypothetical protein MtrDRAFT_AC172744g9v1 [Medicago truncatula]
MTR_7g006540	9.22	11.42	6.69	3.58	3.2	2.92	9.11	3.23333	-1.49443	1.61261e-16	5.09149e-15	peptide transporter
MTR_4g051225	297.06	514.77	487.15	173.47	153.91	133.98	432.993	153.787	-1.49341	8.52152e-17	2.77229e-15	NAD(P)H-quinone oxidoreductase subunit K
MTR_4g050950	0.48	3.47	0.58	0.58	0.34	0.69	1.51	0.536667	-1.49245	0.011515	0.038138	NAD(P)H-quinone oxidoreductase chain 4
MTR_5g011280	6.56	6.07	7.15	2.47	1.52	3.04	6.59333	2.34333	-1.49245	6.4858e-12	1.25438e-10	subtilisin-like serine protease
MTR_5g027980	1.7	1.48	1.29	0.67	0.26	0.66	1.49	0.53	-1.49125	2.17897e-05	0.000150646	pentatricopeptide (PPR) repeat protein
MTR_5g097360	3.35	5.1	3.61	1.31	1.33	1.65	4.02	1.43	-1.49118	2.24976e-14	5.71805e-13	potyviral VPg interacting protein
MTR_4g068310	0.3	0.48	0.4	0.12	0.18	0.12	0.393333	0.14	-1.49033	0.0130736	0.0423828	B3 DNA-binding domain protein
MTR_2g041310	0.74	1.18	1.42	0.49	0.43	0.27	1.11333	0.396667	-1.48889	9.38821e-05	0.00056393	early flowering protein
MTR_4g063930	6.72	9.59	6.86	3.12	2.64	2.51	7.72333	2.75667	-1.4863	3.39912e-15	9.31459e-14	kinase 1B
MTR_6g011340	13.12	10	10.68	5.65	2.71	3.71	11.2667	4.02333	-1.4856	2.35102e-11	4.20064e-10	UDP-glucosyltransferase family protein
MTR_4g022570	5.12	5.14	5.58	1.61	2.56	1.49	5.28	1.88667	-1.4847	2.78139e-09	3.72555e-08	synaptobrevin-like protein
MTR_4g078535	1.41	1.1	0.82	0.43	0.2	0.56	1.11	0.396667	-1.48456	0.00116041	0.00522235	LRR/extensin
MTR_4g019580	4.19	3.98	4.05	1.39	1.32	1.66	4.07333	1.45667	-1.48354	2.00467e-14	5.11429e-13	peptide/nitrate transporter plant
MTR_4g049390	0.92	0.43	0.55	0.28	0.09	0.31	0.633333	0.226667	-1.48239	0.0068209	0.0243828	multi-copper oxidase-like protein
MTR_3g055230	4.97	5.29	5.31	2.23	1.76	1.6	5.19	1.86333	-1.47785	5.29797e-23	3.1315e-21	disease resistance protein (CC-NBS-LRR class) family protein
MTR_6g052455	0.8	1.33	0.65	0.42	0.19	0.39	0.926667	0.333333	-1.47508	9.67682e-05	0.000579043	NB-ARC domain disease resistance protein
MTR_5g022470	0.47	0.44	0.34	0.08	0.25	0.12	0.416667	0.15	-1.47393	0.00643506	0.0231911	osmosensor histidine kinase
MTR_3g033730	2.34	2.07	1.53	0.69	0.9	0.55	1.98	0.713333	-1.47285	2.70108e-05	0.000183376	transmembrane amino acid transporter family protein
MTR_3g466200	9.85	8.25	7.55	2.53	3.03	3.69	8.55	3.08333	-1.47143	8.99313e-14	2.15634e-12	anionic peroxidase swpb3 protein
MTR_5g076080	58.74	61.48	63.59	25.72	17.26	23.39	61.27	22.1233	-1.46961	8.29428e-22	4.33179e-20	cystathionine beta-synthase (CBS) family protein
MTR_3g049330	59.77	57.02	57.51	29.36	15.65	18	58.1	21.0033	-1.46792	4.57845e-16	1.35705e-14	Pmr5/Cas1p GDSL/SGNH-like acyl-esterase family protein
MTR_3g083370	581.97	571.2	577.84	267.64	156.21	202.06	577.003	208.637	-1.46759	3.63389e-21	1.75506e-19	1-aminocyclopropane-1-carboxylate oxidase
MTR_4g114600	9.09	8.69	10.86	2.78	3.61	3.97	9.54667	3.45333	-1.46701	2.94046e-11	5.17648e-10	transmembrane protein, putative
MSTRG.5360	6.21	11.2	11.09	4.91	3.18	2.22	9.5	3.43667	-1.46692	7.35875e-07	6.73685e-06	copia protein [Trifolium pratense]
MTR_8g095110	4.75	4.73	3.95	2.04	1.97	0.85	4.47667	1.62	-1.46643	1.33444e-08	1.63749e-07	MACPF domain protein
MTR_1g034330	2.99	3.43	2.18	1.06	1.25	0.81	2.86667	1.04	-1.46279	3.26161e-07	3.2007e-06	fatty acid hydroperoxide lyase
MTR_1g110130	0.79	0.85	1.03	0.12	0.23	0.62	0.89	0.323333	-1.46078	0.00290139	0.0116543	wall associated kinase-like protein
MSTRG.12411	3.76	1.02	2.53	0.92	0.29	1.45	2.43667	0.886667	-1.45845	0.00744774	0.0262771	gag/pol polyprotein, partial [Trifolium pratense]
MTR_4g094285	1.08	0.8	0.73	0.37	0.14	0.44	0.87	0.316667	-1.45805	0.000237104	0.0012925	beta-xylosidase/alpha-L-arabinofuranosidase-like protein
MTR_1g098360	18.15	11.04	12.36	5.16	5.43	4.57	13.85	5.05333	-1.45458	1.02013e-15	2.95896e-14	receptor-like kinase
MTR_7g088950	0.36	0.54	0.58	0.23	0.16	0.15	0.493333	0.18	-1.45457	3.32865e-05	0.000221906	disease resistance protein (TIR-NBS-LRR class)
MTR_3g064500	1.49	1.54	2.09	0.52	0.53	0.82	1.70667	0.623333	-1.45311	0.000311128	0.00163975	myb transcription factor
MTR_1g099320	1.94	1.39	2.09	0.36	1.04	0.58	1.80667	0.66	-1.45279	0.000529092	0.00261689	chitinase
MTR_1g015275	0.61	0.97	0.5	0.2	0.28	0.28	0.693333	0.253333	-1.45251	0.00664381	0.0238336	hypothetical protein
MTR_3g110190	1.6	2.53	1.07	0.91	0.38	0.61	1.73333	0.633333	-1.45251	0.0015884	0.00685419	RING-H2 finger protein ATL4J
MTR_5g006130	196.19	197.81	171.8	82.14	52.28	72.34	188.6	68.92	-1.45234	1.03137e-25	7.76696e-24	photosystem I reaction center subunit II
MTR_8g069820	3.05	2.91	2.96	1.25	0.83	1.18	2.97333	1.08667	-1.45217	9.16723e-08	9.80522e-07	transmembrane protein, putative
MTR_2g009720	5.76	3.47	5.35	4.23	0.18	0.92	4.86	1.77667	-1.45178	0.0117132	0.0387009	class I glutamine amidotransferase
MTR_4g034770	780.64	944.69	972.78	380.44	299.01	310.58	899.37	330.01	-1.44641	4.7954e-28	4.49331e-26	photosystem I assembly protein Ycf4
MTR_2g071790	3.08	2.8	2.32	0.86	0.6	1.55	2.73333	1.00333	-1.44586	4.39849e-05	0.000285186	hypothetical protein
MTR_7g053260	4.74	6.44	5.86	2.62	1.73	1.91	5.68	2.08667	-1.44469	1.72084e-11	3.14374e-10	plant U-box protein
MTR_8g089920	3.53	3.06	2.85	0.49	1.74	1.24	3.14667	1.15667	-1.44385	0.0027364	0.0110659	Avr9/Cf-9 rapidly elicited protein, putative
MTR_5g030500	21.75	22.55	21.18	9.51	6.78	7.78	21.8267	8.02333	-1.44382	3.84143e-23	2.31774e-21	abscisic acid receptor PYR1-like protein
MTR_1g021642	2.02	1.23	1.1	0.34	0.81	0.45	1.45	0.533333	-1.44294	7.53616e-05	0.000464342	cysteine-rich receptor-kinase-like protein
MTR_5g075640	43.56	40.87	39.86	19.38	11.66	14.7	41.43	15.2467	-1.44218	1.79749e-21	8.95793e-20	root phototropism-like protein
MTR_8g032420	3.13	1.1	1.22	0.68	0.82	0.51	1.81667	0.67	-1.43906	2.75239e-05	0.000186362	disease resistance protein (TIR-NBS-LRR class)
MTR_4g471590	2.11	4.41	3.88	2.36	0.65	0.83	3.46667	1.28	-1.43741	0.000217764	0.00119573	GATA type zinc finger transcription factor family protein
MTR_4g007080	17.7	12.29	17.05	9.95	3.14	4.28	15.68	5.79	-1.43729	7.27336e-07	6.6737e-06	NDH-dependent cyclic electron flow protein
MTR_6g065270	14.82	12.69	19	11.53	2.27	3.39	15.5033	5.73	-1.43597	0.000130442	0.000756063	carboxylesterase-like protein
MTR_2g078760	8.51	10.73	9.57	4.59	2.81	3.25	9.60333	3.55	-1.43572	5.80642e-13	1.26405e-11	protein phosphatase 2C-like protein
MTR_7g011060	2.16	1.89	1.17	0.98	0.39	0.56	1.74	0.643333	-1.43545	0.000141201	0.000810908	expansin A10
MTR_5g091190	2.49	3.77	4.04	1.52	1.37	0.92	3.43333	1.27	-1.43478	0.000117443	0.000688769	transmembrane protein, putative
MTR_2g436870	13.23	13.87	14.25	6.68	4.28	4.34	13.7833	5.1	-1.43436	2.73566e-14	6.90127e-13	synaptobrevin-like protein
MTR_4g098850	0.53	0.47	0.27	0.22	0.13	0.12	0.423333	0.156667	-1.4341	0.000323839	0.00169707	type I inositol-1,4,5-trisphosphate 5-phosphatase
MTR_8g035540	8.42	10.03	5.27	4.36	2.24	2.18	7.90667	2.92667	-1.43381	3.49852e-07	3.39872e-06	alpha/beta hydrolase fold protein
MTR_3g070900	0.43	0.48	0.95	0.19	0.19	0.31	0.62	0.23	-1.43063	0.00268642	0.0108897	Pmr5/Cas1p GDSL/SGNH-like acyl-esterase family protein
MTR_7g071940	0.34	0.48	0.23	0.2	0.09	0.1	0.35	0.13	-1.42884	0.00477455	0.0179713	NBS-LRR type disease resistance protein
MTR_4g022720	0.79	0.63	0.41	0.39	0.14	0.15	0.61	0.226667	-1.42824	0.0154175	0.0485948	HXXXD-type acyl-transferase family protein
MTR_6g042220	485.08	904.52	837.43	365.75	266.41	195.8	742.343	275.987	-1.42749	3.00166e-11	5.26145e-10	NAD(P)H-quinone oxidoreductase subunit 6
MTR_2g090615	0.47	0.78	0.82	0.27	0.33	0.17	0.69	0.256667	-1.4267	0.00349676	0.0137391	tyrosine/nicotianamine family aminotransferase
MTR_1g096270	79.97	53.72	61.93	28.32	22.25	22.24	65.2067	24.27	-1.42585	6.0213e-24	3.85003e-22	LRR receptor-like kinase family protein
MTR_1g102980	11.6	11.71	8.39	4.52	3.23	4.06	10.5667	3.93667	-1.42447	1.85235e-18	6.99215e-17	auxin canalization protein
MTR_2g104790	1.23	2.69	1.23	0.79	0.86	0.27	1.71667	0.64	-1.42347	0.000757401	0.00359077	receptor-like kinase
MTR_5g071220	1.64	1.47	1.69	0.6	0.54	0.65	1.6	0.596667	-1.42307	1.20407e-09	1.69428e-08	NB-ARC domain disease resistance protein
MTR_3g086050	2.56	2.93	2.83	1.51	0.78	0.82	2.77333	1.03667	-1.41967	2.72754e-05	0.000184864	localized small heat shock protein
MTR_4g051375	18.64	19.24	16.51	4.08	8.96	7.31	18.13	6.78333	-1.41831	5.46364e-07	5.12891e-06	photosystem II reaction center protein H
MTR_7g013810	11.48	10.87	14.19	5.34	4.23	4.11	12.18	4.56	-1.41741	1.32222e-16	4.21392e-15	glycoside hydrolase family 81 protein
MTR_6g083860	10.98	3.91	5.43	2.45	2.08	3.08	6.77333	2.53667	-1.41693	5.73365e-10	8.54083e-09	disease resistance protein (TIR-NBS-LRR class)
MTR_8g061950	2.83	2.94	1.49	1.09	0.77	0.86	2.42	0.906667	-1.41636	0.000111653	0.000658039	glutathione S-transferase, amino-terminal domain protein
MTR_5g071550	58.78	27.27	33.95	11.92	15.77	17.29	40	14.9933	-1.41568	2.84458e-12	5.70967e-11	serine/threonine phosphatase family, 2C domain protein
MTR_1g086585	26.53	20.83	24.93	14.63	6.05	6.43	24.0967	9.03667	-1.41497	1.94584e-09	2.66071e-08	insulin-induced protein
MTR_6g488090	1.3	1.18	1.17	0.5	0.39	0.48	1.21667	0.456667	-1.41372	0.00202468	0.00850398	bark storage-like protein
MTR_4g100420	20.45	14.91	19.5	7.95	5.41	7.24	18.2867	6.86667	-1.41311	3.31919e-16	9.96883e-15	ethylene response factor
MTR_8g055860	2.78	2.11	3.36	1.18	1.19	0.73	2.75	1.03333	-1.41213	1.39994e-06	1.21958e-05	phytochrome kinase substrate protein, putative
MTR_3g102980	248.07	217.54	260.44	90.78	98.28	83.88	242.017	90.98	-1.41149	1.29359e-33	1.90598e-31	C2H2-type zinc finger protein
MTR_4g102620	12.1	9.28	9.31	5.14	3.35	3.06	10.23	3.85	-1.40988	3.71165e-13	8.24798e-12	molybdenum cofactor sulfurase-like protein
MTR_6g047640	8.08	5.08	5.89	4.23	0.92	2.02	6.35	2.39	-1.40975	6.64013e-05	0.000413645	MATE efflux family protein
MTR_3g062640	1.28	0.79	1.25	0.41	0.47	0.37	1.10667	0.416667	-1.40926	0.00331498	0.013083	RNA-binding KH domain protein
MTR_3g067555	15.29	17.89	13.74	10.28	4.25	3.14	15.64	5.89	-1.4089	7.12182e-06	5.42149e-05	albumin I
MSTRG.18288	19.66	24.01	18.09	10.56	5.98	6.73	20.5867	7.75667	-1.4082	8.16895e-15	2.17072e-13	Beta-galactosidase [Dorcoceras hygrometricum]
MTR_4g050960	405.51	315.23	329.82	110.55	139.87	145.43	350.187	131.95	-1.40813	2.45344e-28	2.36426e-26	photosystem I iron-sulfur center
MTR_2g008750	7.57	5.23	8.64	3.28	2.68	2.12	7.14667	2.69333	-1.40788	9.51336e-17	3.0704e-15	dentin sialophosphoprotein-like protein, putative
MTR_7g118080	7.15	7.88	8.4	3.94	2.17	2.72	7.81	2.94333	-1.40787	3.26268e-12	6.5103e-11	subtilisin-like serine protease
MTR_8g098425	1.28	0.79	1.4	0.7	0.29	0.32	1.15667	0.436667	-1.40537	0.000264376	0.00142474	ATP-binding protein
MTR_6g077500	0.82	0.56	0.5	0.21	0.3	0.2	0.626667	0.236667	-1.40484	0.00030283	0.00160361	functional resistance protein, putative
MTR_2g015040	1.72	2.74	1.1	0.72	1.06	0.32	1.85333	0.7	-1.4047	0.00291443	0.0116951	ethylene response factor
MTR_4g068940	2.77	1.56	4.27	0.48	2	0.77	2.86667	1.08333	-1.4039	0.00061765	0.00299945	E3 ubiquitin-protein ligase ARI3, putative
MTR_5g009670	6.75	6.89	6.55	3.41	2.35	1.87	6.73	2.54333	-1.40389	3.19164e-11	5.56089e-10	glucose-6-phosphate 1-epimerase-like protein
MTR_6g005580	0.23	0.29	0.22	0.13	0.1	0.05	0.246667	0.0933333	-1.4021	0.0021973	0.00912721	DNA (cytosine-5)-methyltransferase DRM1/2
MTR_2g079580	28.89	30.15	26.95	12.67	11.17	8.73	28.6633	10.8567	-1.40063	1.45731e-21	7.38937e-20	glycoside hydrolase family 1 protein
MTR_7g063390	4.76	2.88	3.21	1.56	1.29	1.26	3.61667	1.37	-1.40048	1.62869e-05	0.000115953	enoyl-(acyl carrier) reductase
MTR_4g095430	0.99	1.2	0.74	0.39	0.42	0.3	0.976667	0.37	-1.40034	0.000176634	0.000990756	phototropic-responsive NPH3 family protein
MTR_4g088030	1.55	1.79	3.04	1.84	0.32	0.26	2.12667	0.806667	-1.39855	0.0109718	0.0365599	trichome birefringence-like protein
MTR_1g027710	1.41	1.71	0.86	0.64	0.55	0.32	1.32667	0.503333	-1.39822	0.00154769	0.00669986	wall-associated receptor kinase galacturonan-binding protein
MTR_1g090320	2.48	1.8	2.04	0.7	1.04	0.66	2.10667	0.8	-1.39689	7.43451e-11	1.23099e-09	RING-type E3 ubiquitin transferase [Source:UniProtKB/TrEMBL;Acc:G7I306]
MTR_7g023670	2.39	1.15	1.99	0.18	1.04	0.88	1.84333	0.7	-1.39689	0.00362937	0.014197	polygalacturonase inhibiting protein, putative
MTR_8g009170	6.8	8.42	7.24	3.98	2.35	2.2	7.48667	2.84333	-1.39674	1.81357e-08	2.17425e-07	1-aminocyclopropane-1-carboxylate oxidase-like protein
MTR_1g040360	1.48	0.79	1.17	0.42	0.49	0.4	1.14667	0.436667	-1.39284	4.62313e-05	0.00029823	sieve element occlusion protein
MTR_4g048040	3.44	3.47	3.93	2.57	0.57	0.99	3.61333	1.37667	-1.39215	0.000298666	0.00158434	hypothetical protein
MTR_8g097380	5.12	4.65	5.16	1.94	0.97	2.78	4.97667	1.89667	-1.39171	7.46895e-06	5.66242e-05	tubby C 2 protein
MTR_3g086230	343.39	302.65	278.99	131.45	93.44	127.79	308.343	117.56	-1.39114	2.08658e-29	2.24479e-27	photosystem II core complex family psbY protein
MTR_2g078680	37.91	20.61	32.9	11.54	12.29	11.12	30.4733	11.65	-1.38722	1.6187e-14	4.17148e-13	AP2 domain class transcription factor
MTR_2g044810	0.96	0.63	0.92	0.42	0.14	0.4	0.836667	0.32	-1.38658	0.00229762	0.0095012	pectinesterase/pectinesterase inhibitor
MTR_8g012590	3.81	5.15	2.9	1.45	0.92	2.17	3.95333	1.51333	-1.38534	1.49271e-06	1.29596e-05	cytochrome P450 family protein
MTR_2g029800	45.87	52.69	48.04	21.18	16.92	18.02	48.8667	18.7067	-1.3853	9.34335e-30	1.03249e-27	peroxidase family protein
MTR_7g021790	515.47	333.38	389.45	182.45	145.2	147.24	412.767	158.297	-1.3827	1.0259e-22	5.8267e-21	NAD(P)H-quinone oxidoreductase subunit K
MTR_5g006750	103.35	72.93	108.24	35.12	32.14	42.19	94.84	36.4833	-1.37826	6.21535e-19	2.47312e-17	12-oxophytodienoate reductase-like protein
MTR_4g021210	15.49	16.32	17.35	8.66	4.84	5.47	16.3867	6.32333	-1.37377	2.71319e-13	6.08911e-12	ribulose bisphosphate carboxylase/oxygenase activase
MTR_5g034230	5.22	3.39	3.18	0.74	2.39	1.42	3.93	1.51667	-1.37363	8.66529e-05	0.000525474	DUF1645 family protein
MTR_4g106970	15.4	14.62	16.19	6	6.56	5.29	15.4033	5.95	-1.37228	1.62087e-18	6.18332e-17	phosphoglycerate mutase
MTR_1g062980	16.86	18.43	14.37	9.17	4.83	5.19	16.5533	6.39667	-1.37173	2.76232e-09	3.7049e-08	four ACT domain ACT domain protein which protein
MTR_4g108830	4.51	1.43	3.47	1.47	1.41	0.76	3.13667	1.21333	-1.37026	0.000607435	0.00295671	zinc finger, C3HC4 type (RING finger) protein
MTR_7g085420	4.57	6.46	5.97	2.21	2.56	1.81	5.66667	2.19333	-1.36938	1.57302e-09	2.17579e-08	HNH endonuclease domain protein
MTR_4g037505	42.33	44.44	36.29	21.75	9.53	16.37	41.02	15.8833	-1.36881	7.58969e-11	1.25464e-09	photosystem II 5 kDa protein
MTR_3g035490	4.55	4.82	4.43	2.52	1.4	1.43	4.6	1.78333	-1.36706	3.23528e-05	0.000216178	ribulose 1,5-bisphosphate carboxylase, large subunit
MTR_1g112300	0.74	0.8	0.42	0.23	0.36	0.17	0.653333	0.253333	-1.36678	0.01481	0.0470226	nucleotide-diphospho-sugar transferase family protein
MTR_5g031870	1.52	0.98	0.49	0.47	0.24	0.45	0.996667	0.386667	-1.36602	0.001622	0.00697403	receptor-like cytosolic Serine/Threonine-kinase
MTR_1g074990	4.89	1.88	0.42	0.77	0.99	1.03	2.39667	0.93	-1.36573	0.00597537	0.0217698	sieve element occlusion protein
MTR_6g488280	7.61	7.32	9.05	4.34	2.7	2.27	7.99333	3.10333	-1.36498	1.01165e-09	1.44148e-08	UDP-glucosyltransferase family protein
MTR_6g033820	23.29	20.48	22.05	13.5	5.11	7.01	21.94	8.54	-1.36126	5.22797e-09	6.74494e-08	heat shock cognate 70 kDa-like protein
MTR_7g084000	204.14	179.92	204.32	107.83	52.48	68.74	196.127	76.35	-1.36109	1.70724e-13	3.91963e-12	light-regulated protein, putative
MTR_2g064740	0.43	0.37	0.33	0.1	0.2	0.14	0.376667	0.146667	-1.36075	2.99601e-05	0.000201381	U5 small nuclear ribonucleoprotein 200 kDa helicase
MTR_3g035840	3.04	1.76	2.49	1.21	0.78	0.85	2.43	0.946667	-1.36003	3.13049e-08	3.59362e-07	NB-ARC domain disease resistance protein
MTR_4g035040	573.99	601	623.34	258.5	215.75	227.05	599.443	233.767	-1.35855	2.54403e-37	4.38371e-35	NAD(P)H-quinone oxidoreductase subunit J
MTR_5g073460	0.34	0.42	0.47	0.09	0.19	0.2	0.41	0.16	-1.35755	0.00965467	0.032844	exocyst subunit exo70 family protein
MTR_3g033620	1.23	1.22	1.34	0.66	0.62	0.2	1.26333	0.493333	-1.3566	0.00326427	0.0129079	DUF3411 domain protein
MTR_7g444820	14.43	17.51	16.76	8.28	4.28	6.47	16.2333	6.34333	-1.35565	1.93885e-10	3.06314e-09	plastid lipid-associated protein
MTR_4g055420	41.51	54.95	49.04	20.01	18.51	18.34	48.5	18.9533	-1.35553	8.24421e-24	5.18977e-22	hypothetical protein
MTR_4g009420	1.91	2.3	1.44	1.09	0.49	0.63	1.88333	0.736667	-1.3542	0.000387737	0.00199238	hypothetical protein
MTR_4g017750	1.55	2.67	1.45	0.28	1.5	0.44	1.89	0.74	-1.35279	0.0101306	0.034194	hypothetical protein
MTR_8g445980	1.67	2.44	1.9	0.6	0.96	0.8	2.00333	0.786667	-1.34858	8.7828e-08	9.42876e-07	LRR and NB-ARC domain disease resistance protein
MTR_2g029370	14.03	14.83	13.54	7.79	4.03	4.83	14.1333	5.55	-1.34854	8.7677e-12	1.66145e-10	photosystem I reaction center subunit III
MTR_6g471160	25.25	13.43	21.02	8.63	7.72	7.13	19.9	7.82667	-1.3463	7.13228e-13	1.54442e-11	disease resistance protein (TIR-NBS-LRR class), putative
MTR_2g029820	62.37	42.42	62.04	23.63	20.67	21.35	55.61	21.8833	-1.34551	8.70132e-19	3.40238e-17	peroxidase family protein
MTR_1g114540	2.79	1.89	2.51	1.01	0.93	0.89	2.39667	0.943333	-1.34519	5.55345e-12	1.08367e-10	P-loop nucleoside triphosphate hydrolase superfamily protein
MTR_3g463610	2.08	2.28	2.95	1.1	0.93	0.85	2.43667	0.96	-1.3438	0.000944784	0.00436598	acetyltransferase (GNAT) domain protein
MTR_3g088010	10.22	5.6	8.5	3.7	2.43	3.46	8.10667	3.19667	-1.34254	1.32894e-08	1.63219e-07	DUF740 family protein
MTR_4g022670	0.82	0.87	0.82	0.26	0.3	0.43	0.836667	0.33	-1.34219	0.000134968	0.00077832	HXXXD-type acyl-transferase family protein
MTR_2g042720	31.99	27.17	28.83	17.91	7.36	9.49	29.33	11.5867	-1.33991	5.88627e-09	7.54637e-08	light-harvesting complex I chlorophyll A/B-binding protein
MTR_7g099890	23.92	23.01	20.16	11.13	6.78	8.6	22.3633	8.83667	-1.33956	6.49197e-18	2.34877e-16	ion channel regulatory protein UNC-93
MTR_8g088560	27.74	30.59	26.68	13.88	9.64	10.09	28.3367	11.2033	-1.33874	1.28421e-20	5.92103e-19	UDP-glucosyltransferase family protein
MTR_7g061720	8.87	6.33	10.8	4.21	2.55	3.52	8.66667	3.42667	-1.33867	1.53726e-08	1.86498e-07	expansin-A1-like protein
MSTRG.5385	6.03	3.6	3.04	2.19	1.35	1.47	4.22333	1.67	-1.33853	1.83236e-06	1.56322e-05	RNA-directed DNA polymerase (Reverse transcriptase); Ribonuclease H [Medicago truncatula]
MTR_4g076020	5.72	5.04	5.09	2.39	1.93	1.95	5.28333	2.09	-1.33795	1.71035e-12	3.53779e-11	GRAS family transcription factor
MTR_8g465870	5.85	2.34	3.31	1.53	0.66	2.36	3.83333	1.51667	-1.3377	0.000173103	0.00097337	lycopene beta/epsilon cyclase
MTR_1g086180	0.44	0.49	0.46	0.34	0.03	0.18	0.463333	0.183333	-1.33758	0.0129996	0.042163	MYB family transcription factor
MTR_3g113030	7.68	7.27	8.39	3.64	2.81	2.79	7.78	3.08	-1.33684	1.6018e-09	2.21409e-08	MADS-box transcription factor
MTR_8g036075	1.27	1.23	0.96	0.2	0.52	0.65	1.15333	0.456667	-1.3366	0.0114035	0.0378005	EF hand calcium-binding family protein
MTR_5g082580	1.86	1.75	1.64	0.79	0.85	0.44	1.75	0.693333	-1.33573	4.45486e-06	3.54524e-05	phosphoinositide-specific phospholipase C family protein
MTR_3g110840	22.29	13.42	22.17	8.69	7.57	6.68	19.2933	7.64667	-1.3352	5.91026e-14	1.44613e-12	LRR receptor-like kinase family protein
MTR_7g071040	1.44	1.31	0.53	0.54	0.25	0.51	1.09333	0.433333	-1.33518	0.0037939	0.0147413	UDP-glucosyltransferase family protein
MTR_5g075630	1.75	2.25	1.7	0.79	0.77	0.7	1.9	0.753333	-1.33464	1.32068e-10	2.12785e-09	receptor-like kinase
MTR_6g023390	0.5	0.31	0.4	0.24	0.14	0.1	0.403333	0.16	-1.3339	0.0144643	0.0460903	inactive LRR receptor-like kinase
MTR_8g104510	4.04	0.59	3.36	0.81	1.3	1.06	2.66333	1.05667	-1.33371	0.00199563	0.00839759	calmodulin-binding-like protein
MTR_4g076640	4.72	4.51	8.96	2.43	2.27	2.52	6.06333	2.40667	-1.33307	6.7035e-08	7.30843e-07	hypothetical protein
MTR_3g090860	2.21	0.53	1.59	0.34	0.95	0.43	1.44333	0.573333	-1.33196	0.0071853	0.0254838	WRKY family transcription factor
MTR_7g009930	26	25.72	31.41	14.85	8.92	9.29	27.71	11.02	-1.33028	2.56799e-13	5.77599e-12	aldose 1-epimerase family protein
MTR_3g096840	3.18	2.6	3.57	1.49	1.25	0.98	3.11667	1.24	-1.32966	3.76744e-11	6.49182e-10	transmembrane amino acid transporter family protein
MTR_8g077180	17.06	16.96	17.17	14.32	3.09	2.96	17.0633	6.79	-1.32942	0.000321756	0.00168746	soluble inorganic pyrophosphatase
MTR_3g111700	2	0.7	1.32	0.61	0.37	0.62	1.34	0.533333	-1.32912	0.000589403	0.00287947	heat shock protein-binding protein, putative
MTR_4g005190	5.83	4.3	4.08	2.36	0.7	2.6	4.73667	1.88667	-1.32803	8.9225e-06	6.69451e-05	beta-amyrin synthase
MTR_4g078480	1.39	2.18	1.12	0.84	0.47	0.56	1.56333	0.623333	-1.32655	0.000529367	0.00261761	O-acyltransferase WSD1-like protein
MTR_4g068670	1.06	1.42	0.68	0.37	0.37	0.52	1.05333	0.42	-1.3265	0.000449385	0.00227354	long-chain fatty acyl CoA ligase
MTR_1g075490	2.68	2.14	1.55	0.84	0.55	1.15	2.12333	0.846667	-1.32646	9.24576e-05	0.000556689	hypothetical protein
MTR_8g068120	0.72	0.92	0.34	0.25	0.18	0.36	0.66	0.263333	-1.32558	0.00452723	0.0171611	rhamnogalacturonate lyase B-like protein
MTR_7g079320	7.58	2.26	4.46	2.58	1.3	1.83	4.76667	1.90333	-1.32445	2.66461e-05	0.000181082	LysM type receptor kinase
MTR_1g029520	1.77	2.53	1.61	0.9	0.83	0.63	1.97	0.786667	-1.32437	1.00444e-06	8.96149e-06	four ACT domain ACT domain protein which protein
MTR_4g021490	0.63	4.32	4.46	1.33	1.51	0.92	3.13667	1.25333	-1.32346	0.00357007	0.0139893	serine carboxypeptidase-like protein
MTR_4g087780	7.05	5.67	5.27	3.32	1.66	2.21	5.99667	2.39667	-1.32313	5.80509e-10	8.62199e-09	Tetratricopeptide repeat (TPR)-like superfamily protein [Source:Projected from Arabidopsis thaliana (AT4G18570) TAIR;Acc:AT4G18570]
MTR_7g094010	5.26	5.23	5.33	1.92	2.4	2.01	5.27333	2.11	-1.32147	1.8602e-10	2.94346e-09	LRR receptor-like kinase
MTR_5g062700	221.79	162.16	182.73	104.92	60.12	61.81	188.893	75.6167	-1.3208	2.91021e-14	7.3325e-13	AP2 domain class transcription factor
MTR_5g019520	307.14	272.01	308.17	146.28	98.54	110.56	295.773	118.46	-1.32009	1.87377e-21	9.31526e-20	envelope membrane protein
MTR_7g110130	78.52	91.68	66.94	43.08	26.63	25.41	79.0467	31.7067	-1.31792	6.41514e-15	1.7163e-13	short-chain dehydrogenase/reductase
MTR_4g100480	38.03	24.14	27.52	13.81	12.26	9.91	29.8967	11.9933	-1.31775	8.41843e-16	2.45232e-14	nudix family hydrolase
MTR_5g079980	2.04	0.84	1.33	0.34	0.97	0.38	1.40333	0.563333	-1.3168	0.000525821	0.00260388	receptor-like protein
MTR_5g068820	18.13	12.48	14.9	9.01	5.3	3.97	15.17	6.09333	-1.31592	2.71626e-08	3.15418e-07	endonuclease/exonuclease/phosphatase family protein
MTR_8g028425	11.24	13.02	12.96	5.15	4.54	5.27	12.4067	4.98667	-1.31497	1.68888e-16	5.30757e-15	DUF2358 family protein
MTR_3g025900	8.66	5.57	9.61	3.65	3.09	2.86	7.94667	3.2	-1.31228	2.83953e-10	4.40063e-09	exocyst subunit exo70 family protein
MTR_2g090410	4.73	4.06	4.37	1.63	2.1	1.57	4.38667	1.76667	-1.3121	6.63584e-17	2.20108e-15	lectin receptor kinase
MTR_5g026370	0.72	0.48	0.81	0.29	0.26	0.26	0.67	0.27	-1.3112	0.00868929	0.0300322	tyrosine kinase family protein
MTR_2g101380	39.07	33.19	35.66	25.87	8.52	9.11	35.9733	14.5	-1.31087	5.22597e-06	4.09794e-05	2Fe-2S iron-sulfur cluster-binding domain protein
MTR_1g111660	4.07	5.36	4.48	2.71	1.28	1.62	4.63667	1.87	-1.31005	3.15192e-10	4.86252e-09	hypothetical protein
MTR_8g007140	31.33	18.76	30.96	14.25	8.66	9.78	27.0167	10.8967	-1.30996	1.37782e-10	2.21115e-09	patatin-like phospholipase
MTR_3g070340	246.9	254.73	298.64	134.14	90.2	98.81	266.757	107.717	-1.30828	6.3286e-19	2.51327e-17	light-harvesting complex I chlorophyll A/B-binding protein
MTR_4g008010	0.97	0.68	0.43	0.24	0.31	0.29	0.693333	0.28	-1.30812	0.00719831	0.0255121	core-2/I-branching enzyme
MTR_8g075780	28.73	29.21	42.41	13.79	13.96	12.81	33.45	13.52	-1.30691	1.09285e-13	2.57783e-12	chaperone DnaJ domain protein
MTR_4g028830	13.06	11.37	11.31	7.36	3.55	3.54	11.9133	4.81667	-1.30647	1.09843e-09	1.55532e-08	WNK kinase
MTR_3g051530	1.26	2.13	1.48	0.62	0.53	0.82	1.62333	0.656667	-1.30573	0.000390278	0.00200493	DUF4228 domain protein
MTR_2g076350	13.81	14.92	16.27	7.95	3.9	6.37	15	6.07333	-1.3044	8.7903e-10	1.26402e-08	PH-GRAM-GEM domain protein
MTR_3g067550	5.71	4.64	6.38	4.78	1.11	0.89	5.57667	2.26	-1.30308	0.00125183	0.00556482	albumin I
MTR_3g017490	31.3	21.89	23.12	10.8	10.47	9.68	25.4367	10.3167	-1.30193	2.36583e-21	1.16476e-19	glutaredoxin (GRX) family protein
MTR_8g011430	79.29	72.95	81.04	34.62	27.24	32.79	77.76	31.55	-1.30139	1.17421e-28	1.18194e-26	lectin kinase family protein
MTR_8g102100	29	32.84	28.63	13.26	12.32	11.16	30.1567	12.2467	-1.30009	5.87554e-32	7.96448e-30	zinc finger CCCH domain protein
MTR_6g014250	9.56	7.77	7.17	5.68	1.58	2.69	8.16667	3.31667	-1.30001	1.73741e-05	0.000122962	UDP-glucosyltransferase family protein
MSTRG.9161	8.22	9.09	9.62	4.2	2.9	3.84	8.97667	3.64667	-1.2996	1.88322e-09	2.58377e-08	transposon Tf2-1 polyprotein [Trifolium pratense]
MTR_1g018440	1.22	1.01	0.67	0.32	0.28	0.58	0.966667	0.393333	-1.29727	0.000273075	0.0014658	DUF566 family protein
MTR_6g087850	2.04	0.67	1.46	0.24	0.82	0.64	1.39	0.566667	-1.29451	0.0011838	0.00531584	disease resistance protein (TIR-NBS-LRR class)
MTR_4g125600	1674.92	1761.19	1607.21	876.54	509.9	671.45	1681.11	685.963	-1.29321	6.01301e-19	2.3973e-17	ultraviolet-B-repressible protein
MTR_2g064650	2008.96	2490.64	2187.4	1107.88	758.49	865.75	2229	910.707	-1.29134	1.35984e-22	7.68043e-21	photosystem II 10 kDa proteinPsbR protein
MTR_3g022130	0.64	0.89	0.94	0.46	0.17	0.38	0.823333	0.336667	-1.29016	6.11133e-05	0.000383879	LRR and NB-ARC domain disease resistance protein
MTR_2g030240	6.42	7.47	6.99	3.65	2.44	2.45	6.96	2.84667	-1.28981	2.80216e-11	4.94587e-10	2-succinylbenzoate-CoA ligase/peroxisomal protein
MTR_8g033410	5.38	3.86	4.03	2.76	1.44	1.24	4.42333	1.81333	-1.28649	1.62482e-05	0.000115718	D-glycerate dehydrogenase/hydroxypyruvate reductase
MTR_1g088845	7.76	6.14	8.08	5.09	1.9	2.03	7.32667	3.00667	-1.28499	3.5421e-05	0.000234369	glutathione S-transferase, amino-terminal domain protein
MTR_2g090675	3.56	3.44	2.79	2.34	0.68	1	3.26333	1.34	-1.28411	9.54725e-05	0.0005723	transcription activator GLK1-like protein
MTR_3g491860	0.87	1.45	0.82	0.35	0.39	0.55	1.04667	0.43	-1.28339	1.55748e-06	1.34587e-05	importin beta-like protein
MTR_4g057310	4.19	4.21	7	2.82	1.45	2.06	5.13333	2.11	-1.28265	1.62281e-05	0.000115706	RING finger and CHY zinc finger protein
MTR_3g079520	189.42	203.31	183.78	116.19	56.84	63.99	192.17	79.0067	-1.28234	6.48999e-12	1.25438e-10	smad/FHA domain protein
MTR_3g086650	1112.1	890.17	859.22	477.34	301.91	397.84	953.83	392.363	-1.28154	1.44489e-20	6.55779e-19	hypothetical protein
MTR_1g074930	7.97	7.94	6.08	3.62	2.44	2.99	7.33	3.01667	-1.28086	8.27782e-18	2.94769e-16	high affinity inorganic phosphate transporter
MTR_1g101870	0.56	0.43	0.71	0.42	0.12	0.16	0.566667	0.233333	-1.28011	0.00258695	0.0105306	elongation factor 1-alpha
MTR_6g049050	20.43	15.44	17.99	6.52	8.06	7.6	17.9533	7.39333	-1.27995	2.36146e-18	8.84266e-17	F-box protein
MTR_3g095560	3.59	2.26	3.23	2.46	0.62	0.66	3.02667	1.24667	-1.27965	0.00615377	0.0223118	RING-H2 zinc finger protein
MTR_3g074260	1.15	0.88	1.44	0.78	0.37	0.28	1.15667	0.476667	-1.27892	0.00376444	0.0146548	plant/F14D7-9 protein
MTR_7g103180	9.23	6.05	7.33	3.24	2.8	3.28	7.53667	3.10667	-1.27856	1.55776e-13	3.60752e-12	wall-associated receptor kinase-like protein
MTR_2g096830	1.02	1.14	0.92	0.23	0.5	0.54	1.02667	0.423333	-1.2781	0.00597032	0.0217631	transmembrane amino acid transporter family protein
MTR_5g091370	0.82	0.44	0.68	0.28	0.38	0.14	0.646667	0.266667	-1.27798	0.00666511	0.0238805	plant/F17J16-140 protein
MTR_6g018310	186.71	149.01	179.7	91.97	50.85	69.76	171.807	70.86	-1.27774	1.11223e-14	2.89935e-13	ribulose bisphosphate carboxylase small chain
MTR_4g050170	0.9	0.75	0.31	0.42	0.21	0.18	0.653333	0.27	-1.27486	0.00426356	0.0162953	fasciclin-like arabinogalactan protein 16 precursor
MTR_2g020830	268.04	346.89	263.52	114.59	134.84	113.68	292.817	121.037	-1.27455	6.78041e-30	7.65923e-28	plant/F10N7-170 protein, putative
MTR_2g014920	4.37	6.57	4.46	2.23	2.15	1.99	5.13333	2.12333	-1.27357	5.12822e-10	7.68968e-09	LRR receptor-like kinase family protein, putative
MTR_1g068630	3.34	2.98	3	2.53	0.57	0.76	3.10667	1.28667	-1.27173	0.0014499	0.00633316	nodulin MtN21/EamA-like transporter family protein
MTR_5g031360	56.2	50.57	49.16	38.01	11.99	14.59	51.9767	21.53	-1.27152	1.3039e-06	1.14031e-05	cinnamyl alcohol dehydrogenase family protein
MTR_3g091680	3.39	3.14	4.14	1.33	1.51	1.58	3.55667	1.47333	-1.27144	6.75448e-06	5.17089e-05	hypothetical protein
MTR_3g070230	310.6	211.77	277.51	137.49	100.21	94.01	266.627	110.57	-1.26986	8.23548e-17	2.68783e-15	nematode resistance HSPRO2-like protein
MTR_8g461110	43.4	45.08	41.71	19.59	17.3	17.14	43.3967	18.01	-1.26879	4.14605e-42	1.01568e-39	LRR receptor-like kinase, putative
MTR_4g114710	9.31	6.02	9.16	4.27	2.66	3.26	8.16333	3.39667	-1.26504	2.19762e-09	2.98492e-08	equilibrative nucleoside transporter 6
MTR_8g028100	93.23	82.54	83.46	44.81	31.38	31.71	86.41	35.9667	-1.26454	1.42368e-20	6.47599e-19	DUF2996 family protein
MTR_3g062140	1.16	1.25	1.12	0.63	0.34	0.5	1.17667	0.49	-1.26385	8.84792e-08	9.49365e-07	LRR and NB-ARC domain disease resistance protein
MTR_6g015680	2.99	2.32	1.89	1.49	0.62	0.89	2.4	1	-1.26303	2.10309e-06	1.77879e-05	disease resistance protein (TIR-NBS-LRR class)
MTR_1g048610	17.35	14.3	16.66	6.03	5.81	8.29	16.1033	6.71	-1.26297	1.46611e-15	4.1693e-14	ethylene response factor
MTR_1g105430	3.24	7.98	2.89	2.5	1.31	2.07	4.70333	1.96	-1.26283	0.00293996	0.0117868	P21-Rho-binding domain protein
MTR_7g072575	3	3.88	2.31	1.89	1.09	0.85	3.06333	1.27667	-1.26272	7.27088e-07	6.6737e-06	CBL-interacting kinase
MTR_8g018550	44.79	20.56	26.79	24.48	5.96	7.97	30.7133	12.8033	-1.26235	0.00910333	0.0312507	seed linoleate 9S-lipoxygenase
MTR_3g007240	7.67	5.2	7.11	1.23	4.79	2.31	6.66	2.77667	-1.26217	9.44902e-05	0.000567081	phospholipid-transporting ATPase-like protein
MTR_1g095600	1.9	2.66	1.5	0.9	0.99	0.64	2.02	0.843333	-1.26018	4.43506e-06	3.53224e-05	hypothetical protein
MTR_7g015420	2.2	1.03	0.77	0.29	0.59	0.79	1.33333	0.556667	-1.26015	0.000576172	0.00282296	feronia receptor-like kinase
MTR_1g066680	0.67	1.61	1.38	0.46	0.74	0.33	1.22	0.51	-1.25831	0.0122554	0.0401659	cationic peroxidase
MTR_2g086920	22.37	21.12	21.84	8.3	10.49	8.55	21.7767	9.11333	-1.25673	1.3877e-24	9.4054e-23	F-box plant-like protein
MTR_3g076950	75.6	78.13	72.36	40.34	26.26	28.04	75.3633	31.5467	-1.25638	7.16983e-19	2.82528e-17	phloem specific protein
MTR_5g053920	9	10.89	8.49	2.94	3.67	5.27	9.46	3.96	-1.25634	1.2383e-11	2.30149e-10	AP2/ERF and B3 domain transcription factor
MTR_6g042030	51.58	46.47	46.65	29.72	14.09	16.77	48.2333	20.1933	-1.25615	1.73281e-10	2.75905e-09	transmembrane protein, putative
MTR_1g090920	8.5	8.86	12.18	3.71	4.18	4.48	9.84667	4.12333	-1.25582	1.08622e-13	2.57021e-12	glycosyltransferase family protein
MTR_2g103810	0.8	1.28	1.02	0.64	0.3	0.36	1.03333	0.433333	-1.25376	0.000462907	0.00232978	G-type lectin S-receptor-like Serine/Threonine-kinase SD2-5
MTR_5g014240	4.43	2.71	2.32	2.38	0.64	0.95	3.15333	1.32333	-1.2527	0.000258922	0.0013992	cytochrome P450 family ent-kaurenoic acid oxidase
MTR_6g016245	4.16	3.78	3.4	1.65	1.63	1.49	3.78	1.59	-1.24936	1.86235e-13	4.25951e-12	transmembrane amino acid transporter family protein
MTR_4g051245	5.79	7.16	4.74	2.02	2.96	2.48	5.89667	2.48667	-1.24569	0.000132902	0.000768625	NADH-ubiquinone/plastoquinone oxidoreductase, chain 3
MTR_4g050860	1526.74	1452.35	1583.88	776.25	586.95	562.79	1520.99	641.997	-1.24437	6.77719e-24	4.30627e-22	apocytochrome protein F
MTR_4g072160	1.73	2.35	3.05	1.39	0.49	1.13	2.37667	1.00333	-1.24414	0.00184654	0.00783508	SAUR-like auxin-responsive family protein
MTR_8g089830	163.34	186.59	184.33	79.61	76.67	69.34	178.087	75.2067	-1.24365	8.74821e-31	1.07805e-28	hypothetical protein
MTR_2g007190	4.53	4.66	3.03	2.42	1.41	1.34	4.07333	1.72333	-1.24101	5.93262e-05	0.000373808	maternal effect embryo arrest protein
MTR_7g066120	179.49	142.15	148.79	99.54	42.77	56.97	156.81	66.4267	-1.23918	5.2522e-10	7.8582e-09	fructose-1,6-bisphosphatase
MTR_8g040925	18.02	14.65	13.68	7.09	5.57	6.98	15.45	6.54667	-1.23877	8.3938e-22	4.35385e-20	LRR receptor-like kinase family protein
MTR_8g041190	18.02	14.65	13.68	7.09	5.57	6.98	15.45	6.54667	-1.23877	8.3938e-22	4.35385e-20	LRR receptor-like kinase family protein
MTR_2g036460	21.11	11.45	17.66	7.58	8.01	5.69	16.74	7.09333	-1.23876	9.81035e-11	1.59579e-09	receptor-like kinase
MTR_1g030890	93.92	90.96	77.61	45.46	29.86	35.95	87.4967	37.09	-1.2382	2.4392e-22	1.3588e-20	auxin efflux carrier family transporter
MTR_8g098770	23.89	20.8	19.96	8.91	8.43	10.07	21.55	9.13667	-1.23795	4.31816e-22	2.32278e-20	RING-H2 zinc finger protein
MTR_8g031980	2.9	2.16	3.43	1.26	1.27	1.07	2.83	1.2	-1.23777	9.61665e-05	0.000575781	NAD(P)-binding rossmann-fold protein
MTR_7g090310	1.27	0.78	0.92	0.63	0.28	0.35	0.99	0.42	-1.23704	0.00375895	0.0146363	strictosidine synthase family protein
MTR_8g089800	14.05	7.4	5.68	7.92	1.38	2.21	9.04333	3.83667	-1.237	0.00211209	0.00881147	cytochrome P450 family 88 protein
MSTRG.14131	2.31	1.71	1.14	1.13	0.33	0.73	1.72	0.73	-1.23644	0.00179591	0.00764419	serine/threonine-protein phosphatase 7 long form homolog [Medicago truncatula]
MTR_8g100045	1.44	0.27	0.81	0.25	0.63	0.19	0.84	0.356667	-1.23581	0.00350321	0.0137617	phosphoribosylformylglycinamidine synthase
MTR_3g081580	93.31	82.99	94.59	47.43	33.02	34.63	90.2967	38.36	-1.23507	6.2411e-20	2.71154e-18	ZIP zinc/iron transport family protein
MTR_8g023380	3.36	3.38	4.37	1.74	2.21	0.77	3.70333	1.57333	-1.235	6.42952e-06	4.93326e-05	ubiquitin-conjugating enzyme
MTR_4g051103	2223.21	2485.11	2741.66	1323.27	935.11	907.1	2483.33	1055.16	-1.23481	6.84866e-18	2.46904e-16	F0F1-type ATP synthase, subunit A
MTR_3g099180	5.46	4.74	5.08	2.96	1.28	2.26	5.09333	2.16667	-1.23313	1.15558e-05	8.47634e-05	nuclear transcription factor Y protein
MTR_3g032500	1.21	1.45	0.91	0.5	0.62	0.4	1.19	0.506667	-1.23185	3.13635e-07	3.08522e-06	LRR and NB-ARC domain disease resistance protein
MTR_5g019220	2.67	1.68	1.5	0.6	1	0.9	1.95	0.833333	-1.22651	7.64462e-05	0.000470312	CAZy family GT8 glycosyltransferase
MTR_6g464280	30.6	26.32	28.43	12.14	12.29	12.05	28.45	12.16	-1.22629	2.51404e-28	2.41122e-26	gibberellin receptor GID1, putative
MSTRG.14586	3.4	2.61	2.31	1.45	1.31	0.8	2.77333	1.18667	-1.22471	3.66402e-08	4.16903e-07	reverse transcriptase domain-containing protein [Artemisia annua]
MTR_1g082550	42.39	34.89	37.99	11.86	23.48	14.04	38.4233	16.46	-1.22302	2.30758e-11	4.13029e-10	zinc finger, C3HC4 type (RING finger) protein, putative
MTR_7g083330	23.77	30.41	29.34	12.45	10.48	12.88	27.84	11.9367	-1.22176	3.07798e-16	9.28555e-15	NAC transcription factor-like protein
MTR_1g101540	2.43	2.18	2.43	1.01	1.19	0.82	2.34667	1.00667	-1.22103	1.37074e-05	9.94695e-05	TraB family protein
MTR_4g129490	32.75	26.65	24.57	13.8	9.78	12.49	27.99	12.0233	-1.21907	1.28412e-17	4.50952e-16	acyl-CoA N-acyltransferase (NAT) superfamily protein
MTR_8g080890	6.47	4.63	4.98	3.18	1.63	2.1	5.36	2.30333	-1.21851	8.00506e-08	8.64402e-07	amidase C869.01-like protein, putative
MTR_1g112960	2.62	0.61	1.77	0.78	0.72	0.65	1.66667	0.716667	-1.21759	0.0128914	0.0419126	hypothetical protein
MTR_4g088190	2.78	2.93	3.45	0.8	1.24	1.9	3.05333	1.31333	-1.21715	3.90922e-06	3.14298e-05	Isoflavone-7-O-methyltransferase [Source:UniProtKB/TrEMBL;Acc:A0A072UNK8]
MTR_7g085810	5.27	4.7	5.46	3.78	1.14	1.73	5.14333	2.21667	-1.21431	0.000423558	0.00215575	AP2 domain class transcription factor
MTR_7g010000	2.57	2.31	2.01	1.79	0.6	0.58	2.29667	0.99	-1.21404	0.000256298	0.00138599	LRR receptor-like kinase family protein
MTR_7g117970	27.72	22.68	22.44	12.16	8.12	11.15	24.28	10.4767	-1.21259	2.40626e-16	7.41312e-15	plant/F21F14-40 protein
MTR_8g068220	2.28	2.64	3.63	1.63	0.88	1.18	2.85	1.23	-1.2123	0.000175521	0.00098615	tRNA/rRNA methyltransferase SpoU family protein
MTR_3g005060	11.06	11.36	10.18	6.81	3.43	3.83	10.8667	4.69	-1.21225	3.46694e-08	3.96475e-07	dienelactone hydrolase family protein
MTR_2g015510	5.47	6.16	4.7	2.94	2.29	1.82	5.44333	2.35	-1.21183	2.6808e-08	3.11835e-07	GDSL esterase/lipase plant-like protein
MTR_5g025470	8.33	8.22	8.07	4.67	2.59	3.37	8.20667	3.54333	-1.21169	2.2641e-11	4.05961e-10	white-brown-complex ABC transporter family protein
MTR_7g073430	10.63	4.95	6.05	3.17	2.39	3.78	7.21	3.11333	-1.21154	1.19807e-06	1.05502e-05	WRKY transcription factor
MTR_5g017650	21.91	17.96	22.82	12.26	6.29	8.55	20.8967	9.03333	-1.20994	3.54604e-10	5.42202e-09	plant cadmium resistance protein
MTR_4g127040	62.13	46.63	48.57	22.82	22.44	22.96	52.4433	22.74	-1.20553	4.43187e-29	4.66908e-27	WRKY family transcription factor
MTR_4g134120	3.9	2.32	3.3	0.59	2	1.54	3.17333	1.37667	-1.20482	0.00189668	0.00802271	SEC14 cytosolic factor-like protein
MTR_5g006800	36.07	39.51	35.14	16.78	13.28	17.99	36.9067	16.0167	-1.20431	4.10825e-24	2.66029e-22	12-oxophytodienoate reductase-like protein
MTR_3g008170	5.14	2.09	3.79	1.59	1.45	1.75	3.67333	1.59667	-1.20203	2.08833e-05	0.00014507	sugar porter (SP) family MFS transporter
MTR_2g034370	7.61	11.27	9.64	4.87	3.33	4.2	9.50667	4.13333	-1.20163	1.00155e-07	1.06454e-06	transmembrane protein, putative
MTR_5g011220	39.16	39.8	43.49	23.09	11.8	18.46	40.8167	17.7833	-1.19863	1.55516e-11	2.86163e-10	PGR5-like protein 1A
MTR_4g005810	1.11	1.22	1.18	0.49	0.27	0.77	1.17	0.51	-1.19794	0.00449769	0.0170619	hypothetical protein
MTR_2g079550	1.08	2.06	1.88	1.01	0.7	0.48	1.67333	0.73	-1.19676	0.000709433	0.0033917	glycoside hydrolase family 1 protein
MTR_1g105755	1.82	1.07	1.74	0.6	0.72	0.7	1.54333	0.673333	-1.19666	5.77071e-05	0.000364397	cysteine-rich receptor-kinase-like protein
MTR_8g016480	24.26	10.7	16.33	7.45	7.31	7.63	17.0967	7.46333	-1.19582	6.33494e-09	8.10116e-08	disease resistance protein (TIR-NBS-LRR class)
MTR_7g017540	6.6	7.82	5.68	2.38	2.88	3.52	6.7	2.92667	-1.1949	8.30636e-07	7.52643e-06	photosystem II reaction center protein
MTR_3g116260	1.45	1.91	0.85	0.59	0.98	0.27	1.40333	0.613333	-1.19411	0.00840778	0.0291882	mediator of RNA polymerase II transcription subunit 32
MTR_2g081470	0.36	1.03	0.78	0.34	0.26	0.35	0.723333	0.316667	-1.1917	0.00471583	0.0177865	S-locus lectin kinase family protein
MTR_8g087740	1.54	1	1.32	0.78	0.66	0.25	1.28667	0.563333	-1.19158	0.000308349	0.00162764	LRR receptor-like Serine/Threonine-kinase RFK1, putative
MTR_7g086420	1	1.75	0.79	0.71	0.71	0.13	1.18	0.516667	-1.19148	0.00397841	0.015373	receptor-like kinase
MTR_4g081665	0.5	0.66	0.64	0.29	0.13	0.37	0.6	0.263333	-1.18807	0.0042492	0.0162483	Serine/Threonine kinase family protein
MTR_4g084270	50.55	44.57	41.76	31.7	13.49	14.91	45.6267	20.0333	-1.18747	2.10482e-08	2.49693e-07	phosphoglucomutase/phosphomannomutase family protein
MTR_4g087080	7.97	11.25	10.92	5.88	4.19	3.17	10.0467	4.41333	-1.18678	1.8134e-06	1.54989e-05	hypothetical protein
MTR_8g028500	0.79	1.19	0.66	0.57	0.34	0.25	0.88	0.386667	-1.18641	3.16253e-05	0.000211734	Rpp4C1
MTR_4g006010	4.97	5.23	3.98	3.18	1.32	1.74	4.72667	2.08	-1.18424	6.89406e-07	6.35435e-06	xyloglucan glycosyltransferase
MTR_6g033800	3.55	2.26	4.8	0.67	1.99	2.01	3.53667	1.55667	-1.18393	0.000349199	0.00181453	heat shock cognate 70 kDa-like protein
MTR_1g022370	0.97	1.01	1.15	0.53	0.58	0.27	1.04333	0.46	-1.18149	0.000504079	0.00251027	tubby-F-box-like protein
MTR_3g105980	9.85	9.73	7.26	4.61	3.15	4.09	8.94667	3.95	-1.1795	6.77812e-14	1.64659e-12	phospholipase D Y
MTR_2g011680	5.34	5.26	4.28	2.15	2.05	2.37	4.96	2.19	-1.17941	4.03878e-10	6.13755e-09	inositol monophosphatase family protein
MTR_7g096980	0.86	0.93	0.88	0.3	0.51	0.37	0.89	0.393333	-1.17805	2.01986e-05	0.000140698	LRR receptor-like kinase family protein
MTR_1g049140	2.87	3.18	1.66	1.81	0.7	0.9	2.57	1.13667	-1.17696	0.000358701	0.00185773	AP2 domain transcription factor
MTR_1g040430	48.98	55.33	49.73	28.83	18.26	21.06	51.3467	22.7167	-1.17652	2.79874e-16	8.49355e-15	ethylene response factor
MTR_1g027820	37.9	26.39	30.66	15.73	11.85	14.46	31.65	14.0133	-1.17541	2.06501e-17	7.09255e-16	receptor-like kinase
MTR_7g112720	3.66	4.18	3.7	2.32	1.13	1.66	3.84667	1.70333	-1.17525	1.73073e-06	1.48673e-05	heparan-alpha-glucosaminide N-acetyltransferase-like protein
MTR_4g010140	109.7	114.86	116.42	69.58	36.66	44.82	113.66	50.3533	-1.17457	3.92071e-12	7.73979e-11	post-illumination chlorophyll fluorescence increase
MTR_8g091390	3.22	1.42	4.79	1.04	1.53	1.61	3.14333	1.39333	-1.17375	0.000204258	0.00112908	L-ascorbate oxidase
MTR_4g087540	61.62	65.99	64.33	33.97	23.38	27.81	63.98	28.3867	-1.17241	2.63726e-19	1.1011e-17	hypothetical protein
MTR_2g097463	51.44	35.32	46.33	16.14	20.5	22.44	44.3633	19.6933	-1.17166	1.02002e-16	3.28686e-15	GRAS family transcription factor
MTR_4g113600	52.06	30.85	46.3	18.12	20.13	19.13	43.07	19.1267	-1.1711	1.7534e-13	4.01937e-12	plant/MSJ11-3 protein, putative
MTR_8g107000	12.34	10.49	11.19	6.9	4.42	3.82	11.34	5.04667	-1.16802	1.81269e-11	3.29673e-10	MAP kinase kinase kinase-like protein
MTR_7g112110	2.99	3.26	3.18	1.38	1.65	1.17	3.14333	1.4	-1.16687	1.28314e-05	9.36469e-05	hypothetical protein
MTR_4g062170	9.12	8.22	8.37	4.34	2.9	4.22	8.57	3.82	-1.16572	8.46695e-13	1.81794e-11	3-ketoacyl-CoA synthase-like protein
MTR_5g082150	3.81	1.78	3.21	1.27	1.33	1.33	2.93333	1.31	-1.16297	1.45301e-05	0.000104766	nematode resistance HSPRO2-like protein
MTR_7g070200	15.41	14.17	12.2	7.86	5.02	5.78	13.9267	6.22	-1.16286	1.61112e-15	4.53023e-14	receptor-like kinase
MTR_3g099460	0.82	0.71	0.35	0.25	0.27	0.32	0.626667	0.28	-1.16227	0.00827734	0.0287944	zinc-binding alcohol dehydrogenase family protein
MTR_3g087150	1.69	1.06	1.32	0.72	0.59	0.51	1.35667	0.606667	-1.16109	0.002041	0.00856371	plant/T5J17-70 protein, putative
MTR_4g035200	3.51	2.24	3.25	1.14	1.21	1.68	3	1.34333	-1.15915	2.54767e-09	3.43606e-08	LRR receptor-like kinase family protein
MTR_4g103250	4.21	2.05	2.85	1.59	0.76	1.73	3.03667	1.36	-1.15888	0.00198956	0.00837553	nucleic acid-binding protein, putative
MTR_3g114850	3037.14	3008.58	3146.89	1886.69	976.65	1258.74	3064.2	1374.03	-1.1571	1.04326e-12	2.21196e-11	plastocyanin
MTR_2g025550	3.68	5.9	3.17	2.3	1.05	2.37	4.25	1.90667	-1.15641	1.13571e-05	8.3366e-05	phosphatidate cytidylyltransferase family protein
MTR_7g080250	176.83	171.84	165.41	96.85	60.5	73.35	171.36	76.9	-1.15597	1.3813e-17	4.82578e-16	thioredoxin
MTR_4g052840	2.48	2.4	2.05	1.34	1.62	0.15	2.31	1.03667	-1.15594	0.0126674	0.0412831	late embryogenesis abundant hydroxyproline-rich glycoprotein
MTR_2g008590	31.43	37.61	31.09	21.85	11.05	12.07	33.3767	14.99	-1.15484	5.69826e-10	8.49434e-09	SpoIIE-like protein phosphatase domain protein
MTR_3g030860	15.32	17.77	20.31	12.26	5.1	6.63	17.8	7.99667	-1.15441	2.41252e-06	2.01536e-05	photosystem II 5 kDa protein
MTR_8g031550	10.11	7.13	8.31	4.22	3.11	4.17	8.51667	3.83333	-1.15169	4.1629e-15	1.13161e-13	potassium efflux antiporter
MTR_5g036290	56.99	51.25	51.2	33.79	13.76	24.29	53.1467	23.9467	-1.15015	7.39745e-09	9.40077e-08	matrixin family protein
MTR_6g463630	1.68	1.87	2.21	1.65	0.36	0.59	1.92	0.866667	-1.14756	0.00345684	0.0136006	tyrosine kinase family protein
MTR_8g104870	123.05	67.23	102.34	50.67	39.56	41.98	97.54	44.07	-1.1462	3.51524e-12	6.99368e-11	plant cadmium resistance protein
MTR_4g021690	1.04	1.22	0.86	0.55	0.44	0.42	1.04	0.47	-1.14585	6.83342e-06	5.22739e-05	NBS-LRR type disease resistance protein
MTR_5g080000	3.85	1.9	1.68	0.55	1.69	1.12	2.47667	1.12	-1.1449	0.000455211	0.00229844	LRR receptor-like kinase
MTR_2g058330	3.64	3.39	4	0.7	0.71	3.58	3.67667	1.66333	-1.14432	0.00753789	0.0265583	2-aminoethanethiol dioxygenase-like protein
MTR_4g098570	1.84	2.45	2.25	1.18	0.94	0.84	2.18	0.986667	-1.14369	2.29329e-05	0.000157532	aluminum activated malate transporter family protein
MTR_3g006730	4.13	5.75	4.28	3.33	1.25	1.83	4.72	2.13667	-1.14343	1.61669e-05	0.000115341	glycyl-tRNA synthetase/glycine-tRNA ligase
MTR_2g007300	7.9	8.75	7.06	4.76	1.98	4	7.90333	3.58	-1.1425	5.66414e-06	4.40922e-05	plastid lipid-associated protein
MTR_3g019390	3.12	3.03	2.79	1.67	1.22	1.16	2.98	1.35	-1.14235	1.67335e-06	1.43926e-05	Serine/Threonine kinase family protein
MTR_5g068250	1.1	0.77	0.91	0.47	0.36	0.43	0.926667	0.42	-1.14166	0.00244645	0.010031	cysteine-rich receptor-kinase-like protein
MTR_4g023070	1.98	2.33	0.96	1.26	0.69	0.44	1.75667	0.796667	-1.14079	0.00381567	0.0148118	F-box protein interaction domain protein
MTR_2g013650	12.44	12.65	11.75	6.82	4.79	5.1	12.28	5.57	-1.14056	5.52218e-17	1.84372e-15	ubiquitin-conjugating enzyme E2
MTR_7g104320	1.23	2.1	1.56	0.52	0.91	0.79	1.63	0.74	-1.13927	0.000670402	0.00322558	zinc finger A20 and AN1 domain stress-associated protein
MTR_4g081675	2.13	2.63	1.89	1.01	1.23	0.78	2.21667	1.00667	-1.13881	6.50782e-07	6.02018e-06	S-locus lectin kinase family protein
MTR_1g017490	4.81	6.67	3.69	2.41	1.52	2.96	5.05667	2.29667	-1.13865	1.21142e-07	1.26772e-06	growth-regulating factor
MTR_3g083310	45.88	48.91	47.02	30.93	15.62	17.88	47.27	21.4767	-1.13815	3.66176e-10	5.58968e-09	hypothetical protein
MTR_2g079710	300.01	280.94	231.34	172.79	88.72	107.59	270.763	123.033	-1.13798	7.13513e-12	1.37001e-10	NADPH-protochlorophyllide oxidoreductase
MTR_6g011640	1.61	1.62	1.06	0.64	0.92	0.39	1.43	0.65	-1.1375	0.00376854	0.0146652	glutaredoxin family protein
MTR_2g014300	2.84	3.17	2.63	1.1	1.65	1.18	2.88	1.31	-1.1365	1.79703e-05	0.000126827	ethylene response factor
MTR_2g102660	90.34	28.07	91.18	18.49	52.88	23.97	69.8633	31.78	-1.13642	0.0102656	0.0345726	drug resistance transporter-like ABC domain protein
MTR_6g027670	5.63	7.86	1.96	2.35	2.95	1.73	5.15	2.34333	-1.13601	0.00134806	0.00594191	cationic amino acid transporter 2, vacuolar protein
MTR_7g108590	11.61	12.6	12.92	6.85	4.43	5.62	12.3767	5.63333	-1.13556	5.13508e-14	1.27331e-12	TPR repeat protein
MTR_3g035610	1473.91	2214	2281.19	1070.68	864.55	784.88	1989.7	906.703	-1.13385	3.23311e-13	7.20822e-12	ribosomal protein S14p/S29e
MTR_5g037350	3.9	2.8	2.38	2.73	0.98	0.43	3.02667	1.38	-1.13306	0.00509382	0.0189624	elongation factor 1-alpha
MTR_2g019900	13.39	22.33	26.06	11.55	9.45	7.2	20.5933	9.4	-1.13144	3.87668e-07	3.72693e-06	monothiol glutaredoxin-S2 protein
MTR_3g107360	1.46	1.42	1.37	0.61	0.72	0.61	1.41667	0.646667	-1.13141	3.06635e-06	2.511e-05	phospholipase D alpha 1
MTR_4g015630	89.39	91.14	87.77	59.71	27.34	35.45	89.4333	40.8333	-1.13107	4.92915e-10	7.41305e-09	temperature-sensitive omega-3 fatty acid desaturase
MTR_8g062140	0.57	0.69	0.71	0.36	0.14	0.4	0.656667	0.3	-1.1302	0.00100135	0.0045919	disease resistance protein (TIR-NBS-LRR class), putative
MTR_7g052820	2.57	1.51	1.39	1.11	0.8	0.59	1.82333	0.833333	-1.12961	0.000113488	0.000667504	actin-binding calponin-like (CH) domain protein
MTR_6g048290	2.82	3.11	2.93	0.69	0.96	2.4	2.95333	1.35	-1.12938	0.000375992	0.00193973	PPPDE thiol peptidase family protein, putative
MTR_5g037020	23.32	19.75	19.73	10.66	9.54	8.51	20.9333	9.57	-1.12921	6.31063e-23	3.65567e-21	UPF0392 RCOM-like protein
MTR_2g095180	12.67	7.04	9.03	3.99	4.76	4.39	9.58	4.38	-1.12909	3.15859e-09	4.20037e-08	tyrosine kinase family protein
MTR_3g035630	2.57	2.61	2.08	0.86	1.09	1.37	2.42	1.10667	-1.12879	4.77589e-06	3.77852e-05	hypothetical protein
MTR_7g065920	5.58	7.65	6.86	4.25	2.65	2.29	6.69667	3.06333	-1.12834	3.51518e-07	3.41166e-06	RING/FYVE/PHD zinc finger protein
MTR_3g075450	0.57	0.37	0.83	0.17	0.25	0.39	0.59	0.27	-1.12776	0.007346	0.0259668	sieve element occlusion protein
MTR_4g130770	5.67	3.03	4.56	1.35	1.74	2.98	4.42	2.02333	-1.12731	5.97729e-06	4.62115e-05	signal recognition particle receptor protein, putative
MTR_8g078870	605.42	597.66	566.35	354.53	196.15	259.4	589.81	270.027	-1.12715	1.65688e-14	4.25371e-13	photosystem II oxygen-evolving enhancer protein
MSTRG.6582	2.13	1.7	2.41	1.11	0.53	1.22	2.08	0.953333	-1.12553	0.00318009	0.0126326	uncharacterized protein LOC112420405 isoform X1 [Medicago truncatula]
MTR_4g088350	782.4	852.54	906.41	509.77	310.03	347.18	847.117	388.993	-1.12282	6.14575e-14	1.49834e-12	triose phosphate/phosphate translocator
MTR_6g037530	5.03	6.06	6.51	3.68	2.44	1.97	5.86667	2.69667	-1.12136	8.32803e-07	7.54271e-06	5-formyltetrahydrofolate cyclo-ligase
MTR_6g072450	2.43	2	1.77	1.1	0.78	0.97	2.06667	0.95	-1.12131	3.29885e-10	5.06633e-09	disease resistance protein (TIR-NBS-LRR class)
MTR_3g070810	3.02	2.29	2.17	1.38	1.46	0.6	2.49333	1.14667	-1.12063	0.000224141	0.00122909	NLI interacting factor-like phosphatase
MTR_1g063350	5.19	3.87	4.66	3.51	1.06	1.74	4.57333	2.10333	-1.12057	0.000607156	0.00295625	thylakoid lumenal 15.0 kDa protein
MTR_8g069330	3.26	3.14	2.88	0.65	2.12	1.5	3.09333	1.42333	-1.11989	8.76365e-05	0.000530489	phototropic-responsive NPH3 family protein
MTR_2g036740	4.25	6.25	5.68	3.78	1.88	1.79	5.39333	2.48333	-1.1189	1.38592e-06	1.20788e-05	hypothetical protein
MTR_6g038820	14.5	14.22	11.95	6.34	7.8	4.6	13.5567	6.24667	-1.11784	1.35391e-11	2.50491e-10	LRR receptor-like kinase
MTR_5g079610	1.18	1.12	0.78	0.54	0.29	0.59	1.02667	0.473333	-1.11704	0.00626579	0.0226614	plastid movement impaired protein
MTR_1g011380	0.54	0.46	0.82	0.44	0.23	0.17	0.606667	0.28	-1.11548	0.00381055	0.014801	zinc finger, C3HC4 type (RING finger) protein
MTR_8g010700	21.19	21.44	19.57	11.26	7.1	10.35	20.7333	9.57	-1.11536	1.02194e-12	2.16902e-11	NAD(P)-binding rossmann-fold protein
MTR_5g098785	1032.08	1262.47	1132.16	631.1	454.91	495.92	1142.24	527.31	-1.11514	2.07075e-20	9.31516e-19	light-harvesting complex I chlorophyll A/B-binding protein
MTR_7g079310	4.88	3.47	3.16	3.11	0.82	1.39	3.83667	1.77333	-1.11339	0.000291399	0.00155024	subtilisin-like serine protease
MTR_5g072140	4.14	3.01	3.47	2.12	1.35	1.44	3.54	1.63667	-1.11299	4.48407e-11	7.6553e-10	NB-ARC domain disease resistance protein
MTR_8g086330	0.59	0.55	0.59	0.24	0.29	0.27	0.576667	0.266667	-1.1127	0.0104996	0.0352409	protein transporter Sec61 subunit beta-like protein
MTR_8g014360	49.08	55.96	43.05	18.69	29.5	20.33	49.3633	22.84	-1.11188	2.10933e-16	6.54796e-15	drug resistance transporter-like ABC domain protein
MTR_4g057730	23.22	26.87	25.17	11.99	13.64	9.27	25.0867	11.6333	-1.10866	1.82742e-20	8.2571e-19	4-coumarate:CoA ligase-like protein
MTR_7g088825	2.3	4.95	5.17	2.13	1.65	1.98	4.14	1.92	-1.10852	3.82161e-06	3.07376e-05	peptide/nitrate transporter
MTR_2g034750	10.28	6.48	5.88	4.31	1.42	4.77	7.54667	3.5	-1.10848	0.00142256	0.00622818	cAMP-regulated phosphoprotein-like protein
MTR_4g108250	1.14	0.74	0.75	0.41	0.22	0.59	0.876667	0.406667	-1.10818	0.00401485	0.0154815	UDP-glucosyltransferase family protein
MTR_1g101250	0.56	0.42	0.42	0.19	0.28	0.18	0.466667	0.216667	-1.10692	0.00234784	0.00967741	LRR receptor-like kinase
MTR_5g058090	2.32	2.01	2.43	1.04	1.31	0.79	2.25333	1.04667	-1.10626	7.20585e-07	6.62072e-06	LRR receptor-like kinase plant-like protein, putative
MTR_7g097200	12.63	12.65	12.9	6.58	5.81	5.37	12.7267	5.92	-1.10419	1.92788e-18	7.25917e-17	glutathione gamma-glutamylcysteinyltransferase
MTR_1g090693	10.65	8.72	6.92	5.01	3.28	3.94	8.76333	4.07667	-1.10409	2.82911e-12	5.68421e-11	alpha-1,6-glucosidase, pullulanase-type protein
MTR_4g022330	4.45	5.33	4.32	2.53	1.7	2.33	4.7	2.18667	-1.10393	1.81607e-10	2.88485e-09	phototropic-responsive NPH3 family protein
MTR_2g054940	0.27	0.51	0.66	0.2	0.21	0.26	0.48	0.223333	-1.10384	0.012287	0.040237	3-ketoacyl-CoA synthase-like protein
MTR_4g080100	93.66	93.3	96.12	57.87	30.78	43.07	94.36	43.9067	-1.10374	1.58746e-12	3.29701e-11	phospholipase A1
MTR_6g009520	21.81	12.78	13.61	5.87	9.83	6.75	16.0667	7.48333	-1.10232	5.4648e-09	7.0371e-08	P-loop nucleoside triphosphate hydrolase superfamily protein
MTR_7g084680	39.21	35.85	42.28	18.8	19.76	16.1	39.1133	18.22	-1.10214	7.75182e-18	2.77008e-16	C2 domain protein
MTR_6g013750	24.41	32.32	29.61	14.75	11.21	14.3	28.78	13.42	-1.10068	1.52119e-15	4.31987e-14	DUF4336 domain protein
MTR_6g023320	2.98	4.79	3.51	2.05	1.38	1.83	3.76	1.75333	-1.10063	9.204e-09	1.15308e-07	rubisco methyltransferase family protein
MTR_8g027465	2.94	2.96	1.94	1.51	0.59	1.56	2.61333	1.22	-1.09901	0.00517294	0.0192147	AP2 domain class transcription factor
MTR_8g019450	0.92	0.59	1.06	0.37	0.3	0.53	0.856667	0.4	-1.09873	0.00661034	0.0237344	ankyrin repeat plant-like protein
MTR_7g015340	101.69	81.46	79.6	59.99	25.98	36.8	87.5833	40.9233	-1.09773	1.85124e-08	2.21215e-07	RALF
MTR_5g032520	1.04	1.02	1.3	0.4	0.64	0.53	1.12	0.523333	-1.0977	0.00151606	0.00657972	MADS-box transcription factor
MTR_2g075140	1.34	1.62	2.54	0.79	1.1	0.68	1.83333	0.856667	-1.09766	0.000250207	0.00135485	receptor-like kinase
MTR_6g008900	1.86	2.95	2.29	0.72	1.4	1.2	2.36667	1.10667	-1.09664	0.000579058	0.00283506	CAZy family GT8 glycosyltransferase
MTR_5g055480	15.48	13.17	14.12	5.11	7.99	6.91	14.2567	6.67	-1.09588	2.94494e-13	6.58739e-12	core-2/I-branching enzyme
MTR_3g090530	1.74	1.11	1.1	0.59	0.6	0.66	1.31667	0.616667	-1.09433	0.0147668	0.0469292	glycolipid transfer protein (GLTP) family protein
MTR_4g094240	196.18	137.48	143.48	90.6	54.75	78.18	159.047	74.51	-1.09394	2.54126e-13	5.7222e-12	phosphate-responsive 1 family protein
MTR_7g069180	5.41	4.5	5.28	2.93	1.87	2.32	5.06333	2.37333	-1.09317	1.78964e-12	3.69428e-11	disease resistance protein (TIR-NBS-LRR class), putative
MTR_3g074060	1.15	1.14	0.99	0.47	0.48	0.59	1.09333	0.513333	-1.09077	5.95147e-05	0.000374764	glycoside hydrolase family 3 amino-terminal domain protein
MTR_6g075290	3.69	2.79	2.4	2.08	1.04	1.05	2.96	1.39	-1.09051	1.11442e-06	9.87339e-06	cyclic nucleotide-gated cation channel protein
MTR_1g050462	48.8	46.44	47.35	29.09	20.11	17.76	47.53	22.32	-1.0905	3.45334e-14	8.67946e-13	Na+-bile acid cotransporter
MTR_6g078890	2.41	3.23	2.77	1.28	1.15	1.52	2.80333	1.31667	-1.09025	1.03342e-10	1.67699e-09	disease resistance protein (TIR-NBS-LRR class)
MTR_2g436900	322.67	211.91	248.67	109.52	147.23	111.77	261.083	122.84	-1.08773	8.31956e-16	2.42699e-14	C2 domain protein
MTR_1g109420	1.99	2.18	3.54	1.2	0.84	1.59	2.57	1.21	-1.08676	0.00414199	0.0158904	ATP synthase CF0 B subunit
MTR_4g088500	20.71	9.06	21.31	7.71	8.75	7.62	17.0267	8.02667	-1.08492	3.9299e-07	3.77096e-06	MACPF domain NSL1-like protein
MTR_3g099750	2.59	3.17	2.87	1.59	0.87	1.61	2.87667	1.35667	-1.08433	5.72445e-05	0.0003617	purine permease-like protein
MTR_2g460740	6.85	9.61	6.51	4.84	3.61	2.39	7.65667	3.61333	-1.08339	1.61236e-05	0.000115072	leucine aminopeptidase (cytosol aminopeptidase), putative
MTR_4g082883	59.5	77.2	80.09	42.12	29.76	30.45	72.2633	34.11	-1.08307	1.01118e-11	1.89147e-10	hypothetical protein
MTR_3g064080	3.35	4.08	3.18	2.07	1.68	1.26	3.53667	1.67	-1.08254	2.38348e-08	2.79972e-07	cysteine-rich RLK (receptor-like kinase) protein
MTR_8g031270	1.06	1.38	0.54	0.59	0.59	0.23	0.993333	0.47	-1.07962	0.00100206	0.00459307	calcium-dependent lipid-binding (CaLB domain) family protein
MTR_8g463380	5.95	4.77	3.26	1.99	1.78	2.85	4.66	2.20667	-1.07846	2.21553e-08	2.61757e-07	TCP family transcription factor
MTR_6g082810	1.54	1.68	1.15	1.22	0.51	0.34	1.45667	0.69	-1.078	0.00406407	0.0156328	tyrosine kinase family protein
MTR_4g133300	1.27	1.87	1.99	0.69	0.88	0.86	1.71	0.81	-1.078	2.24384e-05	0.00015471	paired amphipathic helix protein
MTR_5g068440	7.32	5.87	8.93	0.87	2.48	7.13	7.37333	3.49333	-1.07771	0.00530148	0.0195991	hydroxyacylglutathione hydrolase
MTR_1g077600	1.36	1.02	1.82	0.83	0.48	0.68	1.4	0.663333	-1.07762	0.00279897	0.0112852	Dof-type zinc finger DNA-binding family protein
MTR_4g051097	1594.3	5893.91	5987.94	2653.71	2063.19	1675.04	4492.05	2130.65	-1.07608	6.11919e-05	0.000384135	ATP synthase subunit C
MTR_2g041090	1.19	0.91	0.64	0.45	0.33	0.52	0.913333	0.433333	-1.07566	0.000643596	0.00311059	CCAAT-binding transcription factor
MTR_2g024330	1.57	1.39	1.36	0.91	0.54	0.6	1.44	0.683333	-1.07541	6.12353e-05	0.000384289	strubbelig-receptor family protein
MTR_6g088460	6.92	2.54	3.22	1.06	2.75	2.21	4.22667	2.00667	-1.07472	0.000888997	0.00413827	hypothetical protein
MTR_6g088505	0.93	2.37	1.46	1.06	0.58	0.62	1.58667	0.753333	-1.07464	0.00707	0.0251363	Avr9/Cf-9 rapidly elicited protein
MSTRG.12027	1.07	1.54	2.21	0.94	0.94	0.41	1.60667	0.763333	-1.07369	0.00183352	0.00778469	cysteine desulfurase mitochondrial-like [Trifolium pratense]
MTR_3g014390	1.48	0.96	1.22	0.28	0.72	0.74	1.22	0.58	-1.07276	0.000267253	0.0014372	LRR and NB-ARC domain disease resistance protein
MTR_7g011230	439.99	426.38	374.5	263.66	143.34	182.93	413.623	196.643	-1.07274	4.46514e-13	9.85774e-12	cystathionine gamma-synthase
MTR_4g045667	27.34	15.61	17.69	10.75	8.44	9.65	20.2133	9.61333	-1.0722	2.25138e-11	4.04036e-10	beta-amylase
MTR_1g094160	8.46	9.45	8.59	6.44	3.57	2.6	8.83333	4.20333	-1.07142	2.69282e-05	0.000182876	DUF3783 domain protein
MTR_1g021638	6.2	3.17	2.69	2.13	1.74	1.87	4.02	1.91333	-1.07111	8.19611e-05	0.000500304	salt stress response/antifungal domain protein
MTR_5g018050	20.2	20.82	18.25	12.66	5.86	9.71	19.7567	9.41	-1.07007	2.7724e-09	3.71596e-08	sucrose nonfermenting 1(SNF1)-related kinase
MTR_1g105655	2.82	3.18	2.35	1.92	1.32	0.74	2.78333	1.32667	-1.06901	2.90095e-05	0.000195444	cysteine-rich receptor-kinase-like protein
MTR_3g056700	5.11	5.4	3.63	2.87	2.2	1.67	4.71333	2.24667	-1.06896	1.01985e-09	1.45214e-08	multidrug resistance protein ABC transporter family protein
MTR_3g061480	15.39	20.82	21.85	12.68	6.18	8.82	19.3533	9.22667	-1.0687	3.99064e-06	3.20212e-05	transmembrane protein, putative
MTR_4g106650	69.17	65.79	73.33	43.39	26.47	29.55	69.43	33.1367	-1.06713	9.90333e-13	2.10853e-11	hypothetical protein
MTR_4g100550	1.15	0.96	0.65	0.39	0.43	0.5	0.92	0.44	-1.06413	0.0071851	0.0254838	homeobox associated leucine zipper protein
MTR_2g084540	1.69	1.08	1.87	1.01	0.73	0.48	1.54667	0.74	-1.06357	0.00523698	0.019403	PIG-P protein
MTR_6g087260	4.61	2.6	6.89	2.16	1.87	2.72	4.7	2.25	-1.06274	1.44254e-05	0.00010427	disease resistance protein (TIR-NBS-LRR class)
MTR_1g082580	4.09	2.39	3.47	2.62	1.03	1.12	3.31667	1.59	-1.06071	0.00043105	0.00218886	Serine/Threonine kinase family protein
MTR_4g070970	20.46	22.47	17.4	12.62	7.19	9.14	20.11	9.65	-1.05931	3.05564e-12	6.12121e-11	LRR receptor-like kinase family protein
MTR_6g018300	2069.36	1745.17	2163.43	1230.12	697.76	942.94	1992.65	956.94	-1.05819	2.26648e-12	4.6223e-11	ribulose bisphosphate carboxylase small chain
MTR_3g068155	1.24	1.18	1.14	0.78	0.31	0.62	1.18667	0.57	-1.05788	0.00699674	0.0249107	NAD(P)-binding rossmann-fold protein
MTR_8g091410	0.73	1.36	1.01	0.58	0.51	0.4	1.03333	0.496667	-1.05696	0.00227576	0.00942422	FKBP-type peptidyl-prolyl cis-trans isomerase
MTR_3g024460	12.62	12.48	9.26	7.17	4.91	4.44	11.4533	5.50667	-1.05652	3.16736e-11	5.52807e-10	NBS-LRR type disease resistance protein
MTR_4g089080	53.25	54.94	45.62	30.39	19.66	23.92	51.27	24.6567	-1.05614	4.54027e-15	1.23254e-13	transmembrane protein, putative
MTR_3g110180	7.49	4.35	8.6	3.94	3.18	2.72	6.81333	3.28	-1.05466	1.0989e-06	9.74442e-06	casein kinase I-like protein
MTR_4g081130	88.85	78.01	68.5	57.32	25.45	30.58	78.4533	37.7833	-1.05408	3.18337e-08	3.65073e-07	thiazole biosynthetic enzyme
MTR_8g071000	0.97	0.54	0.48	0.34	0.34	0.28	0.663333	0.32	-1.05166	0.00673025	0.0240884	Sec14p-like phosphatidylinositol transfer family protein
MTR_4g114690	93.12	101.58	72.45	45.34	38.45	45.21	89.05	43	-1.05028	4.25936e-24	2.74938e-22	TPR repeat protein
MTR_4g088150	2.32	2.19	1.35	0.71	1	1.12	1.95333	0.943333	-1.0501	0.00552031	0.0202974	core histone H2A/H2B/H3/H4
MTR_8g014910	126.97	115.9	111.53	53.05	51.57	66.55	118.133	57.0567	-1.04995	2.99557e-26	2.33367e-24	GDSL-like lipase/acylhydrolase
MTR_3g070290	1.85	2.25	1.92	1.27	0.77	0.87	2.00667	0.97	-1.04874	1.91637e-05	0.000134364	anthranilate synthase alpha 1
MTR_2g011160	1.35	1.94	2.25	0.82	0.98	0.88	1.84667	0.893333	-1.04765	9.09843e-05	0.000548631	G-type lectin S-receptor-like Serine/Threonine-kinase
MTR_6g069870	23.35	18.42	19.62	13.35	7.7	8.67	20.4633	9.90667	-1.04657	7.00428e-10	1.02459e-08	jasmonate zim-domain protein
MTR_1g090690	4.79	4.91	3.93	2.81	1.64	2.15	4.54333	2.2	-1.04625	7.8607e-11	1.29523e-09	NB-ARC domain disease resistance protein
MTR_1g022040	0.44	0.63	0.56	0.2	0.23	0.36	0.543333	0.263333	-1.04495	0.0149126	0.0472892	cytochrome P450 family 709 protein
MTR_4g111720	2.32	1.65	3.25	1.89	0.92	0.69	2.40667	1.16667	-1.04464	0.00413389	0.0158743	peptidyl-prolyl cis-trans isomerase
MTR_3g091290	1.62	2.59	3.05	1.6	0.83	1.09	2.42	1.17333	-1.04439	6.48295e-05	0.000404597	OBP3-responsive protein
MTR_1g028320	2.1	1.29	1.58	0.81	0.87	0.74	1.65667	0.806667	-1.03824	0.00408955	0.0157218	glucosamine-6-phosphate isomerase/6-phosphogluconolactonase
MTR_6g008220	70.21	76.86	75.2	44.01	32.77	31.54	74.09	36.1067	-1.03701	9.12442e-15	2.40631e-13	ferredoxin-thioredoxin reductase catalytic chain
MTR_3g027650	48.94	23.53	55.94	20.88	21.01	20.73	42.8033	20.8733	-1.03606	4.69824e-11	8.00078e-10	transcription factor bHLH122-like protein
MTR_5g062310	1.39	0.99	1.29	0.82	0.66	0.31	1.22333	0.596667	-1.03582	0.000306523	0.00161926	Sec14p-like phosphatidylinositol transfer family protein
MTR_7g045510	0.65	0.37	0.62	0.25	0.3	0.25	0.546667	0.266667	-1.03562	0.00237932	0.00979127	LRR receptor-like kinase family protein
MTR_3g017500	1.45	1.53	2.47	0.8	1.01	0.85	1.81667	0.886667	-1.03483	0.000310101	0.00163519	calcium-dependent ARF-type GTPase activating family protein
MTR_1g076920	10.66	9.04	10.97	5.76	4.48	4.73	10.2233	4.99	-1.03475	1.83509e-10	2.91053e-09	alpha/beta fold hydrolase
MTR_1g112980	10.31	7.13	5.93	4.97	2.93	3.51	7.79	3.80333	-1.03436	2.16686e-07	2.17801e-06	MFS transporter
MTR_8g041880	2.4	1.78	1.82	0.81	1.24	0.88	2	0.976667	-1.03406	3.35404e-05	0.000223233	cysteine-rich receptor-like kinase
MTR_8g042660	0.69	0.83	0.67	0.42	0.14	0.51	0.73	0.356667	-1.03332	0.0020522	0.00860003	disease resistance protein (TIR-NBS-LRR class)
MTR_1g112270	0.3	0.94	0.52	0.28	0.46	0.12	0.586667	0.286667	-1.03317	0.0103921	0.0349261	C2H2 zinc finger protein, putative
MTR_8g021190	1.76	2.09	1.49	1.13	0.83	0.65	1.78	0.87	-1.03279	6.10875e-05	0.000383836	DUF1677 family protein
MTR_4g117250	1.6	1.04	1	0.78	0.6	0.4	1.21333	0.593333	-1.03206	0.00364164	0.0142395	zinc finger, C3HC4 type (RING finger) protein
MTR_1g111330	2.8	2.16	3.34	1.87	1.34	0.85	2.76667	1.35333	-1.03163	5.44261e-05	0.000345719	plasma-membrane choline transporter family protein
MTR_2g067980	15.67	11.43	14.73	5.67	8.64	6.16	13.9433	6.82333	-1.03103	1.38352e-11	2.55505e-10	lectin kinase family protein
MTR_5g082490	0.94	1.64	1.34	0.39	0.89	0.64	1.30667	0.64	-1.02975	0.014037	0.044933	yippee family zinc-binding protein, putative
MTR_8g093090	2.05	1.9	1.5	0.94	0.9	0.83	1.81667	0.89	-1.02942	5.25458e-06	4.1172e-05	WNK kinase
MTR_5g045520	7.75	3.33	4.73	3.46	1.69	2.6	5.27	2.58333	-1.02857	3.42367e-05	0.000227495	ureide permease-like protein
MTR_8g031480	0.53	0.63	0.39	0.11	0.26	0.39	0.516667	0.253333	-1.0282	0.011897	0.0392062	propionyl-CoA carboxylase, putative
MTR_4g072110	112.42	130.84	125.77	69.5	55.65	55.81	123.01	60.32	-1.02807	4.70635e-21	2.25694e-19	GLN phosphoribosyl pyrophosphate amidotransferase
MTR_3g006050	2.04	1.38	0.78	0.36	1.09	0.61	1.4	0.686667	-1.02774	0.00621694	0.0225168	F-box/LRR protein, putative
MTR_3g010290	5.11	4.24	3.98	2.8	2.32	1.42	4.44333	2.18	-1.02731	2.20574e-07	2.21259e-06	VAMP-like protein
MTR_2g006150	7.2	7.39	6.5	4.07	3.24	3.06	7.03	3.45667	-1.02414	8.13607e-11	1.33627e-09	TCP family transcription factor
MTR_8g068890	6.62	5.88	6.41	2.01	4.36	2.93	6.30333	3.1	-1.02385	2.05302e-06	1.73934e-05	dicarboxylate carrier protein
MTR_2g037150	17.13	8.27	14.32	8.03	6.87	4.64	13.24	6.51333	-1.02344	9.86932e-05	0.000589175	disease resistance protein (TIR-NBS-LRR class)
MTR_3g106820	272.17	254.94	275.94	162.75	106.78	125.55	267.683	131.693	-1.02335	3.26999e-16	9.8356e-15	ATP synthase, F0 subunit B
MTR_4g051110	128.85	90.6	102.12	55.68	43.15	59.61	107.19	52.8133	-1.0212	5.66933e-15	1.52681e-13	30S ribosomal protein S2
MTR_2g036490	11.84	6.23	7.42	3.42	6.01	3.13	8.49667	4.18667	-1.02109	5.7823e-06	4.48746e-05	receptor-like kinase
MTR_1g071780	19.07	24.49	22.32	12.25	8.75	11.49	21.96	10.83	-1.01984	1.23021e-12	2.58942e-11	senescence-associated protein SAG102
MTR_4g124250	6.93	9.04	7.67	5.5	2.97	3.19	7.88	3.88667	-1.01966	3.33423e-06	2.71723e-05	hypothetical protein
MTR_1g021570	1.94	3.4	1.45	0.98	1.13	1.24	2.26333	1.11667	-1.01925	6.19541e-06	4.77164e-05	adenine nucleotide alpha hydrolase-like domain kinase
MTR_2g018690	16.95	16.87	14.15	10.03	7	6.65	15.99	7.89333	-1.01846	1.31686e-14	3.41527e-13	auxin response factor 2
MTR_2g008970	23.9	20.57	19.33	13.53	7.29	10.69	21.2667	10.5033	-1.01775	8.2102e-10	1.18662e-08	ICE-like protease (caspase) p20 domain protein
MTR_3g113040	1.1	1.77	1.28	0.85	0.8	0.4	1.38333	0.683333	-1.01749	0.0074266	0.0262207	hypothetical protein
MTR_8g085690	1.78	1.94	2.13	0.99	0.88	1.02	1.95	0.963333	-1.01737	0.00117933	0.00529694	ubiquitin-conjugating enzyme
MTR_3g009760	8.08	4.83	5.72	3.77	2.91	2.53	6.21	3.07	-1.01635	1.76647e-07	1.79858e-06	FAD-linked oxidoreductase
MTR_6g083020	23.77	10.76	12.17	6.82	9.16	7.14	15.5667	7.70667	-1.01428	2.46051e-07	2.45243e-06	wall-associated kinase-like protein
MTR_4g132860	2.93	3.52	1.75	1.62	1.18	1.26	2.73333	1.35333	-1.01414	0.000464948	0.00233773	Serine/Threonine-kinase HT1-like protein
MTR_3g052480	13.03	12.36	12.63	7.59	4.76	6.49	12.6733	6.28	-1.01296	3.70723e-10	5.65485e-09	GDSL-like lipase/acylhydrolase
MTR_7g033230	2.28	2.09	2.4	1.71	0.31	1.34	2.25667	1.12	-1.01069	0.00398969	0.0154049	Pmr5/Cas1p GDSL/SGNH-like acyl-esterase family protein
MTR_4g050850	1371.84	1004.33	1157.92	580.24	563.77	610.21	1178.03	584.74	-1.01051	4.40653e-24	2.83538e-22	cytochrome b559 subunit alpha
MTR_3g100620	109.71	128.68	107.18	72.4	45.68	53.79	115.19	57.29	-1.00766	2.25785e-14	5.73144e-13	general regulatory factor 2
MTR_3g086540	215.3	153	180.74	83.23	108.12	81.78	183.013	91.0433	-1.00732	3.00138e-16	9.06791e-15	MAPK phosphatase
MTR_6g033320	3167.22	2820.45	2646.03	1863.72	1066.75	1366.43	2877.9	1432.3	-1.00668	2.1724e-13	4.91886e-12	light-harvesting complex I chlorophyll A/B-binding protein
MTR_1g056560	1.73	1.26	1.59	0.47	1.13	0.68	1.52667	0.76	-1.00631	0.00135219	0.00595884	syntaxin of plants 122 protein
MTR_1g107375	7.44	4.2	6.53	3.9	2.76	2.39	6.05667	3.01667	-1.00557	3.45081e-06	2.80101e-05	limonoid UDP-glucosyltransferase-like protein
MTR_8g006090	13.73	16.75	14.61	9	7.46	6	15.03	7.48667	-1.00545	9.42298e-11	1.5377e-09	nodulin MtN21/EamA-like transporter family protein
MTR_7g117310	8.87	7.51	8.69	3.21	5.48	3.8	8.35667	4.16333	-1.00519	7.33673e-10	1.06861e-08	cyclic nucleotide-gated ion channel-like protein
MTR_6g036780	0.91	0.97	0.91	0.61	0.28	0.5	0.93	0.463333	-1.00518	0.000676823	0.00325339	LRR receptor-like kinase
MTR_4g045980	40.91	40.9	40.01	28.39	15	17.37	40.6067	20.2533	-1.00356	8.3357e-10	1.20291e-08	photosystem II biogenesis protein
MTR_4g123870	16.14	8.96	19.57	7.72	8.12	6.45	14.89	7.43	-1.00291	6.97785e-07	6.42575e-06	Pti1-like kinase
MTR_7g039110	31.86	32.13	29.15	17	15.53	14.01	31.0467	15.5133	-1.00093	1.6108e-21	8.08702e-20	transcription factor
MTR_1g024840	127.91	111.93	134.91	65.36	54.83	67.11	124.917	62.4333	-1.00058	8.23532e-19	3.22637e-17	protein disulfide-isomerase LQY1
MTR_3g072300	79.11	83.92	56.22	145.48	143.58	149.58	73.0833	146.213	1.00046	0.00205129	0.00859867	peptide/nitrate transporter
MTR_8g432620	11.62	12.92	11.08	22.97	22.56	25.78	11.8733	23.77	1.00142	0.00229414	0.00949208	methyltransferase
MTR_8g088390	410.99	505.63	410.32	890.86	921.65	849.39	442.313	887.3	1.00435	0.000734278	0.00349978	evolutionarily carboxy-terminal region protein
MTR_4g085550	11.62	12.5	12.15	22.49	26.64	23.67	12.09	24.2667	1.00516	0.00233093	0.00961551	RING/U-box protein
MTR_4g075290	548.68	558.76	492.96	962.11	1048.32	1202.62	533.467	1071.02	1.00551	0.000399286	0.0020481	peptidyl-prolyl cis-trans isomerase
MTR_2g100510	17.71	15.71	15.1	32.34	31.78	33.31	16.1733	32.4767	1.00579	0.000820395	0.00385422	IAA-amino acid hydrolase ILR1-like protein
MTR_4g124430	15.75	17.42	16	32.04	34.37	32.39	16.39	32.9333	1.00673	0.000327859	0.00171592	guanine nucleotide-exchange protein, putative
MTR_1g008120	12.77	12.29	10.47	20.48	24.59	26.36	11.8433	23.81	1.00749	0.00718991	0.0254913	ubiquitin ligase SINAT3
MTR_1g028130	11.13	9.57	10.99	18.53	23.26	21.93	10.5633	21.24	1.00772	0.0147737	0.0469366	receptor-like kinase
MTR_4g125690	14.27	14.42	10.72	24.94	27.74	26.63	13.1367	26.4367	1.00894	0.000767267	0.00362979	DIL domain myosin family protein
MTR_2g104960	22.57	26.73	21.35	45.2	49.43	47.55	23.55	47.3933	1.00896	0.00156919	0.0067756	cinnamoyl-CoA reductase-like protein
MTR_1g021120	16.29	18.35	14.14	31.25	34.68	32.33	16.26	32.7533	1.01031	0.00159443	0.00687499	nucleobase-ascorbate transporter-like protein
MTR_8g075390	22.15	23.01	18.91	39.93	45.75	43.64	21.3567	43.1067	1.01322	0.000679252	0.00326198	26S proteasome non-ATPase regulatory subunit-like protein
MTR_3g110068	25.36	25.31	21.98	47.61	47.13	51.9	24.2167	48.88	1.01324	0.000177344	0.000994191	RNA polymerase I-associated factor PAF67
MTR_4g093770	133.34	121.06	105.29	204.8	245.9	275.73	119.897	242.143	1.01407	0.00211815	0.00883452	p8MTCP1
MTR_5g096290	9.4	7.54	7.02	13.93	16.85	17.63	7.98667	16.1367	1.01468	0.0078849	0.0276087	DUF1296 family protein
MTR_3g079310	5.62	7.14	6.41	11.81	13.01	13.92	6.39	12.9133	1.01497	0.0131426	0.0425592	RNA recognition motif (RRM) containing protein
MTR_7g021530	9.37	7.69	10.26	17.54	20.79	16.89	9.10667	18.4067	1.01523	0.00467632	0.0176549	phosphatase 2C family protein
MTR_7g088490	47.02	47.55	44.15	89.2	91.96	99.33	46.24	93.4967	1.01577	0.000209991	0.00115617	proteasome beta type-3 subunit
MTR_7g085070	11.44	13.65	10.47	23.04	23.07	25.82	11.8533	23.9767	1.01634	0.00869948	0.0300572	major intrinsic protein (MIP) family transporter
MTR_3g051950	19.62	24.96	21.5	36.59	49.09	48.2	22.0267	44.6267	1.01865	0.0158538	0.0497616	eukaryotic translation initiation factor SUI1
MTR_7g030030	68.55	70.29	56.29	126.37	142.45	127.04	65.0433	131.953	1.02055	0.000182246	0.00101915	iron-regulated ABC transporter membrane component SufB
MTR_8g070630	2.34	2.4	1.8	4.18	4.74	4.35	2.18	4.42333	1.02081	0.0123712	0.0404803	membrane-bound transcription factor site 2 protease
MTR_1g041380	10.25	9.26	8.67	17.25	19.96	19.97	9.39333	19.06	1.02084	0.0073163	0.0258807	aluminum induced protein with YGL and LRDR motif protein
MTR_8g471160	13.13	12.68	11.42	25.47	25.49	24.65	12.41	25.2033	1.02211	0.00490902	0.0183991	3-hydroxyacyl-CoA dehydratase
MTR_7g085560	28.53	26.37	19.39	45.78	51.23	54.01	24.7633	50.34	1.0235	0.00246407	0.0100951	inosine-5'-monophosphate dehydrogenase
MTR_3g085700	11.43	10.32	10.04	21.09	22.6	20.95	10.5967	21.5467	1.02385	0.00446323	0.0169541	enoyl-CoA hydratase/delta3,5-delta2,4-dienoyl-CoA isomerase
MTR_4g008650	11.65	11.58	11.04	21.42	24.77	23.51	11.4233	23.2333	1.02421	0.000527632	0.0026103	membrane calcium-translocating P-type ATPase
MTR_1g060150	18.11	24.14	20.1	37.61	45.27	44.01	20.7833	42.2967	1.02512	0.0109578	0.0365255	alpha/beta fold hydrolase
MTR_2g005610	18.96	20.97	18.78	38.72	40.46	40.31	19.57	39.83	1.02521	0.000206882	0.00114091	eukaryotic translation initiation factor 3 subunit C
MTR_4g123110	16.89	17.42	14.52	28.47	38.46	32.53	16.2767	33.1533	1.02635	0.00155221	0.00671227	calcium-dependent lipid-binding-like protein
MTR_3g104720	17.77	18.83	16.13	33.58	36.95	37.02	17.5767	35.85	1.02831	0.000160413	0.000908546	puromycin-sensitive aminopeptidase-like protein
MTR_2g009630	7.2	6.71	6.37	12.28	15.07	14.07	6.76	13.8067	1.03027	0.0128094	0.0416992	COPI associated protein
MTR_4g015850	15.04	14.96	12.38	27.63	30.42	28.58	14.1267	28.8767	1.03148	8.83484e-05	0.000534004	symplekin tight junction protein carboxy-terminal protein
MTR_3g099240	10.9	7.98	8.23	20.25	15.94	19.23	9.03667	18.4733	1.03158	0.0158735	0.049808	ubiquitin-like modifier-activating enzyme
MTR_1g064230	229.67	244.39	217.74	572.62	362.45	479.76	230.6	471.61	1.0322	0.0102665	0.0345726	RNA-binding (RRM/RBD/RNP motif) family protein
MTR_1g066900	10.8	10.43	9.39	22.72	18.5	21.42	10.2067	20.88	1.03261	0.00207764	0.00868876	PPR containing plant-like protein
MTR_3g112260	25.16	27.51	20.28	46.7	50.45	52.21	24.3167	49.7867	1.03381	0.0013203	0.00584238	26S proteasome regulatory particle triple-A ATPase protein
MTR_7g107710	27.61	28.83	20.85	45.42	56.01	56.83	25.7633	52.7533	1.03394	0.00340691	0.0134171	flavin-binding monooxygenase-like protein
MTR_6g034835	7.19	7.14	5.39	13.3	12.49	14.63	6.57333	13.4733	1.03541	0.0146169	0.0464965	RNA recognition motif
MTR_6g011390	37.82	32.16	29.11	67.47	60.69	75.09	33.03	67.75	1.03644	0.00124648	0.00554587	porin/voltage-dependent anion-selective channel protein
MTR_1g114250	10.81	9.95	10.7	19.69	22.67	22.18	10.4867	21.5133	1.03667	0.00179027	0.00762177	oligosaccharyltransferase subunit STT3
MTR_8g088620	49.43	56.66	43.63	97.09	103.75	106.67	49.9067	102.503	1.03837	0.000179766	0.00100666	GDP dissociation inhibitor
MTR_1g032440	14.7	15.65	14.69	27.62	32.81	32.19	15.0133	30.8733	1.04012	0.00623836	0.0225742	zinc finger (C3HC4-type RING finger) family protein
MTR_6g048250	13.91	13.8	10.88	24.88	28.41	26.17	12.8633	26.4867	1.042	0.000569087	0.00279229	SNF1-related kinase catalytic subunit alpha KIN11
MTR_4g029500	10.44	10.69	10.29	20.54	22.87	21.37	10.4733	21.5933	1.04387	0.00305337	0.0121751	Zn-dependent alcohol dehydrogenase family protein
MTR_5g077540	14.06	14.47	14.56	29.43	30.3	29.19	14.3633	29.64	1.04515	0.0013382	0.0059087	dolichyl glycosyltransferase
MTR_7g031450	7.2	7.75	6.28	13.04	14.97	15.82	7.07667	14.61	1.04581	0.00238994	0.00983099	tplate-like protein
MTR_1g115505	19.08	15.66	13.79	35.5	28.8	35.93	16.1767	33.41	1.04637	0.00520799	0.0193308	cobalamin biosynthesis protein
MTR_7g093130	15.15	14.78	13.41	28.63	28	32.94	14.4467	29.8567	1.04732	0.00306799	0.0122197	zinc finger C-x8-C-x5-C-x3-H type family protein
MTR_3g106570	19.08	21.84	20.06	38.69	44.26	43.17	20.3267	42.04	1.04839	0.00233793	0.00964047	ER membrane protein complex subunit-like protein
MTR_7g038720	13.73	16.16	13.33	33.89	28.07	27.58	14.4067	29.8467	1.05083	0.00276917	0.011185	iron-regulated ABC transporter membrane component SufB
MTR_4g028930	27.28	34.22	25.21	60.23	57.63	61.78	28.9033	59.88	1.05084	0.00106098	0.00482507	ovate transcriptional repressor
MTR_4g099170	48.71	58.79	47.4	102.97	109.39	109.01	51.6333	107.123	1.0529	0.00217602	0.00904622	casein kinase II beta chain 2
MTR_2g072470	23.62	24.24	24.2	41.61	55.65	52.25	24.02	49.8367	1.05297	0.00323467	0.0128058	solanesyl diphosphate synthase
MTR_1g057860	8.02	8.99	6.96	15.72	16.54	17.48	7.99	16.58	1.05318	0.00124491	0.00554255	histidyl-tRNA synthetase
MTR_4g099160	14.89	16.28	15.3	29.91	31.24	35.32	15.49	32.1567	1.05378	0.00122823	0.00548268	60S ribosomal protein L37a-2
MTR_4g130700	21.6	26.15	22.79	38.7	60.05	47.8	23.5133	48.85	1.05488	0.00735856	0.026003	hypothetical protein
MTR_8g107440	5.86	6.77	4.18	10.19	12.42	12.34	5.60333	11.65	1.05597	0.00953321	0.0324906	outer arm dynein light chain 1
MTR_8g040630	13.87	15.26	12.47	27.47	28.4	30.66	13.8667	28.8433	1.05662	0.0032937	0.0130041	transcription factor IIB
MTR_8g027425	4.14	4.21	4.24	8.65	9.27	8.28	4.19667	8.73333	1.05729	0.000644634	0.00311486	transducin family protein/WD-40 repeat protein
MTR_1g064500	15.68	16.13	16.49	33.51	31.66	35.44	16.1	33.5367	1.05868	0.00464997	0.0175613	60S ribosomal L12-like protein
MTR_5g086700	8.85	6.97	7.56	16.08	15.8	16.83	7.79333	16.2367	1.05894	0.00072734	0.00346997	ubiquitin carboxyl-terminal hydrolase-like protein
MTR_3g106410	4.18	4.06	3.64	8.09	9.44	7.24	3.96	8.25667	1.06006	0.00597649	0.02177	neurochondrin protein
MTR_7g083720	45.33	49.97	45.78	93.56	105.68	95.06	47.0267	98.1	1.06077	0.000138659	0.000798007	vacuolar H+-ATPase subunit C
MTR_1g112080	9.01	8.75	10.7	18.85	21.06	19.48	9.48667	19.7967	1.06128	0.0124039	0.0405481	dual specificity phosphatase domain protein
MTR_2g096690	171.25	199.37	174.12	367.97	403.17	365.97	181.58	379.037	1.06173	9.93663e-05	0.000592324	ubiquitin-conjugating enzyme
MTR_5g096430	37.59	29.3	25.97	59.66	59.42	74.83	30.9533	64.6367	1.06226	0.00233946	0.00964482	heat shock protein 81-2
MTR_7g114600	11.11	10.63	8.58	16.65	24.66	22.01	10.1067	21.1067	1.06239	0.00988883	0.0335116	DUF573 family protein
MTR_2g101390	10.96	10.17	10.19	21.62	20.98	22.89	10.44	21.83	1.06419	0.000199228	0.00110469	zinc phosphodiesterase, putative
MTR_2g096000	5.48	6.35	5.12	10.55	12.22	12.68	5.65	11.8167	1.0645	0.00328172	0.0129687	DNA-binding protein, putative
MTR_3g114780	27.04	25.42	26.13	51.2	49.17	64.17	26.1967	54.8467	1.06602	0.00171284	0.00731817	24-methylenesterol C-methyltransferase
MTR_1g069105	18.84	20.45	18.24	38.96	37.79	43.71	19.1767	40.1533	1.06617	0.000452241	0.00228685	regulatory particle triple-A ATPase
MTR_3g093690	6.53	7.51	5.61	11.52	15.69	13.94	6.55	13.7167	1.06636	0.0150731	0.0477312	transmembrane protein, putative
MTR_8g089785	5.96	7.05	6.18	11.16	14.25	14.8	6.39667	13.4033	1.0672	0.0100149	0.03386	plant-specific eukaryotic initiation factor 4B
MTR_2g060420	6.9	6.34	6.31	13.48	13.37	14.12	6.51667	13.6567	1.0674	0.00714119	0.0253539	nitric oxide synthase-associated protein
MTR_6g038220	33.62	41.46	34.07	77.67	78.81	72.35	36.3833	76.2767	1.06796	0.000357599	0.00185392	UDP-glucosyltransferase family protein
MTR_1g096580	5.99	6.15	5.3	11.01	13.35	12.21	5.81333	12.19	1.06826	0.0024956	0.0102119	white-brown-complex ABC transporter family protein
MTR_7g102320	14.18	13.31	13.33	26.54	28.05	31.01	13.6067	28.5333	1.06833	0.00448293	0.0170218	transmembrane protein, putative
MTR_4g132780	7.27	8.57	7.51	17.39	14.82	16.77	7.78333	16.3267	1.06877	0.00154966	0.00670408	heat shock protein 70 (HSP70)-interacting protein, putative
MTR_2g037940	8.37	7.65	8.23	15.6	17.49	17.82	8.08333	16.97	1.06996	0.00659381	0.0236834	transmembrane protein, putative
MTR_4g076120	6.68	7.24	6.15	13.88	13.86	14.4	6.69	14.0467	1.07015	0.000518912	0.00257342	DHHC-type zinc finger protein
MTR_2g105100	14.73	12.34	12.42	26.63	30.33	26	13.1633	27.6533	1.07093	0.00100382	0.00459958	3-ketoacyl carrier synthase III
MTR_5g089330	4.47	5.77	4.33	8.53	10.92	11.16	4.85667	10.2033	1.071	0.0145208	0.0462341	parvulin-type peptidyl prolyl cis/trans isomerase
MTR_2g103370	6.92	8.13	5.95	14.25	13.78	16.1	7	14.71	1.07137	0.00170666	0.00729638	nucleoporin interacting component, putative
MTR_8g079820	23.54	22.14	20.4	46.11	46.5	46.34	22.0267	46.3167	1.07228	9.32309e-07	8.37677e-06	transducin/WD40 repeat protein
MTR_8g079910	8.28	9.14	9.57	14.5	23.73	18.54	8.99667	18.9233	1.0727	0.011722	0.0387236	RING finger protein
MTR_1g059610	13.78	13.17	12.55	25.9	29.54	27.67	13.1667	27.7033	1.07317	0.000101112	0.000601566	O-linked N-acetylglucosamine transferase, putative
MTR_3g080830	24.23	23.02	21.66	46.92	49.67	48.43	22.97	48.34	1.07347	2.05221e-05	0.000142756	lung seven transmembrane receptor family protein
MTR_2g028830	13.6	12.68	11.65	20.64	30.93	28.34	12.6433	26.6367	1.07504	0.0108301	0.0361648	SBP (S-ribonuclease-binding protein) family protein
MTR_4g033475	14.95	16.14	14.94	29.31	34.16	33.51	15.3433	32.3267	1.07511	0.00483132	0.018148	transmembrane protein, putative
MTR_3g461030	5.97	4.88	3.59	9.22	11.07	10.14	4.81333	10.1433	1.07542	0.00912457	0.0313184	WW domain protein, putative
MTR_8g103400	10.31	11	7.77	18.03	24.9	18.36	9.69333	20.43	1.07562	0.0135557	0.0436812	like-COV protein
MTR_2g076340	15.31	13.53	11.63	32.34	25.51	27.51	13.49	28.4533	1.07671	0.00225467	0.00934261	uroporphyrinogen decarboxylase
MTR_8g076150	46.66	59.15	47.21	104.71	106.35	111.73	51.0067	107.597	1.07688	0.000480476	0.00240557	vacuolar H+-pumping ATPase 16 kDa proteolipid subunit 4
MTR_1g079140	19.42	17.58	19.68	39.94	37.84	41.82	18.8933	39.8667	1.07731	0.000895041	0.00415974	F-box protein
MTR_1g094165	7.24	7.14	6.41	12.9	16.11	14.97	6.93	14.66	1.08096	0.000240527	0.00130801	microtubule organization protein
MTR_3g102040	4.23	3.89	3.82	8.06	8.36	8.84	3.98	8.42	1.08105	0.00420303	0.0161033	polyadenylate-binding protein
MTR_1g101130	12.19	11.45	8.15	18.88	19.98	28.4	10.5967	22.42	1.08118	0.0152921	0.0483043	tubulin beta-1 chain
MTR_4g125330	18.88	20.54	22.86	46.92	41.05	43.81	20.76	43.9267	1.08129	0.00373912	0.0145731	hypothetical protein
MTR_2g073240	35.05	34.03	32.1	59.61	79.34	75.16	33.7267	71.37	1.08143	0.000667073	0.003211	rhamnose biosynthetic-like enzyme
MTR_4g100640	13.84	12.44	12.65	24.91	29.99	27.52	12.9767	27.4733	1.08211	0.000366795	0.00189627	peroxisomal acyl-coenzyme A oxidase-like protein
MTR_1g106940	4.32	4.09	3.25	7.39	8.21	9.1	3.88667	8.23333	1.08294	0.00606254	0.0220439	vacuolar-sorting receptor-like protein
MTR_4g070270	32.65	34.97	33.47	68.58	77.7	67.87	33.6967	71.3833	1.08298	0.000133778	0.000772756	3-ketoacyl-CoA synthase
MTR_1g071530	23.08	25.57	18.36	37.17	58.11	46.72	22.3367	47.3333	1.08344	0.00703864	0.0250467	sulfate/bicarbonate/oxalate exchanger and transporter sat-1
MTR_2g027360	8.31	8.1	7.34	13.11	20.45	16.78	7.91667	16.78	1.08378	0.00639974	0.0230924	C2 and GRAM domain plant-like protein
MTR_3g070380	13.36	12.02	8.55	24.87	23.29	23.83	11.31	23.9967	1.08524	0.00233702	0.00963869	cytochrome P450 family monooxygenase
MTR_4g081560	10.12	9.19	8.82	21.88	17.13	20.68	9.37667	19.8967	1.08538	0.00861549	0.0298227	DUF538 family protein
MTR_3g010220	8.81	8.01	9.11	16.39	18.85	19.85	8.64333	18.3633	1.08717	0.00626775	0.0226644	RNA-binding KH domain protein
MTR_7g113570	5.83	7.19	6.3	12.85	15.01	13.19	6.44	13.6833	1.08729	0.00229751	0.0095012	endo-beta-mannosidase-like mannosylglycoprotein
MTR_1g022415	1.9	1.57	1.49	3.09	3.66	3.79	1.65333	3.51333	1.08746	0.0113235	0.0375966	auxilin-like protein
MTR_7g091500	5.52	6.57	5.09	11.59	12.16	12.77	5.72667	12.1733	1.08796	0.00379189	0.0147363	cytoplasmic tRNA 2-thiolation protein
MTR_7g113380	1.29	1.63	1.21	3.01	3.15	2.63	1.37667	2.93	1.08972	0.0119813	0.0394327	DNA polymerase family protein
MTR_1g025620	20.3	22.01	21	38.75	55.21	40.89	21.1033	44.95	1.09085	0.00533294	0.0197011	hypothetical protein
MTR_3g075240	4.95	4.63	4.95	9.23	11.29	10.43	4.84333	10.3167	1.0909	0.00587693	0.021465	O-linked N-acetylglucosamine transferase
MTR_8g062670	21.35	19.21	20.47	36.58	47.29	46.14	20.3433	43.3367	1.09103	0.00126861	0.005632	pyruvate dehydrogenase complex E1 alpha subunit
MTR_1g026030	8.58	8.53	7.46	15.01	18.62	18.73	8.19	17.4533	1.09157	0.00187305	0.00793598	26S proteasome non-ATPase regulatory subunit 3
MTR_3g091550	15.88	14.18	11.3	30.03	35.19	22.97	13.7867	29.3967	1.09238	0.00699347	0.0249107	ATP-dependent Clp protease regulatory subunit ClpX
MTR_1g086030	6.65	6.85	6.37	14.59	14.44	13.34	6.62333	14.1233	1.09245	0.000488488	0.0024398	polygalacturonase/glycoside hydrolase family protein
MTR_5g005990	11.56	9.99	9.75	21.76	26.94	18.05	10.4333	22.25	1.09261	0.0121481	0.0398722	chloride channel protein ClC-D protein, putative
MTR_3g071960	32.48	31.91	30.24	72.46	64.06	65.54	31.5433	67.3533	1.09441	5.23228e-05	0.000333923	biotin/lipoyl attachment domain protein
MTR_1g101440	7	7.93	7.74	14.43	19.75	14.25	7.55667	16.1433	1.09512	0.0111712	0.0371514	BAG family molecular chaperone regulator-like protein
MTR_3g055690	5.21	4	3.76	8.4	10.19	9.17	4.32333	9.25333	1.09783	0.00704007	0.0250474	beta-(1,2)-xylosyltransferase
MTR_1g069065	6.22	6.76	7.74	13.24	16.05	15.07	6.90667	14.7867	1.09824	0.00654884	0.0235427	HSP20-like chaperone superfamily protein
MTR_7g009330	39.98	33.86	30.84	68.7	72.79	82.73	34.8933	74.74	1.09893	0.000159709	0.000905065	porin/voltage-dependent anion-selective channel protein
MTR_4g005110	17.91	19.44	16.63	33.52	43.4	38.77	17.9933	38.5633	1.09977	0.000418819	0.00213483	evolutionarily carboxy-terminal region protein
MTR_2g086970	10.55	9.16	9.76	17.58	24.4	21.21	9.82333	21.0633	1.10045	0.00505522	0.018836	mRNA-decapping enzyme-like protein
MTR_1g054355	7.83	7.89	6.82	14.63	16.37	17.39	7.51333	16.13	1.10222	9.94948e-05	0.000592915	hypothetical protein
MTR_8g006580	5.4	5.23	5.5	9.73	12.17	12.73	5.37667	11.5433	1.10228	0.00950996	0.0324385	RNA-binding KH domain protein
MTR_8g086260	4.91	3.11	2.32	8	7.84	6.36	3.44667	7.4	1.10232	0.00620303	0.0224704	alpha/beta-hydrolase superfamily protein
MTR_7g074290	2.55	2.19	2.17	5.35	5.22	4.27	2.30333	4.94667	1.10273	0.0116909	0.0386333	mediator of RNA polymerase II transcription subunit 33A
MTR_3g090820	4.43	5.47	4.18	9.11	10.57	10.57	4.69333	10.0833	1.10329	0.0074899	0.0264167	solute carrier family protein
MTR_3g085740	19.18	20.46	17.91	42.44	35.91	45.4	19.1833	41.25	1.10454	0.000456502	0.00230438	3-ketoacyl-(acyl-carrier) reductase
MTR_3g437680	35.38	41.27	36.89	72.37	80.61	91.35	37.8467	81.4433	1.10563	0.000699396	0.00334844	eukaryotic translation initiation factor 5A4
MTR_8g093580	4.05	4.95	3.02	9	8.32	8.55	4.00667	8.62333	1.10584	0.0106625	0.0356815	plant NAC domain protein
MTR_2g438110	8.21	7.68	5.55	13.48	16.5	16.19	7.14667	15.39	1.10665	0.00498851	0.0186318	DEAD-box ATP-dependent RNA helicase
MTR_3g090550	8.15	8.91	6.11	12.57	19.15	18.23	7.72333	16.65	1.10823	0.0144461	0.0460396	nodulin MtN21/EamA-like transporter family protein
MTR_2g450210	2.48	2.35	2.24	4.61	5.65	5	2.35667	5.08667	1.10997	0.00251481	0.0102802	Fip1 [V]-like protein
MTR_2g028480	18.28	18.41	13.63	43.96	26.66	38	16.7733	36.2067	1.11009	0.00823853	0.0286888	membrane-anchored endo-1,4-beta-glucanase
MTR_6g086455	18.08	21.36	21.1	41.67	46.63	42.4	20.18	43.5667	1.1103	0.00137044	0.00602679	late embryogenesis abundant protein
MTR_7g096160	7.63	6.5	7.77	15.34	18.12	13.82	7.3	15.76	1.1103	0.00516045	0.0191788	galacturonosyltransferase
MTR_4g109130	173.66	168.79	136.18	356.32	300.76	378.06	159.543	345.047	1.11284	7.2164e-05	0.00044667	eukaryotic translation initiation factor 5A4
MTR_1g114610	6.61	4.57	4.51	11.53	11.98	10.43	5.23	11.3133	1.11314	0.00965327	0.032844	F-box/LRR protein
MTR_5g013820	29.15	30.35	24.08	52.75	70.65	57.4	27.86	60.2667	1.11317	0.000313709	0.00165121	regulator of nonsense transcripts protein
MTR_2g020040	46.05	40.77	42.47	87.82	99.34	92.57	43.0967	93.2433	1.11342	2.76641e-05	0.000187124	CHY and CTCHY and RING-type zinc finger protein
MTR_1g111270	10.43	10.28	7.54	18.11	19.63	23.4	9.41667	20.38	1.11387	0.00253858	0.0103648	serine/threonine protein phosphatase 2A regulatory subunit A
MTR_1g044660	21.63	22.23	18.32	44.18	38.37	52.03	20.7267	44.86	1.11394	0.00124677	0.00554597	40S ribosomal S3-like protein
MTR_5g006840	12.19	13.47	11.9	24.12	26.24	30.94	12.52	27.1	1.11406	0.00246736	0.0101065	20S proteasome beta protein
MTR_5g080450	13.99	13.67	11.55	31.92	26.13	26.84	13.07	28.2967	1.11437	0.00050488	0.00251303	ribulose bisphosphate carboxylase/oxygenase activase
MTR_8g471110	18.54	18.22	13.59	34.99	37.44	36.62	16.7833	36.35	1.11493	0.000173744	0.000976703	ADP-ribosylation factor GTPase-activating protein AGD10
MTR_8g030750	4.44	3.78	4.37	9.43	8.38	9.46	4.19667	9.09	1.11504	0.00139326	0.00611861	phosphatidylinositol N-acetyglucosaminlytransferase subunit P-like protein
MTR_1g056490	4.5	4.04	3.62	8.25	8.96	9.14	4.05333	8.78333	1.11566	0.00101378	0.00463843	ATP-dependent RNA helicase
MTR_8g032880	12.96	12.16	10.4	22.3	26.55	28.19	11.84	25.68	1.11698	0.000960999	0.00443332	anion-transporting ATPase
MTR_4g101130	28.42	23.81	23.49	51.75	50.43	62.06	25.24	54.7467	1.11706	0.0002624	0.00141528	L-lactate dehydrogenase A-like protein
MTR_3g037330	7.65	8.05	6.09	16.4	15.91	14.98	7.26333	15.7633	1.11787	0.000161421	0.000913489	phospholipid-transporting ATPase-like protein
MTR_7g107480	25.11	25.33	22.2	42.37	59.25	56.07	24.2133	52.5633	1.11826	0.000894107	0.00415635	nuclear pore localization protein NPL4
MTR_7g078760	57.84	57.01	49.16	111.58	128.36	116.31	54.67	118.75	1.11911	3.55624e-06	2.88084e-05	CAAX prenyl protease-like protein
MTR_5g009530	12.78	12.37	12.12	27.36	27.52	26.12	12.4233	27	1.11991	7.5043e-06	5.68498e-05	ubiquitin ligase cop1, putative
MTR_7g006560	22.41	21.31	19.75	38.52	51.65	47.82	21.1567	45.9967	1.12042	0.000357925	0.00185419	transaldolase family protein
MTR_2g091225	19.83	20.11	17.01	35.87	40.68	47.3	18.9833	41.2833	1.12083	0.000556911	0.00274048	general regulatory factor 2
MTR_3g116480	9.03	7.84	6.55	15.77	17.74	17.47	7.80667	16.9933	1.12219	0.000234051	0.00127826	coatomer subunit gamma-like protein
MTR_4g134380	22.31	19.27	22.33	42.84	52.04	44.29	21.3033	46.39	1.12273	0.00552401	0.0203073	glutathione S-transferase tau 5
MTR_1g099360	6.49	6.41	5.77	12.04	14.02	14.61	6.22333	13.5567	1.12324	0.00114012	0.00513899	pyruvate kinase family protein
MTR_5g013340	32.23	30.67	29.55	53.39	76.31	71.7	30.8167	67.1333	1.12332	0.00132563	0.0058621	inhibitor of apoptosis-promoting Bax1 protein
MTR_6g053110	13.04	11.55	9.39	24.41	25.8	23.88	11.3267	24.6967	1.12459	0.000657117	0.00316615	Tic22 family protein
MTR_3g081480	7.77	6.41	5.75	12.27	15.29	15.94	6.64333	14.5	1.12607	0.00421092	0.0161214	endoplasmic reticulum vesicle transporter
MTR_4g485640	6.74	6.06	6.44	15.15	14.97	11.92	6.41333	14.0133	1.12765	0.00328356	0.012969	UDP-glucosyltransferase 73B2
MTR_4g073010	7.68	8.35	6.92	17.11	16.48	16.57	7.65	16.72	1.12804	0.000748411	0.00355382	high-affinity nickel-transport family protein
MTR_4g064670	26.48	29.94	25.64	57.09	62.89	59.4	27.3533	59.7933	1.12827	5.21976e-06	4.09465e-05	pumilio Mpt5 protein, putative
MTR_5g098800	8.13	7.76	8.36	20.6	16.6	15.81	8.08333	17.67	1.12828	0.00411	0.0157915	coproporphyrinogen III oxidase
MTR_4g073400	7.26	8.54	7.54	18.3	16.32	16.42	7.78	17.0133	1.12882	0.000698623	0.00334553	calcium-dependent lipid-binding (CaLB domain) family protein
MTR_4g130860	37.79	36.58	31.98	78.68	81.05	73.17	35.45	77.6333	1.13089	1.15141e-06	1.01745e-05	cytosol aminopeptidase family protein
MTR_1g050520	3.72	3.48	3.65	7	8.2	8.57	3.61667	7.92333	1.13145	0.00525481	0.0194513	kinase and PP2C-like domain protein
MTR_2g005260	46.97	53.58	54.13	131.1	103.01	104.79	51.56	112.967	1.13157	0.00166467	0.00714238	transmembrane protein, putative
MTR_7g117270	3.86	4.03	3.71	9.56	7.76	8.1	3.86667	8.47333	1.13184	0.00356939	0.0139893	plant organelle RNA recognition domain protein
MTR_7g099920	17.21	16.35	13.84	32.88	35.69	35.33	15.8	34.6333	1.13224	2.54378e-06	2.11718e-05	eukaryotic translation initiation factor 3a
MSTRG.2994	1.93	2.75	1.62	3.94	4.34	5.54	2.1	4.60667	1.13333	0.00830651	0.028881	ribonuclease H [Trifolium pratense]
MTR_3g088610	11.35	7.47	7.37	20.56	19.66	17.25	8.73	19.1567	1.13379	0.000765409	0.00362184	delta-aminolevulinic acid dehydratase
MTR_4g088965	6.11	5.08	4.52	9.97	12.21	12.3	5.23667	11.4933	1.13408	0.000506361	0.00251793	mediator of RNA polymerase II transcription subunit 16
MTR_4g134340	2.4	2.64	1.71	4.55	5.34	4.94	2.25	4.94333	1.13556	0.00740615	0.0261576	snRNA activating complex family protein
MTR_2g015720	6.22	6.11	7.04	13.09	13.96	15.51	6.45667	14.1867	1.13567	0.00476135	0.0179382	trichome birefringence-like protein
MTR_8g089925	4.11	2.83	3.31	6.63	7.71	8.19	3.41667	7.51	1.13622	0.0123802	0.04049	LMBR1 integral membrane-like protein
MTR_4g107290	8.3	7.26	6.09	14.87	15.87	16.85	7.21667	15.8633	1.13629	7.46039e-05	0.000460371	transportin-like protein
MTR_7g032890	4.25	3.91	4.3	8.38	10.61	8.4	4.15333	9.13	1.13635	0.0134978	0.043536	hypothetical protein
MTR_8g468570	6.73	8.36	7.65	18.18	14.34	17.51	7.58	16.6767	1.13756	0.00849609	0.0294639	whirly transcription factor
MTR_1g107330	36.14	40.62	40.02	77.44	83.35	96.14	38.9267	85.6433	1.13758	0.000365122	0.0018881	triacylglycerol lipase-like protein
MTR_2g096760	47.47	45.41	39.25	74.08	113.03	103.63	44.0433	96.9133	1.13777	0.00120493	0.00540005	E3 ubiquitin-protein ligase XBAT31, putative
MTR_4g052930	5.24	5.49	4.18	7.96	10.94	13.91	4.97	10.9367	1.13786	0.015132	0.0478728	Sec23/Sec24 transport family protein
MTR_2g012560	17.77	14.86	12.65	27.22	37.43	35	15.0933	33.2167	1.138	0.00208226	0.00869735	secretory carrier-associated membrane protein
MTR_8g103420	13.21	10.97	9.78	21.84	28.17	24.79	11.32	24.9333	1.1392	0.00182288	0.00774276	like-COV protein
MTR_1g086250	23.62	23.48	20.31	41.95	57	49.53	22.47	49.4933	1.13923	0.000144618	0.000827848	squamosa promoter-binding-like protein
MTR_4g112340	4.9	4.3	3.32	7.84	8.96	10.79	4.17333	9.19667	1.13991	0.00826872	0.0287693	DEAD-box ATP-dependent RNA helicase-like protein
MTR_8g027975	30.75	34.72	34.82	64.93	75.5	80.64	33.43	73.69	1.14033	0.000327173	0.00171321	grave disease carrier protein
MTR_3g063200	6.47	6.47	5.59	14.25	13.59	13.01	6.17667	13.6167	1.14047	0.000502683	0.00250393	hydroxyproline-rich glycoprotein family protein
MTR_5g016260	6.7	7.12	6.39	11.93	17.19	15.44	6.73667	14.8533	1.14068	0.00834884	0.0290084	eukaryotic aspartyl protease family protein
MSTRG.18919	4.7	4.07	3.82	8.06	9.8	9.9	4.19667	9.25333	1.14073	0.00253424	0.0103513	protein indeterminate-domain 2 [Medicago truncatula]
MTR_2g069440	13.02	14.72	12.67	27.58	29.6	31.94	13.47	29.7067	1.14104	0.000417471	0.00212849	eukaryotic translation initiation factor 2 EIF2-gamma-II
MTR_5g009930	16.07	16.25	15.09	29.89	38.48	36.19	15.8033	34.8533	1.14107	0.000334268	0.00174722	SGT1-2-like protein
MTR_7g087490	3.85	3.44	2.25	6.99	5.97	8.09	3.18	7.01667	1.14176	0.00706223	0.025113	transmembrane protein, putative
MTR_8g080360	2.75	1.83	1.76	4.76	4.66	4.59	2.11333	4.67	1.1439	0.0118684	0.0391371	mannosyl-oligosaccharide glucosidase
MTR_4g087280	11.83	12.9	10.14	25.92	26.51	24.67	11.6233	25.7	1.14474	4.89782e-05	0.000314354	eukaryotic translation initiation factor eIF2A-like protein
MTR_3g106130	24.12	23.36	20.93	41.75	55.69	53.87	22.8033	50.4367	1.14523	0.000465177	0.0023383	stromal cell-derived factor-like protein
MTR_2g036890	2.72	3.46	2.92	6.02	7.41	6.7	3.03333	6.71	1.14541	0.0111021	0.0369457	U3 small nucleolar RNA-associated-like protein
MTR_7g031470	3.27	2.36	2.49	5.64	5.35	6.98	2.70667	5.99	1.14604	0.0120762	0.0396745	inactive LRR receptor-like kinase
MTR_7g074090	9.75	9.73	8.3	17.89	21.07	22.52	9.26	20.4933	1.14607	0.00375033	0.0146111	transmembrane protein, putative
MTR_2g088850	11.77	11.85	10.32	21.59	27.7	25.84	11.3133	25.0433	1.1464	0.000636108	0.00308099	peroxisome biogenesis-like protein
MTR_8g088670	11.85	11.17	9.49	21.16	26.12	24.72	10.8367	24	1.14711	0.00168747	0.00722498	magnesium transporter MRS2-like protein
MTR_7g108955	17.59	14.9	14.47	34.25	32.62	37.25	15.6533	34.7067	1.14874	0.0001875	0.00104651	60S ribosomal protein L19
MSTRG.488	10.23	11.62	9.4	19.59	24.04	25.66	10.4167	23.0967	1.14879	0.00028329	0.00151503	5'-3' exoribonuclease 3-like isoform X2 [Medicago truncatula]
MTR_4g088220	3.61	4.03	3.17	8.38	9.01	6.59	3.60333	7.99333	1.14947	0.00303919	0.0121287	guanylate-binding family protein
MTR_7g117700	22.11	20.72	22.75	39.92	45.75	59.84	21.86	48.5033	1.14979	0.00628688	0.0227296	fiber protein Fb11
MTR_3g115060	9.81	10.98	9.71	22.82	21.62	23.24	10.1667	22.56	1.14992	0.0026254	0.0106628	hypothetical protein
MTR_8g102050	7.48	7.02	6.82	13.88	17.14	16.33	7.10667	15.7833	1.15116	0.000511556	0.00254128	cytoplasmic asparagine-tRNA ligase
MTR_8g076840	5.46	4.39	3.67	9.97	10.99	9.07	4.50667	10.01	1.15131	0.00646218	0.0232765	transmembrane protein, putative
MTR_1g086640	7.46	8.02	6.92	15.57	17.28	16.94	7.46667	16.5967	1.15236	5.97518e-05	0.00037614	pre-mRNA splicing factor ATP-dependent RNA helicase
MTR_1g077740	18.97	15.32	14.5	33.48	36.51	38.48	16.2633	36.1567	1.15264	7.31864e-05	0.000452723	FAS-associated factor 2-B-like protein
MTR_5g058140	10.84	6.51	6.57	16.27	20.56	16.36	7.97333	17.73	1.15294	0.0148585	0.0471397	emp24/gp25L/p24 family protein
MTR_4g098660	4.88	4.52	4.31	11.29	8.7	10.5	4.57	10.1633	1.15311	0.00161077	0.0069316	pentatricopeptide (PPR) repeat protein
MTR_3g009530	5.04	5.52	4.36	9.86	11.38	11.95	4.97333	11.0633	1.1535	0.00195621	0.00824586	ClC chloride channel family protein
MTR_7g105130	5.43	4.93	4.73	10.04	10.88	12.66	5.03	11.1933	1.15401	0.012231	0.0401158	senescence regulator
MTR_4g101750	22.73	24.12	26.44	56.81	48.37	57.93	24.43	54.37	1.15416	0.000179262	0.00100411	translation elongation factor EF protein
MTR_4g130570	32.67	38.51	32.37	67.33	79.49	83.65	34.5167	76.8233	1.15425	4.96423e-05	0.000318014	eukaryotic translation initiation factor iso4G
MTR_3g049400	4.31	3.71	2.77	6.99	9.08	7.95	3.59667	8.00667	1.15454	0.00993819	0.0336396	glucose-6-phosphate/phosphate translocator-like protein
MTR_4g033295	12.23	12.2	13.86	27.83	30.01	27.4	12.7633	28.4133	1.15456	0.00618368	0.0224122	transcription factor
MTR_5g066100	14.42	16.23	13.97	31.18	34.01	34.17	14.8733	33.12	1.15497	3.77351e-05	0.000248387	chaperone DnaJ-domain protein
MTR_2g006300	24.33	24.86	19.98	49.65	53.93	50.8	23.0567	51.46	1.15827	1.56434e-06	1.35122e-05	endomembrane protein 70 family protein
MTR_7g089790	4.33	5.15	3.59	9.52	10.7	9.01	4.35667	9.74333	1.16119	0.00169215	0.00724109	DNA gyrase subunit B
MTR_3g097560	13.51	11	11.77	24.95	28.81	27.47	12.0933	27.0767	1.16284	3.76093e-05	0.000247639	cation-transporting ATPase, putative
MSTRG.17080	42.83	48.46	41.47	108.72	88.54	100.22	44.2533	99.16	1.16397	1.4127e-05	0.000102186	DEAD-box ATP-dependent RNA helicase 3, chloroplastic-like [Medicago truncatula]
MTR_2g037930	21.08	17.84	21.44	34.84	52.38	48.13	20.12	45.1167	1.16503	0.00261281	0.0106168	Ypt/Rab-GAP domain of gyp1p superfamily protein
MTR_5g021150	11.85	12.89	11.17	23.58	29.92	27.06	11.97	26.8533	1.16568	9.55117e-05	0.000572367	FG-GAP repeat protein
MTR_2g070390	5.88	5.32	4.96	9.93	13.09	13.24	5.38667	12.0867	1.16595	0.00126161	0.00560585	ubiquitin carboxyl-terminal hydrolase
MTR_1g050730	3.75	3.72	2.97	7.11	7.46	8.89	3.48	7.82	1.16808	0.00437179	0.0166526	DEAD-box helicase family protein
MTR_2g039680	16.9	20.16	16.18	36.84	39.75	43.07	17.7467	39.8867	1.16836	6.89679e-05	0.000428452	nucleosome assembly protein
MSTRG.29	8.28	10.65	6.15	17.23	21.51	17.65	8.36	18.7967	1.1689	0.000941247	0.00435072	ubiquitin receptor RAD23b-like [Medicago truncatula]
MTR_3g098210	27.46	23.46	25.67	53.92	57.31	60.99	25.53	57.4067	1.16902	1.5011e-05	0.000107851	cleft lip and palate transmembrane protein
MTR_1g007180	41.88	43.96	36.6	101.66	81.37	92.3	40.8133	91.7767	1.16909	5.45593e-05	0.000346457	transmembrane amino acid transporter family protein
MTR_7g109730	11.91	12.06	9.01	26.34	23.91	23.95	10.9933	24.7333	1.16983	1.44734e-05	0.000104468	carbohydrate-binding-like fold protein
MTR_4g130620	22.45	25.05	22.47	43.74	61.95	51.79	23.3233	52.4933	1.17036	0.000786844	0.0037129	F-box SKIP1-like protein
MTR_2g013640	3.69	3.43	3.52	7.79	8.12	8.05	3.54667	7.98667	1.17113	0.000343812	0.00179111	DUF2921 family protein
MTR_5g024150	4.31	3.84	2.91	7.31	9.04	8.57	3.68667	8.30667	1.17195	0.0030121	0.0120443	GDP dissociation inhibitor
MTR_2g101290	1.81	1.75	1.88	4.79	3.6	3.87	1.81333	4.08667	1.17228	0.0139849	0.0448013	ATP-dependent zinc metalloprotease FTSH protein
MTR_1g116240	14.94	13.28	12.18	27.45	31.78	31.86	13.4667	30.3633	1.17294	0.000176495	0.000990415	tonneau protein 1b
MTR_5g082180	112.9	116.35	86.23	237.78	212.89	260.76	105.16	237.143	1.17317	1.40991e-05	0.000102093	60S acidic ribosomal protein P0-1
MTR_4g062410	7.79	6.99	7.76	16.87	14.64	19.34	7.51333	16.95	1.17376	0.00852843	0.0295549	60S ribosomal L35-like protein
MTR_6g039840	4.46	5.19	3.56	12.15	9.12	8.54	4.40333	9.93667	1.17417	0.00728996	0.025792	DEAD-box ATP-dependent RNA helicase
MTR_1g076470	22.12	16.4	18.76	50.47	33.92	44.87	19.0933	43.0867	1.17417	0.00304992	0.0121644	phosphate-responsive 1 family protein
MTR_5g098940	5.5	5.39	4.6	11.77	11.23	11.96	5.16333	11.6533	1.17437	0.00411529	0.0158089	clathrin adaptor complex small chain
MTR_7g084150	143.22	142.24	127.98	271.58	317.84	343.71	137.813	311.043	1.1744	5.10518e-06	4.01344e-05	cytochrome B-c1 complex subunit Rieske protein
MTR_3g109925	20.87	21.81	19.04	42.47	44.91	51.97	20.5733	46.45	1.1749	1.40329e-05	0.000101686	TCP-1/cpn60 chaperonin family protein
MTR_7g068440	19.95	22.89	21.88	47.63	48.94	49.66	21.5733	48.7433	1.17596	1.51564e-05	0.000108819	LIMR family protein
MTR_1g111140	4.4	4.68	5.25	12.92	9.09	10.37	4.77667	10.7933	1.17606	0.0103859	0.0349109	2-oxoacid dehydrogenase acyltransferase family protein
MTR_7g051210	9.84	7.12	6.54	15.29	16.5	21.33	7.83333	17.7067	1.17659	0.0129358	0.0420234	maternal effect embryo arrest protein
MTR_1g069185	18.8	17.48	16.14	38.74	40.85	38.93	17.4733	39.5067	1.17694	3.66257e-06	2.95872e-05	tetraspanin family protein
MTR_3g088590	7.39	8.07	6.53	18.04	17.04	14.67	7.33	16.5833	1.17785	0.000379893	0.00195605	IAA-amino acid hydrolase ILR1-like protein
MTR_5g074510	14.33	13.06	11.99	26.17	34.61	28.32	13.1267	29.7	1.17796	6.46808e-05	0.000403793	E3 ubiquitin-protein ligase listerin-like protein
MTR_1g071430	49.37	65.47	54.48	107.57	160.81	114.82	56.44	127.733	1.17835	0.00261664	0.0106302	inhibitor of apoptosis-promoting Bax1 protein
MTR_1g069780	24.03	26.06	22.25	51.69	52.74	59.3	24.1133	54.5767	1.17845	1.74752e-06	1.49862e-05	oligosaccharyltransferase subunit ribophorin II
MTR_2g099670	40.98	41.99	35.59	77.66	101.09	89.68	39.52	89.4767	1.17893	1.81175e-05	0.000127689	casein kinase I-like protein
MTR_2g013550	4.05	3.96	4.45	10.08	9.79	8.35	4.15333	9.40667	1.17941	0.00340468	0.013411	E3 ubiquitin-protein ligase RMA1H1-like protein
MTR_8g102300	8.2	8.1	8.82	15.28	20.38	21.24	8.37333	18.9667	1.17959	0.00381174	0.014801	derlin-2 protein
MTR_1g067180	39.31	47.6	33.91	75.78	87.64	110.29	40.2733	91.2367	1.17979	0.000812834	0.00382224	glutathione S-transferase tau
MTR_2g082220	18.97	13.15	12.4	34.1	33.36	33.48	14.84	33.6467	1.18097	0.00151679	0.00658151	histone H2A 6
MTR_5g046030	71.54	83.49	68.34	166.31	170.56	169.75	74.4567	168.873	1.18147	4.4755e-07	4.26231e-06	alpha-1,4-glucan-protein synthase [UDP-forming]-like protein
MTR_8g107400	5.69	5.48	6.49	14.02	13.84	12.2	5.88667	13.3533	1.18168	0.00112765	0.00509298	Sel1 repeat protein
MTR_4g125720	8.28	8.54	5.73	20.88	16.27	14.03	7.51667	17.06	1.18245	0.0141305	0.0451683	zinc ion-binding protein
MTR_8g088270	7.79	5.24	5.65	13.23	14.76	14.41	6.22667	14.1333	1.18257	0.00154391	0.00668489	TCP-1/cpn60 chaperonin family protein
MTR_3g115980	7.62	7.02	5.39	15.69	14.56	15.23	6.67667	15.16	1.18307	0.000178781	0.00100197	ribophorin I family protein
MTR_3g091800	2.75	1.93	1.79	4.95	5.14	4.61	2.15667	4.9	1.18398	0.00987752	0.0334788	RNA-binding KH domain protein
MTR_8g102460	13.06	13.87	11.55	27.09	31.79	28.64	12.8267	29.1733	1.1855	2.11873e-05	0.000146881	hexokinase
MTR_2g006350	2.49	2.7	2.71	5.42	5.75	6.81	2.63333	5.99333	1.18647	0.00973203	0.0330463	thiamine-phosphate pyrophosphorylase
MTR_6g054890	48.92	53	49.12	110.02	111.49	122.29	50.3467	114.6	1.18664	1.50335e-06	1.30463e-05	cytochrome b5-like heme/steroid-binding domain protein
MTR_2g436620	130.81	152.83	135.23	312.06	307.1	334.46	139.623	317.873	1.18691	1.5883e-06	1.37133e-05	translationally-controlled tumor-like protein
MTR_8g015660	13.79	14.87	12.09	23.13	37.03	32.62	13.5833	30.9267	1.18701	0.00260258	0.0105794	ubiquitin carboxyl-terminal hydrolase
MTR_1g058250	25.93	31.82	23	53.88	55.78	74.22	26.9167	61.2933	1.18723	0.00102571	0.00468458	40S ribosomal protein S17
MTR_3g109310	4.01	4.85	3.65	9.82	10.11	8.59	4.17	9.50667	1.18889	0.00721668	0.0255684	BZIP transcription factor
MTR_7g100110	2.64	3.17	2.33	5.14	6.73	6.69	2.71333	6.18667	1.1891	0.00308468	0.0122837	endoplasmic reticulum [ER]-type calcium ATPase, putative
MTR_3g072080	17.92	17.01	15.48	34.35	43.19	37.44	16.8033	38.3267	1.1896	7.324e-05	0.000452913	alpha-soluble NSF attachment protein
MTR_5g092560	1.35	2.01	1.35	3.4	3.43	3.92	1.57	3.58333	1.19054	0.0140278	0.0449107	DEAD-box ATP-dependent RNA helicase-like protein
MTR_4g071070	59.64	58.16	56.24	125.48	140.47	131.33	58.0133	132.427	1.19074	5.63116e-08	6.19244e-07	vacuolar proton ATPase a3-like protein
MTR_1g059690	24.02	17.53	14.57	43.53	39.15	45.44	18.7067	42.7067	1.19091	0.00127667	0.0056636	ubiquitin-60S ribosomal L40 fusion protein
MTR_4g085540	37.1	36.66	31.33	75.58	79.26	85.13	35.03	79.99	1.19123	2.77623e-08	3.21281e-07	polyadenylate-binding protein
MTR_3g106770	4.75	4.66	4.75	8.92	12.75	10.67	4.72	10.78	1.1915	0.00229949	0.00950701	phox (PX) domain protein
MTR_5g013910	11.08	9.95	10.75	19.78	26.28	26.53	10.5933	24.1967	1.19165	0.00203085	0.00852463	haloacid dehalogenase-like hydrolase
MTR_8g104210	5.38	5.63	6.48	13.71	13.43	12.81	5.83	13.3167	1.19167	0.0045329	0.0171794	hypothetical protein
MTR_2g018290	15.45	12.88	14.19	31.52	30.69	34.94	14.1733	32.3833	1.19207	4.51419e-05	0.000291758	serine transhydroxymethyltransferase
MTR_5g029100	69.88	71.23	62.63	128.98	176.3	160.23	67.9133	155.17	1.19208	3.85822e-05	0.000253471	xyloglucan endotransglucosylase/hydrolase family protein
MTR_6g087990	81.58	66.01	67.03	144.89	161.09	184.69	71.54	163.557	1.19297	4.27461e-05	0.000278041	type II peroxiredoxin
MTR_1g033420	3.77	3.42	3.02	7	7.4	8.95	3.40333	7.78333	1.19344	0.00648162	0.0233299	xyloglucan endotransglucosylase/hydrolase family protein
MTR_3g094220	25.09	26.54	22.31	54.68	52.97	61.45	24.6467	56.3667	1.19345	1.0801e-05	7.9571e-05	40S ribosomal S26-like protein
MTR_4g130917	106.93	86.46	90.15	199.16	215.27	234.47	94.5133	216.3	1.19444	6.16943e-06	4.75343e-05	eukaryotic translation initiation factor 5A
MTR_3g082650	19	17.1	14.98	36.92	38.67	41.31	17.0267	38.9667	1.19444	1.14213e-05	8.38067e-05	RNA recognition motif
MTR_1g060620	28.08	26	23.82	46.33	67.29	64.67	25.9667	59.43	1.19453	0.000380352	0.0019579	pyridine nucleotide-disulfide oxidoreductase
MTR_5g020890	3.16	2.52	2.78	5.33	6.61	7.44	2.82	6.46	1.19584	0.0133605	0.0431341	mannan endo-1,4-beta-mannosidase-like protein
MTR_5g027470	14.27	13.38	16.09	34.7	31.51	33.99	14.58	33.4	1.19586	0.00107559	0.00488169	50S ribosomal protein L35
MTR_4g119970	2.44	2.68	2.12	5.41	5.88	5.3	2.41333	5.53	1.19625	0.0130915	0.0424341	ubiquitin-like-specific protease ESD4-like protein
MTR_2g005930	10.89	8.87	7.87	18.97	22.32	22.04	9.21	21.11	1.19665	0.000194933	0.00108294	DUF1682 family protein
MTR_4g128290	8.82	10.69	9.25	19.23	22.98	23.73	9.58667	21.98	1.19709	0.00100393	0.00459958	integral membrane Yip1-family protein
MTR_3g083970	4.26	4.65	3.11	8.69	9.34	9.53	4.00667	9.18667	1.19714	6.4519e-05	0.00040303	DRIM (down-regulated in metastasis)-like protein
MTR_3g058620	6.24	9.05	5.62	15.08	16.27	16.6	6.97	15.9833	1.19734	0.00601219	0.0218882	50S ribosomal protein L19-2
MTR_1g109200	20.44	19.31	17.21	34.79	46.2	49.67	18.9867	43.5533	1.1978	0.000292261	0.00155401	fructose-bisphosphate aldolase
MTR_3g107550	38.01	32.06	29.78	72.58	73.73	82.98	33.2833	76.43	1.19934	9.94539e-06	7.38367e-05	transmembrane protein, putative
MTR_7g080060	7.27	7.67	6.29	16.49	14.61	17.66	7.07667	16.2533	1.19959	0.000642182	0.00310449	isopentenyl-diphosphate delta-isomerase
MTR_8g075320	53.97	48.61	47.54	100.54	121.39	122.93	50.04	114.953	1.19989	6.29997e-06	4.843e-05	proteasome subunit alpha type-7-A protein
MTR_7g081735	8.18	8.44	5.05	15.58	15.95	18.29	7.22333	16.6067	1.20103	0.00524308	0.0194149	COP9 signalosome complex subunit-like protein
MTR_7g006030	2.45	2.47	2.2	4.08	5.98	6.31	2.37333	5.45667	1.20111	0.0125889	0.0410736	casein kinase I-like protein
MTR_1g104930	34.91	38.4	40.69	81.27	94.47	86.38	38	87.3733	1.20119	7.95765e-05	0.000487652	2-hydroxyisoflavanone dehydratase
MTR_4g129670	49.1	41.98	48.46	96.84	101.75	122.45	46.5133	107.013	1.20207	0.000124486	0.000725888	tetraspanin family protein
MTR_2g078090	44.75	48.13	41.86	104.85	90.31	115.12	44.9133	103.427	1.20339	7.77037e-06	5.86906e-05	plastid developmental protein DAG
MTR_5g038550	9.6	7.71	7.26	14.14	22.75	19.69	8.19	18.86	1.20339	0.00561784	0.0206112	BZIP transcription factor
MTR_5g010620	46.12	57.71	50.05	99.79	144.28	110.32	51.2933	118.13	1.20353	0.000927203	0.00429547	transcription initiation factor TFIIE, beta subunit
MTR_1g110350	3.26	4.44	2.87	6.67	8.12	9.57	3.52333	8.12	1.20454	0.00885595	0.0305252	cysteinyl-tRNA synthetase
MTR_8g091660	33.32	45.46	29.86	70.94	93.77	85.84	36.2133	83.5167	1.20554	0.000644952	0.00311566	alanine-glyoxylate aminotransferase-like protein
MTR_7g072680	13.1	11.22	13.73	26.35	28.34	33.08	12.6833	29.2567	1.20583	0.00120525	0.00540027	transmembrane protein, putative
MTR_4g024550	19.5	26.58	19.17	53.17	43.47	53.88	21.75	50.1733	1.20591	0.000990334	0.0045537	cytoplasmic ribosomal protein S13
MTR_3g080970	8.4	8.38	7.75	17.92	20.24	18.49	8.17667	18.8833	1.20753	1.26927e-05	9.26683e-05	ABC transporter F family-like protein
MTR_1g087750	8.03	6.62	6.99	13.28	21.47	15.25	7.21333	16.6667	1.20823	0.00520546	0.0193249	heparan-alpha-glucosaminide N-acetyltransferase-like protein
MTR_3g092600	42.85	38.6	32.92	83.82	76.76	103.73	38.1233	88.1033	1.20852	0.00018171	0.00101643	60S acidic ribosomal protein
MTR_4g075610	3.28	4.47	3.18	8.47	8.53	8.28	3.64333	8.42667	1.2097	0.00556872	0.0204606	calcium-binding EF-hand protein
MTR_3g118070	63.2	55.27	52.12	151.21	106.89	136.55	56.8633	131.55	1.21004	9.54606e-05	0.0005723	glutamate-1-semialdehyde 2,1-aminomutase
MTR_7g080350	9.27	8.59	8.62	17.69	20.55	23.03	8.82667	20.4233	1.21028	0.000447838	0.00226684	ER membrane protein complex subunit-like protein, putative
MTR_3g065190	2.46	2.84	2.74	5.61	6.42	6.59	2.68	6.20667	1.21159	0.011137	0.03705	RNA-binding (RRM/RBD/RNP motif) family protein
MTR_3g096310	10.1	10.07	8.51	17.72	24.88	23.87	9.56	22.1567	1.21266	0.000632257	0.00306483	GDP-mannose transporter GONST1
MTR_4g098740	5.62	5.57	4.08	11.72	12.23	11.46	5.09	11.8033	1.21346	0.000410888	0.00210126	LRR receptor-like kinase
MTR_3g110140	20.42	17.85	17.12	39.01	44.44	45.05	18.4633	42.8333	1.21407	6.64769e-07	6.14119e-06	ER membrane protein complex subunit-like protein
MTR_1g060860	5.1	6.67	5.41	14.6	14.61	10.67	5.72667	13.2933	1.21494	0.00494547	0.0185118	calcineurin-like metallo-phosphoesterase superfamily protein
MTR_4g130940	22.67	20.44	21.56	49.08	49.21	51.97	21.5567	50.0867	1.21629	4.2463e-07	4.05162e-06	ubiquitin carboxyl-terminal hydrolase
MTR_1g070840	22.27	18.53	15.93	52.49	34.57	44.83	18.91	43.9633	1.21715	0.00119996	0.00538131	single-stranded DNA-binding protein
MTR_1g031890	1.94	0.73	1.08	2.2	2.91	3.61	1.25	2.90667	1.21744	0.00389899	0.0150977	50S ribosomal L15-like protein
MTR_3g037230	3.84	3.19	3.97	6.98	9.53	9.07	3.66667	8.52667	1.21751	0.0105945	0.0355064	zinc finger, C3HC4 type (RING finger) protein
MTR_7g093640	5.1	5.91	5.98	15.48	11.37	12.66	5.66333	13.17	1.21753	0.0089663	0.0308428	hypothetical protein
MTR_4g125530	25.19	30.22	28.37	56.92	66.64	71.31	27.9267	64.9567	1.21783	0.00014122	0.000810908	stress responsive A/B barrel domain protein
MTR_4g114330	34.33	38.18	24.19	82.55	57.3	85.17	32.2333	75.0067	1.21847	0.00201977	0.00848523	ribosomal protein L7Ae/L30e/S12e/Gadd45 family protein
MTR_3g107530	4.02	4.06	3.58	8.21	9.41	9.53	3.88667	9.05	1.21938	0.00295858	0.0118466	homeobox domain protein
MTR_4g021570	8.07	7.65	6.23	14.31	19.84	16.97	7.31667	17.04	1.21967	0.00105107	0.00478324	armadillo/beta-catenin-like repeat protein
MTR_6g008680	23.55	23.64	21.5	53.95	53.66	52.38	22.8967	53.33	1.21981	5.30255e-07	4.9869e-06	hypothetical protein
MTR_3g045420	7.61	7.19	6.46	13.43	18.44	17.65	7.08667	16.5067	1.21987	0.000198963	0.00110382	PPR containing plant-like protein
MTR_7g117320	14.7	15.21	14.62	29.39	39.38	34.99	14.8433	34.5867	1.2204	0.000123319	0.000719911	telomere stability/silencing protein
MTR_5g012940	4.88	4.3	3.72	8.87	10.88	10.31	4.3	10.02	1.22047	0.000129035	0.000749407	E3 ubiquitin-protein ligase HOS1
MTR_4g063557	10.3	11	11.03	21.1	28.7	25.62	10.7767	25.14	1.22207	0.000346014	0.00179936	RNA and export factor-binding protein
MTR_5g068760	17.62	12.96	18.12	30.22	39.77	43.68	16.2333	37.89	1.22286	0.00487984	0.0183032	Kazal-type serine protease inhibitor
MTR_7g100950	15.47	18.72	17.15	33.01	51.04	35.79	17.1133	39.9467	1.22295	0.0017245	0.00736182	zinc finger, C3HC4 type (RING finger) protein
MTR_2g010330	38.26	31.7	29.49	72.29	82.89	76.97	33.15	77.3833	1.22301	1.16097e-06	1.02546e-05	cytochrome P450 family protein
MTR_3g092200	2.22	2.62	1.65	5.59	4.83	4.73	2.16333	5.05	1.22303	0.011989	0.0394452	transmembrane protein, putative
MTR_6g008800	2.67	2.48	1.78	6.84	4.73	4.61	2.31	5.39333	1.22328	0.00602137	0.0219138	ABC transporter B family protein
MTR_4g009100	3.35	4.88	3.51	8.75	8.21	10.49	3.91333	9.15	1.22537	0.00595773	0.021725	30S ribosomal protein S15
MTR_7g074100	9.27	9.96	10.05	21.74	25.03	21.8	9.76	22.8567	1.22766	0.000129035	0.000749407	RNA-binding KH domain protein
MTR_7g029630	8.02	7.12	7.67	16.49	19.74	17.23	7.60333	17.82	1.22879	0.000677489	0.00325505	ribulose-phosphate 3-epimerase
MTR_7g079550	3.14	3.55	3.26	8.7	7.33	7.29	3.31667	7.77333	1.2288	0.000632319	0.00306483	LRR receptor-like kinase
MTR_7g111780	6.28	6	5.94	14.93	12.63	15.15	6.07333	14.2367	1.22905	0.000118135	0.000692032	GDSL-like lipase/acylhydrolase
MTR_3g466820	6.48	6.09	6.81	14.06	16.68	14.69	6.46	15.1433	1.22908	9.43778e-05	0.000566741	insulin-degrading enzyme
MTR_1g069905	11.32	16.91	11.71	28.35	29.34	35.95	13.3133	31.2133	1.22929	0.00296713	0.0118761	60S ribosomal L21-like protein
MTR_1g072640	6.8	3.76	4.9	13.4	10.48	12.39	5.15333	12.09	1.23024	0.0101432	0.0342309	PALE CRESS protein (PAC)
MTR_7g451440	3.3	3.44	3.7	6.75	8.69	9.07	3.48	8.17	1.23125	0.00465008	0.0175613	ICE-like protease p20 domain protein
MTR_5g020050	23.81	20.2	19.86	42.7	53.49	53.79	21.29	49.9933	1.23156	8.65442e-06	6.51019e-05	succinate dehydrogenase [ubiquinone] flavoprotein subunit
MTR_1g105470	6.63	6.57	5.78	12.66	15.19	16.75	6.32667	14.8667	1.23256	0.000718023	0.00342793	oligosaccharide transporter
MTR_5g008890	9.2	11.57	7.39	22.56	21.57	22.07	9.38667	22.0667	1.23318	0.000652051	0.00314547	RNA-binding (RRM/RBD/RNP motif) family protein
MTR_1g115500	276.19	209.7	172.79	525.43	484.34	539.95	219.56	516.573	1.23436	2.6069e-05	0.000177456	glutathione S-transferase
MTR_3g070780	3.08	2.31	2.47	4.6	7.5	6.4	2.62	6.16667	1.23492	0.00766047	0.0269156	NF-X1-type zinc finger protein NFXL2
MTR_4g064933	42.96	59.49	52.97	122.66	127.66	115.73	51.8067	122.017	1.23587	0.000138765	0.000798388	adenine nucleotide alpha hydrolase superfamily protein
MTR_2g084615	1.14	1.68	1.19	2.57	3.6	3.28	1.33667	3.15	1.23671	0.00892381	0.030733	DNA-binding and zinc-finger protein
MTR_2g019640	6.52	4.2	4.83	12.32	11.32	13.02	5.18333	12.22	1.23729	0.00139997	0.00614448	cytochrome P450 family monooxygenase
MTR_4g077000	4.39	4.49	4.07	10.59	9.47	10.49	4.31667	10.1833	1.23822	0.000696513	0.00333699	DUF3411 domain protein
MTR_3g079640	37.12	46.2	39.89	96.02	98.83	95.91	41.07	96.92	1.23871	1.46399e-06	1.27265e-05	cobalamin-independent methionine synthase
MTR_3g005450	22.08	21.91	18.66	45.61	44.43	57.81	20.8833	49.2833	1.23875	4.01447e-05	0.000262717	40S ribosomal S9-like protein
MTR_4g083940	7.49	7.69	7.98	17.18	18.59	18.91	7.72	18.2267	1.23938	1.94476e-05	0.000136026	plant/F14N23-6 protein
MTR_1g031910	8.28	7.42	8.24	19.05	16.7	20.79	7.98	18.8467	1.23985	2.35773e-05	0.00016174	mediator of RNA polymerase II transcription subunit 23
MTR_5g018600	4.12	4.6	3.11	10.25	8.01	9.69	3.94333	9.31667	1.2404	0.00295077	0.0118196	TPR domain protein
MTR_3g108805	5.52	6.41	6.54	11.13	14.77	17.74	6.15667	14.5467	1.24047	0.00826491	0.028761	centromere protein O
MTR_7g086300	736.32	625.47	543.3	1606.86	1214.88	1679.6	635.03	1500.45	1.2405	3.16099e-05	0.000211701	cobalamin-independent methionine synthase
MTR_3g116840	21	27.02	25.48	49.22	71.03	53.61	24.5	57.9533	1.24211	0.00102664	0.00468673	phenylcoumaran benzylic ether reductase-like protein Fi1
MTR_3g072600	7.97	6.84	6.25	14.64	16.07	19.12	7.02	16.61	1.24251	0.0010887	0.0049379	emp24/gp25L/p24 family protein
MTR_5g031790	11.09	12.82	11.41	23.91	32.56	27.14	11.7733	27.87	1.24319	0.000833838	0.00391149	translation initiation factor eIF-2B protein
MTR_7g097010	4.96	5.36	4.14	9.25	14.36	10.63	4.82	11.4133	1.24362	0.00396444	0.0153249	ENTH/VHS/GAT family protein
MTR_1g083020	4.09	3.67	2.71	10.06	7.16	7.58	3.49	8.26667	1.24408	0.00237763	0.00978629	linoleate 9S-lipoxygenase-like protein
MTR_7g081660	2.8	3.1	2.4	6.76	5.83	7.08	2.76667	6.55667	1.24481	0.00440273	0.0167548	nuclear RNA-binding-like protein
MTR_7g106650	2.94	2.81	2.48	6.2	6.91	6.4	2.74333	6.50333	1.24525	0.00103479	0.00471864	transducin/WD-like repeat-protein
MTR_8g077310	6.02	4.49	3.83	10.66	10.5	12.85	4.78	11.3367	1.24591	0.00148906	0.00647778	sugar porter (SP) family MFS transporter
MTR_2g009320	4.94	8.26	5.9	14.12	16.12	15.06	6.36667	15.1	1.24594	0.0053554	0.0197768	ubiquinol-cytochrome C chaperone protein
MTR_7g083480	6.93	7.44	7.11	15.9	17.91	17.18	7.16	16.9967	1.24722	2.79298e-05	0.000188733	DHHC type zinc finger protein
MTR_6g023340	9.43	6.54	7.14	13.06	21.87	19.93	7.70333	18.2867	1.24724	0.00934438	0.0319488	chitinase
MTR_7g102430	1.81	2.54	2.03	4.46	6.54	4.15	2.12667	5.05	1.24769	0.00652229	0.0234556	HEAT repeat 7A-like protein
MTR_7g029015	7.22	6.28	5.93	14.79	14.26	17.09	6.47667	15.38	1.24773	3.92981e-05	0.000257924	nodulin-like/MFS transporter
MTR_5g093980	4.3	2.44	3.08	6.13	8.64	8.55	3.27333	7.77333	1.24777	0.0148571	0.0471397	LBP/BPI/CETP family, carboxy-terminal domain protein
MTR_4g121890	8.9	7.97	7.08	15.62	23.06	18.25	7.98333	18.9767	1.24916	0.000236153	0.00128796	component of IIS longevity pathway SMK-1 domain protein
MTR_2g013690	5.76	6.85	6.97	16.24	14.29	16.03	6.52667	15.52	1.24971	0.000659	0.00317447	DUF616 family protein
MTR_4g009920	4.92	4.43	3.72	7.88	10.87	12.33	4.35667	10.36	1.24973	0.0054793	0.0201648	glycerol kinase-like protein
MTR_2g030370	4.57	3.77	2.68	7.18	8.66	10.37	3.67333	8.73667	1.24999	0.00685324	0.0244812	GTP-binding protein
MTR_7g113180	9.63	11.58	10.94	21.45	28.66	26.48	10.7167	25.53	1.25234	0.000117989	0.000691771	tudor/PWWP/MBT superfamily protein
MTR_3g099380	42.69	44.22	39.59	91	100.6	109.76	42.1667	100.453	1.25235	1.31093e-07	1.36135e-06	general regulatory factor 2
MTR_2g036600	34.95	40.64	34.33	82.02	85.27	94.65	36.64	87.3133	1.25278	9.33441e-07	8.38324e-06	lysine-tRNA ligase-like protein
MTR_2g014890	4.41	3.58	2.71	6.45	10.5	8.55	3.56667	8.5	1.25289	0.00835191	0.0290141	hypothetical protein
MTR_7g088990	49.91	50.96	48.74	118.22	114.83	123.61	49.87	118.887	1.25334	6.15366e-09	7.87924e-08	single-stranded nucleic acid-binding protein R3H
MTR_7g110260	1.5	1.43	0.99	3.03	3.14	3.18	1.30667	3.11667	1.25411	0.00201782	0.00848044	transducin/WD-like repeat-protein
MTR_2g098650	3.22	3.01	2.41	7.04	5.38	8.19	2.88	6.87	1.25424	0.0140183	0.0449014	protein prenyltransferase alpha subunit repeat protein
MTR_3g117080	13.88	18.57	11.55	33.72	39.51	31.75	14.6667	34.9933	1.25454	0.00041735	0.00212841	dihydrofolate reductase-thymidylate synthase-like protein
MTR_5g081460	2.43	2.08	2.69	6.7	5.35	5.13	2.4	5.72667	1.25466	0.00907797	0.0311799	hypothetical protein
MTR_1g080370	15.68	13.46	12.79	22.17	44.6	33.29	13.9767	33.3533	1.25481	0.00481871	0.0181107	pre-mRNA processing protein PRP39, putative
MTR_7g018380	1.36	1.67	1.85	3.53	4.08	4.04	1.62667	3.88333	1.25538	0.00363274	0.0142074	ABC transporter family F protein PpABCF protein
MTR_4g024630	4.76	3.63	3.2	7.77	10.08	9.82	3.86333	9.22333	1.25544	0.000197656	0.00109747	plastid transketolase
MTR_5g094300	3.51	5.07	4.17	9.11	11.07	10.26	4.25	10.1467	1.25547	0.0113597	0.0376673	import inner membrane translocase subunit TIM22
MTR_5g080680	12.32	10.41	8.93	20.86	21.56	33.23	10.5533	25.2167	1.25668	0.00101802	0.00465366	protein phosphatase 2C-like protein
MTR_7g085820	15.67	14.54	14.01	32.54	38.25	34.89	14.74	35.2267	1.25693	1.03967e-07	1.10217e-06	importin beta-3, putative
MTR_7g115240	4.32	4.62	4.57	9.74	11.98	10.57	4.50333	10.7633	1.25706	0.000541468	0.0026703	E3 ubiquitin protein ligase DRIP2, putative
MTR_4g106980	24.69	22.23	23.5	49.81	63.45	55.08	23.4733	56.1133	1.25732	1.16725e-05	8.5465e-05	Serine/Threonine-kinase HT1-like protein
MTR_7g115460	15.53	15.44	20.83	36.84	44.39	42.64	17.2667	41.29	1.2578	0.00099402	0.00456652	glucuronosyltransferase PGSIP8
MTR_4g112680	4.26	4.01	3.01	9.08	8.09	9.82	3.76	8.99667	1.25866	0.00134727	0.00593974	phenylalanyl-tRNA synthetase beta chain
MTR_4g084040	5.19	4.71	4.51	8.9	13.72	11.86	4.80333	11.4933	1.25869	0.00122076	0.0054545	glutathione S-transferase-like protein
MTR_8g100160	11.22	11.11	10.31	21.91	30.35	25.87	10.88	26.0433	1.25924	2.79973e-05	0.000189126	RNA recognition motif 1 in plant MEI2-like protein
MTR_8g088060	9.65	7.81	7.74	18.48	19.11	22.74	8.4	20.11	1.25945	0.000734449	0.00349978	ubiquitin-40S ribosomal S27a-like protein
MTR_5g089000	6.99	6.48	5.7	12.3	16.68	16.93	6.39	15.3033	1.25996	4.28503e-05	0.00027854	proteasome-associated ECM29-like protein
MTR_2g012450	36.48	34.89	28.05	78.55	66.4	93.22	33.14	79.39	1.26038	0.00030377	0.0016068	60S ribosomal protein L26-1
MTR_2g011480	6.67	5.05	6.47	12.04	12.9	18.74	6.06333	14.56	1.26383	0.00799345	0.0279455	nitric oxide synthase interacting protein
MTR_4g109600	14	8.21	8.8	26.71	22.47	25.36	10.3367	24.8467	1.26528	0.00171054	0.00730987	glycerophosphoryl diester phosphodiesterase family protein
MTR_3g117120	17.68	20.66	17.14	41.37	46.69	45.34	18.4933	44.4667	1.26572	3.04476e-06	2.49657e-05	BZIP transcription factor bZIP124
MTR_3g086570	6.05	5.7	4.68	12.15	14.03	13.36	5.47667	13.18	1.26698	2.19338e-05	0.000151539	growth regulator-like protein
MTR_4g128020	63.48	61.51	60.95	125.83	178.76	143.13	61.98	149.24	1.26776	1.88765e-05	0.000132396	NADPH-cytochrome P450 family 2 reductase
MTR_8g106820	7.45	10.67	10.72	19.51	25.4	24.57	9.61333	23.16	1.26853	0.00186775	0.00791517	transducin/WD40 repeat protein
MTR_5g085070	4.38	5.21	4.05	9.61	10.61	12.65	4.54667	10.9567	1.26893	0.00217405	0.00903988	ethylene response factor
MTR_3g115220	2.33	3.02	1.74	5.35	5.65	6.09	2.36333	5.69667	1.26929	0.00323089	0.0128008	GDP-fucose O-fucosyltransferase-like protein
MTR_4g024620	4.72	4.98	5.32	10.5	12.17	13.58	5.00667	12.0833	1.2711	0.00068098	0.00326797	3-phosphoshikimate 1-carboxyvinyltransferase
MTR_4g068230	2.12	1.39	1.69	4.22	4.55	3.78	1.73333	4.18333	1.2711	0.0151108	0.047822	orn/lys/arg decarboxylase
MTR_8g099060	67.55	57.14	51.51	134.42	142.84	148.07	58.7333	141.777	1.27137	3.25506e-08	3.72874e-07	seed maturation protein
MTR_4g084650	4.61	4.84	4.68	9.74	12.78	11.6	4.71	11.3733	1.27186	0.00100031	0.00458921	SEC12p-like protein
MTR_3g009260	2.92	2.82	2.57	7.11	6.86	6.1	2.77	6.69	1.27212	0.00392003	0.0151705	F-box protein interaction domain protein
MTR_3g096480	4.6	3.97	5.47	11.82	11.25	10.84	4.68	11.3033	1.27217	0.000615887	0.0029916	methyltransferase PMT26-like protein, putative
MTR_6g079000	1.13	1.13	0.75	2.63	2.54	2.1	1.00333	2.42333	1.27219	0.00404139	0.0155604	disease resistance protein (TIR-NBS-LRR class), putative
MTR_1g099620	9.09	7.5	7.64	20.57	18.86	19.14	8.07667	19.5233	1.27337	0.000112069	0.000659919	ornithine cyclodeaminase/mu-crystallin
MTR_7g111380	2.77	2.25	2.85	5.3	7.52	6.21	2.62333	6.34333	1.27384	0.0120401	0.0395777	low temperature and salt responsive family protein
MTR_1g101620	3.56	4.53	2.95	8.49	9.15	9.09	3.68	8.91	1.27572	0.000124881	0.000727564	valyl-tRNA synthetase/valine-tRNA ligase
MTR_1g007380	49.11	53.73	46.84	115.74	123.24	123.49	49.8933	120.823	1.27598	1.0016e-09	1.42909e-08	transmembrane amino acid transporter family protein
MTR_5g072480	19.39	19.09	17.96	35.78	53.85	47.06	18.8133	45.5633	1.27612	6.8008e-05	0.000422748	ubiquitin-activating enzyme E1 1
MTR_7g407040	17.42	16.94	14.73	36.57	43.63	38.77	16.3633	39.6567	1.2771	7.99833e-07	7.27001e-06	RAD23 UV excision repair family protein
MTR_4g125100	23.07	27.17	23.13	54.72	60.69	62.56	24.4567	59.3233	1.27837	2.23014e-06	1.87533e-05	cupin family protein
MTR_2g436780	22.9	21.19	19.27	46.14	54.45	53.11	21.12	51.2333	1.27847	2.67176e-08	3.10961e-07	histone-arginine methyltransferase, putative
MTR_7g106440	3.87	4.32	4.02	10.34	8.42	10.86	4.07	9.87333	1.27851	0.00266299	0.0108034	33 kDa ribonucleoprotein
MTR_3g088160	63.4	61.4	59.95	137.97	157.95	152.63	61.5833	149.517	1.27969	5.40136e-08	5.96555e-07	thylakoid-bound ascorbate peroxidase
MTR_7g066250	9.16	11.01	6.2	16.63	26.9	20.52	8.79	21.35	1.2803	0.00397996	0.0153761	chaperone dnaJ-like protein
MTR_1g073690	3.72	4.1	3.15	7.12	8.86	10.67	3.65667	8.88333	1.28057	0.0010619	0.00482816	RNA-binding (RRM/RBD/RNP motif) family protein
MTR_2g013250	3.7	4.52	3.98	10.14	10.56	8.94	4.06667	9.88	1.28066	0.0037783	0.0146948	dihydroflavonol-4-reductase-like protein
MTR_1g112660	10.6	13.66	13.57	22.23	38.64	31.04	12.61	30.6367	1.28069	0.00792479	0.0277293	plant phospholipase-like protein
MTR_8g087950	4.27	4.4	4.24	8.82	11.41	11.15	4.30333	10.46	1.28136	0.00012932	0.000750632	elongation factor Tu (EF-Tu) GTP-binding family protein
MTR_3g086330	6.08	6.91	6.53	14.84	15.21	17.4	6.50667	15.8167	1.28146	4.94768e-05	0.000317254	TCP-1/cpn60 chaperonin family protein
MTR_1g077470	2.98	2.1	2.62	6.07	6.79	5.86	2.56667	6.24	1.28165	0.00145753	0.00636009	integral membrane protein, putative
MTR_4g021470	4.04	3.15	3.67	6.73	9.7	9.98	3.62	8.80333	1.28206	0.00476788	0.0179528	branched chain alpha-keto acid dehydrogenase E1 beta subunit
MTR_3g071640	4.94	5.06	5.9	12.45	14.96	11.26	5.3	12.89	1.28219	0.00610905	0.022181	autophagy-related protein
MTR_2g032100	2.16	2.78	2.21	6.43	5.43	5.53	2.38333	5.79667	1.28224	0.000937747	0.00434036	UDP-D-glucose/UDP-D-galactose 4-epimerase
MTR_1g095480	19.52	19.66	17.32	45.78	46.61	45.16	18.8333	45.85	1.28363	2.47463e-10	3.85864e-09	AarF domain kinase
MTR_4g084130	3.66	3.51	3.68	7.83	9.87	8.72	3.61667	8.80667	1.28394	0.000229764	0.00125755	TCP-1/cpn60 chaperonin family protein
MTR_1g102870	38.64	40.51	33.55	77.09	98.86	98.78	37.5667	91.5767	1.28553	2.97795e-06	2.44452e-05	1,2-dihydroxy-3-keto-5-methylthiopentene dioxygenase
MTR_2g006910	22.26	17.96	15.73	41.6	47.82	47	18.65	45.4733	1.28585	1.02266e-06	9.10008e-06	cysteine-rich RLK (receptor-like kinase) protein
MTR_7g099170	2.95	3.39	2.39	6.47	7.85	6.97	2.91	7.09667	1.28612	0.0048381	0.0181701	transducin/WD40 repeat protein
MTR_1g017520	1.88	1.86	2.41	4.74	5.76	4.5	2.05	5	1.2863	0.00432675	0.0165027	pre-mRNA-processing 40A-like protein
MTR_7g065150	2.8	4.34	4.44	9.31	10.55	8.4	3.86	9.42	1.28713	0.00941543	0.0321637	plant/T7H20-70 protein
MTR_7g114980	8.36	10.82	8.68	22.43	21.48	24.08	9.28667	22.6633	1.28713	4.05454e-05	0.000265084	aldo/keto reductase family oxidoreductase
MTR_1g023630	25.74	25.78	18.73	50.73	59.77	60.96	23.4167	57.1533	1.2873	2.16976e-05	0.00015006	core histone H2A/H2B/H3/H4
MTR_4g068000	1.98	2.08	1.52	5.27	4.24	4.11	1.86	4.54	1.28739	0.000758917	0.00359614	plant regulator RWP-RK family protein
MTR_8g096080	4.18	3.93	4.56	13.03	8.64	9.26	4.22333	10.31	1.28759	0.00715871	0.0254117	transferring glycosyl group transferase
MTR_3g013460	70.67	56.48	67.21	151.22	150.84	172.42	64.7867	158.16	1.28762	3.93197e-06	3.15753e-05	proline-rich family protein [Source:Projected from Arabidopsis thaliana (AT5G07020) TAIR;Acc:AT5G07020]
MTR_3g061720	4.13	3.84	2.88	8.81	9.2	8.48	3.61667	8.83	1.28775	0.00120733	0.00540707	neutral/alkaline non-lysosomal ceramidase
MTR_2g094180	2.23	1.96	1.97	4.18	5.1	5.76	2.05333	5.01333	1.2878	0.00502097	0.0187348	protein disulfide isomerase-like protein
MTR_7g021870	6.73	5.44	7.73	13.94	14.89	19.77	6.63333	16.2	1.28819	0.00449589	0.0170582	eukaryotic translation initiation factor 3h
MTR_5g091790	2.35	1.99	2.05	4.75	5.24	5.63	2.13	5.20667	1.28951	0.0039721	0.0153516	transmembrane protein, putative
MTR_5g090430	4.88	5.36	4.74	11.27	12.51	12.84	4.99333	12.2067	1.28959	2.4288e-06	2.02812e-05	ATP-dependent RNA helicase, putative
MTR_1g050502	27.71	30.74	29.29	54.72	94.18	65.63	29.2467	71.51	1.28987	0.00112805	0.00509364	bZIP transcription factor
MTR_7g080390	17.45	14.25	15.94	35.28	36.98	44.27	15.88	38.8433	1.29046	8.59881e-05	0.000522065	acyl carrier protein
MSTRG.13560	6.96	7.13	5.86	14.79	17.38	16.64	6.65	16.27	1.29079	4.1353e-06	3.30905e-05	protein FAR1-RELATED SEQUENCE 5 [Medicago truncatula]
MTR_2g027090	1.62	1.15	1.4	3.06	3.76	3.39	1.39	3.40333	1.29186	0.00124757	0.00554831	sister chromatid cohesion PDS5-like protein
MTR_4g116430	3.29	3.95	3.12	7.55	9.28	8.54	3.45333	8.45667	1.2921	7.50966e-05	0.000462849	elongation factor EF-Tu-like protein
MTR_1g107430	4.5	4.2	4.42	10.72	10.9	10.53	4.37333	10.7167	1.29305	0.000806304	0.00379328	UNC-50 family protein
MTR_8g092590	21.26	16.26	14.78	47.02	36.15	44.99	17.4333	42.72	1.29306	1.92481e-05	0.00013477	cellulose synthase-like protein
[truncated: 2,694 more rows]
