# Supplementary material for: Integrated Analysis of Coding and Non-coding RNAs Reveals the Molecular Mechanism Underlying Salt Stress Response in Medicago truncatula
Source: Front Plant Sci. 2022 Apr 18;13:891361. doi: 10.3389/fpls.2022.891361 (PMC9064118; doi:10.3389/fpls.2022.891361)
Supplement: Supplementary Table 3 — GO enrichment of DEmRNAs. [file Table_3.XLSX]

## Sheet: DEmRNAs_GO
GO ID (level1)	GO Term (level1)	GO ID (level2)	GO Term (level2)	number of up	number of down	Total
GO:0008150	Biological Process	GO:0008152	metabolic process	1700	769	2469
GO:0008150	Biological Process	GO:0009987	cellular process	1595	753	2348
GO:0008150	Biological Process	GO:0065007	biological regulation	565	304	869
GO:0008150	Biological Process	GO:0050789	regulation of biological process	451	266	717
GO:0008150	Biological Process	GO:0050896	response to stimulus	431	266	697
GO:0008150	Biological Process	GO:0051179	localization	416	150	566
GO:0008150	Biological Process	GO:0071840	cellular component organization or biogenesis	388	74	462
GO:0008150	Biological Process	GO:0023052	signaling	122	125	247
GO:0008150	Biological Process	GO:0032502	developmental process	184	63	247
GO:0008150	Biological Process	GO:0032501	multicellular organismal process	175	67	242
GO:0008150	Biological Process	GO:0022414	reproductive process	110	42	152
GO:0008150	Biological Process	GO:0000003	reproduction	110	42	152
GO:0008150	Biological Process	GO:0051704	multi-organism process	90	55	145
GO:0008150	Biological Process	GO:0048518	positive regulation of biological process	94	29	123
GO:0008150	Biological Process	GO:0048519	negative regulation of biological process	89	24	113
GO:0008150	Biological Process	GO:0002376	immune system process	37	18	55
GO:0008150	Biological Process	GO:0098754	detoxification	37	16	53
GO:0008150	Biological Process	GO:0040007	growth	30	17	47
GO:0008150	Biological Process	GO:0048511	rhythmic process	5	3	8
GO:0008150	Biological Process	GO:0043473	pigmentation	3	2	5
GO:0008150	Biological Process	GO:0040011	locomotion	2	3	5
GO:0008150	Biological Process	GO:0008283	cell proliferation	4	0	4
GO:0008150	Biological Process	GO:0015976	carbon utilization	1	1	2
GO:0008150	Biological Process	GO:0019740	nitrogen utilization	1	1	2
GO:0008150	Biological Process	GO:0022610	biological adhesion	0	1	1
GO:0005575	Cellular Component	GO:0005623	cell	1690	619	2309
GO:0005575	Cellular Component	GO:0044464	cell part	1673	611	2284
GO:0005575	Cellular Component	GO:0016020	membrane	991	553	1544
GO:0005575	Cellular Component	GO:0043226	organelle	1165	352	1517
GO:0005575	Cellular Component	GO:0044425	membrane part	857	487	1344
GO:0005575	Cellular Component	GO:0044422	organelle part	590	117	707
GO:0005575	Cellular Component	GO:0032991	protein-containing complex	444	93	537
GO:0005575	Cellular Component	GO:0031974	membrane-enclosed lumen	149	4	153
GO:0005575	Cellular Component	GO:0005576	extracellular region	88	39	127
GO:0005575	Cellular Component	GO:0055044	symplast	61	23	84
GO:0005575	Cellular Component	GO:0030054	cell junction	61	23	84
GO:0005575	Cellular Component	GO:0099080	supramolecular complex	13	6	19
GO:0005575	Cellular Component	GO:0044421	extracellular region part	10	8	18
GO:0005575	Cellular Component	GO:0019012	virion	10	1	11
GO:0005575	Cellular Component	GO:0044423	virion part	10	1	11
GO:0005575	Cellular Component	GO:0009295	nucleoid	8	2	10
GO:0005575	Cellular Component	GO:0044215	other organism	1	0	1
GO:0005575	Cellular Component	GO:0044217	other organism part	1	0	1
GO:0003674	Molecular Function	GO:0005488	binding	1562	713	2275
GO:0003674	Molecular Function	GO:0003824	catalytic activity	1514	742	2256
GO:0003674	Molecular Function	GO:0005215	transporter activity	226	95	321
GO:0003674	Molecular Function	GO:0140110	transcription regulator activity	85	69	154
GO:0003674	Molecular Function	GO:0005198	structural molecule activity	133	9	142
GO:0003674	Molecular Function	GO:0098772	molecular function regulator	54	27	81
GO:0003674	Molecular Function	GO:0060089	molecular transducer activity	20	28	48
GO:0003674	Molecular Function	GO:0016209	antioxidant activity	28	13	41
GO:0003674	Molecular Function	GO:0045735	nutrient reservoir activity	8	3	11
GO:0003674	Molecular Function	GO:0140104	molecular carrier activity	7	1	8
GO:0003674	Molecular Function	GO:0031386	protein tag	5	0	5
GO:0003674	Molecular Function	GO:0045182	translation regulator activity	3	0	3
