# Supplementary material for: Integrated Analysis of Coding and Non-coding RNAs Reveals the Molecular Mechanism Underlying Salt Stress Response in Medicago truncatula
Source: Front Plant Sci. 2022 Apr 18;13:891361. doi: 10.3389/fpls.2022.891361 (PMC9064118; doi:10.3389/fpls.2022.891361)
Supplement: Supplementary Table 4 — The list of lncRNAs. [file Table_4.XLSX]

## Sheet: lncRNAs
lncRNA_ID	lncRNA_transcript_id	chr	start	end	source	exon_number	feature
MSTRG.1002	MSTRG.1002.1	1	19093616	19094195	StringTie	1	exon
		1	19094262	19094598	StringTie	2	exon
MSTRG.1003	MSTRG.1003.1	1	19094963	19095163	StringTie	1	exon
MSTRG.1027	MSTRG.1027.4	1	19656424	19656669	StringTie	1	exon
		1	19656781	19656973	StringTie	2	exon
		1	19657218	19657282	StringTie	3	exon
		1	19659480	19659627	StringTie	4	exon
MSTRG.1028	MSTRG.1028.1	1	19655580	19656108	StringTie	1	exon
MSTRG.1048	MSTRG.1048.3	1	20168662	20168982	StringTie	1	exon
		1	20169601	20169958	StringTie	2	exon
		1	20170142	20170453	StringTie	3	exon
MSTRG.1049	MSTRG.1049.1	1	20198444	20198837	StringTie	1	exon
MSTRG.1059	MSTRG.1059.1	1	20492361	20492752	StringTie	1	exon
MSTRG.1063	MSTRG.1063.1	1	20550676	20551549	StringTie	1	exon
		1	20559703	20561463	StringTie	2	exon
MSTRG.1067	MSTRG.1067.1	1	20727036	20727361	StringTie	1	exon
		1	20727943	20727979	StringTie	2	exon
		1	20728377	20728452	StringTie	3	exon
		1	20729503	20729541	StringTie	4	exon
		1	20729674	20729741	StringTie	5	exon
		1	20729852	20731582	StringTie	6	exon
MSTRG.1069	MSTRG.1069.1	1	20791634	20791908	StringTie	1	exon
MSTRG.1086	MSTRG.1086.1	1	21799663	21800127	StringTie	1	exon
MSTRG.1087	MSTRG.1087.1	1	21873684	21873715	StringTie	1	exon
		1	21873816	21873879	StringTie	2	exon
		1	21875583	21875784	StringTie	3	exon
MSTRG.1088	MSTRG.1088.1	1	22029596	22030081	StringTie	1	exon
		1	22035234	22035405	StringTie	2	exon
MSTRG.1090	MSTRG.1090.1	1	22218632	22219545	StringTie	1	exon
MSTRG.1093	MSTRG.1093.1	1	22342519	22343242	StringTie	1	exon
MSTRG.1098	MSTRG.1098.1	1	22517128	22517471	StringTie	1	exon
		1	22517584	22518293	StringTie	2	exon
MSTRG.1101	MSTRG.1101.1	1	22587949	22588134	StringTie	1	exon
		1	22588987	22589694	StringTie	2	exon
		1	22589820	22590209	StringTie	3	exon
MSTRG.1103	MSTRG.1103.1	1	22596567	22597436	StringTie	1	exon
MSTRG.1128	MSTRG.1128.1	1	23163676	23164912	StringTie	1	exon
MSTRG.1130	MSTRG.1130.1	1	23219646	23219961	StringTie	1	exon
MSTRG.1136	MSTRG.1136.2	1	23400342	23400418	StringTie	1	exon
		1	23401469	23403629	StringTie	2	exon
		1	23404044	23404232	StringTie	3	exon
MSTRG.1143	MSTRG.1143.1	1	23621601	23622475	StringTie	1	exon
		1	23738835	23738926	StringTie	2	exon
		1	23739045	23739179	StringTie	3	exon
MSTRG.1171	MSTRG.1171.1	1	24430928	24431150	StringTie	1	exon
		1	24431429	24431548	StringTie	2	exon
MSTRG.1179	MSTRG.1179.1	1	24567714	24568169	StringTie	1	exon
MSTRG.1185	MSTRG.1185.1	1	24710722	24711036	StringTie	1	exon
MSTRG.1187	MSTRG.1187.1	1	24714492	24715911	StringTie	1	exon
MSTRG.1188	MSTRG.1188.1	1	24715271	24715785	StringTie	1	exon
MSTRG.1190	MSTRG.1190.1	1	24730270	24730857	StringTie	1	exon
MSTRG.1213	MSTRG.1213.1	1	25582730	25583976	StringTie	1	exon
		1	25584343	25584835	StringTie	2	exon
MSTRG.1224	MSTRG.1224.1	1	25923864	25924959	StringTie	1	exon
MSTRG.1225	MSTRG.1225.1	1	25925274	25925976	StringTie	1	exon
MSTRG.1245	MSTRG.1245.1	1	26354858	26355057	StringTie	1	exon
		1	26356138	26356322	StringTie	2	exon
		1	26357258	26357731	StringTie	3	exon
MSTRG.1248	MSTRG.1248.1	1	26361979	26363099	StringTie	1	exon
MSTRG.1249	MSTRG.1249.1	1	26364441	26364777	StringTie	1	exon
MSTRG.1251	MSTRG.1251.2	1	26385994	26386847	StringTie	1	exon
		1	26387670	26387969	StringTie	2	exon
MSTRG.1254	MSTRG.1254.1	1	26422070	26422304	StringTie	1	exon
MSTRG.1265	MSTRG.1265.3	1	26695085	26695232	StringTie	1	exon
		1	26696005	26696213	StringTie	2	exon
		1	26696424	26696527	StringTie	3	exon
		1	26696661	26696797	StringTie	4	exon
		1	26696892	26697193	StringTie	5	exon
		1	26698344	26698510	StringTie	6	exon
MSTRG.1270	MSTRG.1270.3	1	26865868	26866139	StringTie	1	exon
		1	26867780	26867902	StringTie	2	exon
		1	26868174	26868293	StringTie	3	exon
		1	26868374	26868452	StringTie	4	exon
		1	26868688	26868764	StringTie	5	exon
		1	26869132	26869229	StringTie	6	exon
		1	26869571	26869631	StringTie	7	exon
MSTRG.1271	MSTRG.1271.1	1	26871759	26872170	StringTie	1	exon
MSTRG.1282	MSTRG.1282.1	1	27045624	27045996	StringTie	1	exon
MSTRG.1287	MSTRG.1287.2	1	27111756	27112096	StringTie	1	exon
		1	27112596	27113046	StringTie	2	exon
MSTRG.1292	MSTRG.1292.1	1	27243870	27245126	StringTie	1	exon
MSTRG.1311	MSTRG.1311.1	1	27877491	27877810	StringTie	1	exon
MSTRG.1316	MSTRG.1316.2	1	27965209	27965535	StringTie	1	exon
		1	27965652	27966568	StringTie	2	exon
MSTRG.1319	MSTRG.1319.1	1	27996276	27997636	StringTie	1	exon
MSTRG.1329	MSTRG.1329.1	1	28129188	28130517	StringTie	1	exon
MSTRG.1331	MSTRG.1331.1	1	28148680	28149231	StringTie	1	exon
MSTRG.1332	MSTRG.1332.1	1	28158778	28159733	StringTie	1	exon
MSTRG.1338	MSTRG.1338.1	1	28268839	28269285	StringTie	1	exon
		1	28269374	28269517	StringTie	2	exon
		1	28269620	28270822	StringTie	3	exon
		1	28271243	28271273	StringTie	4	exon
		1	28271409	28271506	StringTie	5	exon
		1	28271930	28272284	StringTie	6	exon
	MSTRG.1338.2	1	28268839	28269285	StringTie	1	exon
		1	28269374	28269517	StringTie	2	exon
		1	28269620	28270822	StringTie	3	exon
		1	28271243	28271273	StringTie	4	exon
		1	28271409	28271506	StringTie	5	exon
		1	28271767	28271862	StringTie	6	exon
	MSTRG.1338.5	1	28268939	28269285	StringTie	1	exon
		1	28269374	28269517	StringTie	2	exon
		1	28269620	28270822	StringTie	3	exon
		1	28271409	28272273	StringTie	4	exon
MSTRG.1344	MSTRG.1344.1	1	28382548	28383059	StringTie	1	exon
MSTRG.1345	MSTRG.1345.4	1	28387954	28388009	StringTie	1	exon
		1	28388755	28389613	StringTie	2	exon
MSTRG.1397	MSTRG.1397.1	1	29347870	29348317	StringTie	1	exon
MSTRG.1405	MSTRG.1405.1	1	29440316	29440576	StringTie	1	exon
MSTRG.1407	MSTRG.1407.2	1	29498225	29498695	StringTie	1	exon
		1	29499128	29499733	StringTie	2	exon
		1	29500053	29500166	StringTie	3	exon
MSTRG.1440	MSTRG.1440.1	1	29936160	29936817	StringTie	1	exon
MSTRG.145	MSTRG.145.1	1	2684466	2684708	StringTie	1	exon
MSTRG.146	MSTRG.146.1	1	2684467	2684708	StringTie	1	exon
MSTRG.1468	MSTRG.1468.1	1	30461171	30461958	StringTie	1	exon
MSTRG.1479	MSTRG.1479.1	1	30691224	30691453	StringTie	1	exon
MSTRG.1486	MSTRG.1486.1	1	30882265	30882703	StringTie	1	exon
MSTRG.1489	MSTRG.1489.1	1	31126424	31126819	StringTie	1	exon
		1	31131528	31131571	StringTie	2	exon
MSTRG.149	MSTRG.149.1	1	2703441	2705062	StringTie	1	exon
MSTRG.1493	MSTRG.1493.1	1	31156996	31157814	StringTie	1	exon
MSTRG.1498	MSTRG.1498.1	1	31265817	31266046	StringTie	1	exon
MSTRG.1503	MSTRG.1503.1	1	31298942	31299379	StringTie	1	exon
MSTRG.1518	MSTRG.1518.1	1	31629958	31630264	StringTie	1	exon
MSTRG.1544	MSTRG.1544.3	1	32111099	32111725	StringTie	1	exon
		1	32113989	32114214	StringTie	2	exon
MSTRG.1563	MSTRG.1563.1	1	32365261	32365593	StringTie	1	exon
		1	32365756	32365806	StringTie	2	exon
		1	32365902	32366349	StringTie	3	exon
MSTRG.1584	MSTRG.1584.1	1	32848480	32848846	StringTie	1	exon
MSTRG.1588	MSTRG.1588.1	1	32955577	32956226	StringTie	1	exon
		1	32956517	32959374	StringTie	2	exon
		1	32959490	32959774	StringTie	3	exon
MSTRG.159	MSTRG.159.1	1	2820716	2820988	StringTie	1	exon
		1	2821521	2829800	StringTie	2	exon
		1	2829918	2830322	StringTie	3	exon
	MSTRG.159.2	1	2820840	2820963	StringTie	1	exon
		1	2821544	2828613	StringTie	2	exon
		1	2829737	2829800	StringTie	3	exon
		1	2830058	2830322	StringTie	4	exon
MSTRG.1597	MSTRG.1597.1	1	33209696	33212221	StringTie	1	exon
	MSTRG.1597.2	1	33209701	33209841	StringTie	1	exon
		1	33209955	33212221	StringTie	2	exon
	MSTRG.1597.3	1	33209762	33211004	StringTie	1	exon
		1	33212144	33212241	StringTie	2	exon
	MSTRG.1597.4	1	33209766	33211004	StringTie	1	exon
		1	33211833	33212255	StringTie	2	exon
MSTRG.1605	MSTRG.1605.3	1	33312402	33312526	StringTie	1	exon
		1	33313617	33313775	StringTie	2	exon
		1	33313982	33314072	StringTie	3	exon
MSTRG.1609	MSTRG.1609.1	1	33353700	33353912	StringTie	1	exon
		1	33752029	33752283	StringTie	2	exon
MSTRG.161	MSTRG.161.2	1	2830880	2831160	StringTie	1	exon
		1	2831257	2831740	StringTie	2	exon
MSTRG.164	MSTRG.164.1	1	2860468	2860895	StringTie	1	exon
MSTRG.1664	MSTRG.1664.3	1	33731612	33733025	StringTie	1	exon
MSTRG.1667	MSTRG.1667.1	1	33762646	33763294	StringTie	1	exon
MSTRG.1668	MSTRG.1668.1	1	33762646	33763215	StringTie	1	exon
MSTRG.1695	MSTRG.1695.2	1	34301659	34302341	StringTie	1	exon
MSTRG.1702	MSTRG.1702.1	1	34441281	34442049	StringTie	1	exon
MSTRG.1711	MSTRG.1711.1	1	34610303	34610526	StringTie	1	exon
MSTRG.1722	MSTRG.1722.1	1	34803877	34804462	StringTie	1	exon
		1	34805158	34805209	StringTie	2	exon
		1	34805844	34806070	StringTie	3	exon
		1	34807493	34807890	StringTie	4	exon
MSTRG.1739	MSTRG.1739.1	1	35058277	35059002	StringTie	1	exon
MSTRG.1740	MSTRG.1740.1	1	35059457	35059896	StringTie	1	exon
MSTRG.1744	MSTRG.1744.1	1	35147102	35148979	StringTie	1	exon
		1	35149089	35149153	StringTie	2	exon
MSTRG.1750	MSTRG.1750.1	1	35230440	35232238	StringTie	1	exon
MSTRG.1752	MSTRG.1752.1	1	35266993	35269810	StringTie	1	exon
MSTRG.1759	MSTRG.1759.1	1	35420545	35420804	StringTie	1	exon
		1	35420899	35420989	StringTie	2	exon
		1	35421076	35421339	StringTie	3	exon
		1	35422359	35422435	StringTie	4	exon
		1	35422521	35422653	StringTie	5	exon
		1	35423289	35423336	StringTie	6	exon
		1	35423468	35423527	StringTie	7	exon
		1	35423610	35423814	StringTie	8	exon
MSTRG.1772	MSTRG.1772.1	1	35565567	35566649	StringTie	1	exon
		1	35567487	35567794	StringTie	2	exon
MSTRG.1782	MSTRG.1782.4	1	35737488	35738599	StringTie	1	exon
MSTRG.1783	MSTRG.1783.1	1	35727765	35728749	StringTie	1	exon
MSTRG.1784	MSTRG.1784.1	1	35747224	35747679	StringTie	1	exon
MSTRG.1785	MSTRG.1785.1	1	35750312	35750786	StringTie	1	exon
MSTRG.1789	MSTRG.1789.1	1	35803165	35804111	StringTie	1	exon
MSTRG.1796	MSTRG.1796.1	1	35923168	35923367	StringTie	1	exon
MSTRG.1798	MSTRG.1798.1	1	35942589	35942936	StringTie	1	exon
MSTRG.1800	MSTRG.1800.2	1	35961011	35961121	StringTie	1	exon
		1	35961518	35961681	StringTie	2	exon
		1	35961789	35961946	StringTie	3	exon
		1	35963508	35963566	StringTie	4	exon
		1	35967278	35967582	StringTie	5	exon
MSTRG.1824	MSTRG.1824.1	1	36329417	36329790	StringTie	1	exon
MSTRG.1828	MSTRG.1828.1	1	36380741	36381678	StringTie	1	exon
MSTRG.1838	MSTRG.1838.1	1	36576377	36576846	StringTie	1	exon
MSTRG.1839	MSTRG.1839.1	1	36577814	36579024	StringTie	1	exon
MSTRG.1841	MSTRG.1841.1	1	36609471	36609793	StringTie	1	exon
MSTRG.1852	MSTRG.1852.2	1	36798295	36798400	StringTie	1	exon
		1	36799497	36799745	StringTie	2	exon
MSTRG.1863	MSTRG.1863.1	1	36905369	36907119	StringTie	1	exon
MSTRG.1865	MSTRG.1865.1	1	36909739	36910229	StringTie	1	exon
MSTRG.1869	MSTRG.1869.1	1	36961438	36961507	StringTie	1	exon
		1	36961631	36961691	StringTie	2	exon
		1	36962508	36964116	StringTie	3	exon
MSTRG.1882	MSTRG.1882.1	1	37120713	37121078	StringTie	1	exon
MSTRG.1883	MSTRG.1883.2	1	37135758	37136291	StringTie	1	exon
		1	37137269	37137709	StringTie	2	exon
MSTRG.1890	MSTRG.1890.1	1	37247012	37247246	StringTie	1	exon
MSTRG.1931	MSTRG.1931.1	1	37809361	37809770	StringTie	1	exon
		1	37810170	37810330	StringTie	2	exon
		1	37811236	37811327	StringTie	3	exon
		1	37812231	37812298	StringTie	4	exon
MSTRG.1932	MSTRG.1932.3	1	37816368	37816587	StringTie	1	exon
		1	37817305	37817557	StringTie	2	exon
MSTRG.1933	MSTRG.1933.2	1	37908281	37908862	StringTie	1	exon
MSTRG.1958	MSTRG.1958.2	1	38478896	38479238	StringTie	1	exon
		1	38480825	38480881	StringTie	2	exon
MSTRG.1964	MSTRG.1964.1	1	38577576	38578304	StringTie	1	exon
MSTRG.1976	MSTRG.1976.1	1	38707183	38707660	StringTie	1	exon
MSTRG.1985	MSTRG.1985.2	1	38865874	38867937	StringTie	1	exon
MSTRG.1986	MSTRG.1986.1	1	38870921	38871606	StringTie	1	exon
MSTRG.2012	MSTRG.2012.1	1	39145147	39145753	StringTie	1	exon
MSTRG.2015	MSTRG.2015.1	1	39208451	39211154	StringTie	1	exon
MSTRG.2024	MSTRG.2024.1	1	39317388	39317871	StringTie	1	exon
MSTRG.2038	MSTRG.2038.1	1	39558520	39560723	StringTie	1	exon
MSTRG.2040	MSTRG.2040.1	1	39563680	39564228	StringTie	1	exon
MSTRG.2060	MSTRG.2060.1	1	39800207	39800654	StringTie	1	exon
MSTRG.2075	MSTRG.2075.2	1	40140742	40143341	StringTie	1	exon
MSTRG.2077	MSTRG.2077.1	1	40144792	40146202	StringTie	1	exon
MSTRG.2088	MSTRG.2088.1	1	40276049	40276696	StringTie	1	exon
MSTRG.2093	MSTRG.2093.1	1	40323432	40324439	StringTie	1	exon
MSTRG.2127	MSTRG.2127.1	1	40832093	40832333	StringTie	1	exon
MSTRG.2142	MSTRG.2142.1	1	41162728	41163237	StringTie	1	exon
MSTRG.2143	MSTRG.2143.1	1	41164503	41165179	StringTie	1	exon
MSTRG.2144	MSTRG.2144.1	1	41171373	41171703	StringTie	1	exon
MSTRG.2147	MSTRG.2147.1	1	41405316	41405724	StringTie	1	exon
MSTRG.2155	MSTRG.2155.3	1	41499514	41501204	StringTie	1	exon
MSTRG.2158	MSTRG.2158.3	1	41515815	41516095	StringTie	1	exon
		1	41516518	41516751	StringTie	2	exon
		1	41517451	41517865	StringTie	3	exon
		1	41517976	41518073	StringTie	4	exon
		1	41518538	41518992	StringTie	5	exon
MSTRG.2159	MSTRG.2159.2	1	41524534	41524562	StringTie	1	exon
		1	41524788	41524910	StringTie	2	exon
		1	41525084	41525261	StringTie	3	exon
		1	41525456	41525561	StringTie	4	exon
		1	41525668	41525730	StringTie	5	exon
		1	41525930	41526154	StringTie	6	exon
		1	41526372	41526979	StringTie	7	exon
MSTRG.2190	MSTRG.2190.3	1	42324686	42324825	StringTie	1	exon
		1	42325804	42325886	StringTie	2	exon
		1	42326017	42326109	StringTie	3	exon
		1	42326227	42326314	StringTie	4	exon
		1	42327078	42327287	StringTie	5	exon
MSTRG.22	MSTRG.22.1	1	392062	392683	StringTie	1	exon
MSTRG.220	MSTRG.220.1	1	3788710	3792109	StringTie	1	exon
MSTRG.2201	MSTRG.2201.2	1	42458883	42459468	StringTie	1	exon
		1	42460664	42460749	StringTie	2	exon
MSTRG.2202	MSTRG.2202.1	1	42458980	42459469	StringTie	1	exon
MSTRG.2203	MSTRG.2203.1	1	42480706	42482453	StringTie	1	exon
MSTRG.2204	MSTRG.2204.1	1	42486184	42486673	StringTie	1	exon
MSTRG.2216	MSTRG.2216.1	1	42656817	42657088	StringTie	1	exon
		1	42657165	42657291	StringTie	2	exon
		1	42659584	42659780	StringTie	3	exon
		1	42660001	42660111	StringTie	4	exon
MSTRG.2225	MSTRG.2225.1	1	42804590	42805770	StringTie	1	exon
MSTRG.223	MSTRG.223.1	1	3815037	3815441	StringTie	1	exon
MSTRG.2237	MSTRG.2237.1	1	43004288	43005146	StringTie	1	exon
MSTRG.2257	MSTRG.2257.2	1	43260475	43260777	StringTie	1	exon
		1	43260882	43260943	StringTie	2	exon
		1	43261066	43261166	StringTie	3	exon
		1	43261971	43262060	StringTie	4	exon
		1	43262285	43262407	StringTie	5	exon
		1	43263817	43263894	StringTie	6	exon
		1	43264294	43264379	StringTie	7	exon
		1	43264530	43264578	StringTie	8	exon
		1	43265104	43265160	StringTie	9	exon
		1	43265251	43265377	StringTie	10	exon
		1	43265482	43265565	StringTie	11	exon
		1	43265764	43265833	StringTie	12	exon
		1	43266023	43266658	StringTie	13	exon
MSTRG.226	MSTRG.226.2	1	3886901	3886962	StringTie	1	exon
		1	3889316	3889757	StringTie	2	exon
MSTRG.2278	MSTRG.2278.2	1	43766788	43766934	StringTie	1	exon
		1	43768494	43769072	StringTie	2	exon
MSTRG.2283	MSTRG.2283.1	1	43863165	43866631	StringTie	1	exon
MSTRG.2309	MSTRG.2309.2	1	44213787	44213971	StringTie	1	exon
		1	44214054	44214238	StringTie	2	exon
		1	44214379	44214619	StringTie	3	exon
		1	44215571	44215639	StringTie	4	exon
MSTRG.231	MSTRG.231.1	1	3988195	3988380	StringTie	1	exon
		1	3988435	3988531	StringTie	2	exon
MSTRG.2312	MSTRG.2312.1	1	44273036	44273389	StringTie	1	exon
MSTRG.2314	MSTRG.2314.2	1	44283539	44283599	StringTie	1	exon
		1	44284231	44284387	StringTie	2	exon
		1	44286388	44286455	StringTie	3	exon
		1	44286556	44286731	StringTie	4	exon
MSTRG.2317	MSTRG.2317.1	1	44338715	44339233	StringTie	1	exon
MSTRG.2318	MSTRG.2318.1	1	44339049	44339774	StringTie	1	exon
MSTRG.2321	MSTRG.2321.2	1	44368305	44368488	StringTie	1	exon
		1	44369056	44369166	StringTie	2	exon
		1	44369625	44369719	StringTie	3	exon
		1	44369805	44369848	StringTie	4	exon
MSTRG.233	MSTRG.233.1	1	4001359	4001726	StringTie	1	exon
MSTRG.2330	MSTRG.2330.1	1	44479551	44481655	StringTie	1	exon
		1	44483088	44486190	StringTie	2	exon
MSTRG.2331	MSTRG.2331.1	1	44486755	44487046	StringTie	1	exon
MSTRG.234	MSTRG.234.1	1	4004828	4005057	StringTie	1	exon
MSTRG.2340	MSTRG.2340.5	1	44699833	44700380	StringTie	1	exon
MSTRG.2356	MSTRG.2356.1	1	44957490	44957750	StringTie	1	exon
MSTRG.2360	MSTRG.2360.1	1	45018724	45020540	StringTie	1	exon
MSTRG.2362	MSTRG.2362.1	1	45028474	45028531	StringTie	1	exon
		1	45033380	45033995	StringTie	2	exon
MSTRG.2377	MSTRG.2377.1	1	45228583	45228848	StringTie	1	exon
		1	45228964	45229791	StringTie	2	exon
MSTRG.2398	MSTRG.2398.1	1	45497379	45497966	StringTie	1	exon
MSTRG.2408	MSTRG.2408.1	1	45660557	45661788	StringTie	1	exon
MSTRG.2413	MSTRG.2413.1	1	45704918	45705423	StringTie	1	exon
MSTRG.2440	MSTRG.2440.1	1	46161966	46162304	StringTie	1	exon
MSTRG.2449	MSTRG.2449.1	1	46321036	46321263	StringTie	1	exon
MSTRG.2457	MSTRG.2457.3	1	46388690	46388870	StringTie	1	exon
		1	46389000	46389061	StringTie	2	exon
		1	46389376	46389461	StringTie	3	exon
		1	46397175	46397706	StringTie	4	exon
MSTRG.2474	MSTRG.2474.1	1	46621364	46621623	StringTie	1	exon
		1	46627357	46627523	StringTie	2	exon
MSTRG.2500	MSTRG.2500.1	1	47123556	47125052	StringTie	1	exon
MSTRG.2502	MSTRG.2502.5	1	47127489	47127612	StringTie	1	exon
		1	47127688	47127992	StringTie	2	exon
		1	47128115	47128222	StringTie	3	exon
		1	47128410	47128491	StringTie	4	exon
		1	47128588	47128926	StringTie	5	exon
		1	47129077	47129178	StringTie	6	exon
MSTRG.2505	MSTRG.2505.1	1	47162322	47162696	StringTie	1	exon
MSTRG.2517	MSTRG.2517.1	1	47348264	47348639	StringTie	1	exon
MSTRG.2528	MSTRG.2528.1	1	47497905	47498044	StringTie	1	exon
		1	47498141	47498258	StringTie	2	exon
		1	47501345	47501436	StringTie	3	exon
		1	47501528	47501814	StringTie	4	exon
MSTRG.2531	MSTRG.2531.1	1	47535023	47535309	StringTie	1	exon
MSTRG.2534	MSTRG.2534.1	1	47593720	47594052	StringTie	1	exon
MSTRG.2539	MSTRG.2539.1	1	47650785	47650850	StringTie	1	exon
		1	47650942	47651019	StringTie	2	exon
		1	47652324	47652587	StringTie	3	exon
MSTRG.2553	MSTRG.2553.1	1	47857990	47858230	StringTie	1	exon
MSTRG.2556	MSTRG.2556.1	1	47885603	47887181	StringTie	1	exon
		1	47887676	47888097	StringTie	2	exon
MSTRG.256	MSTRG.256.1	1	4367289	4367879	StringTie	1	exon
MSTRG.2565	MSTRG.2565.1	1	48027200	48027438	StringTie	1	exon
		1	48027570	48027768	StringTie	2	exon
		1	48030599	48031391	StringTie	3	exon
MSTRG.2572	MSTRG.2572.3	1	48212150	48212224	StringTie	1	exon
		1	48212792	48213785	StringTie	2	exon
		1	48214056	48214190	StringTie	3	exon
		1	48214382	48214420	StringTie	4	exon
		1	48214584	48214625	StringTie	5	exon
		1	48214974	48215050	StringTie	6	exon
MSTRG.2580	MSTRG.2580.1	1	48304318	48305171	StringTie	1	exon
MSTRG.2595	MSTRG.2595.1	1	48464246	48464814	StringTie	1	exon
		1	48466329	48466401	StringTie	2	exon
		1	48466729	48466847	StringTie	3	exon
		1	48466947	48467107	StringTie	4	exon
	MSTRG.2595.2	1	48464249	48464814	StringTie	1	exon
		1	48465366	48465383	StringTie	2	exon
		1	48466729	48466847	StringTie	3	exon
		1	48466947	48467107	StringTie	4	exon
MSTRG.2597	MSTRG.2597.1	1	48490245	48491932	StringTie	1	exon
		1	48494700	48495269	StringTie	2	exon
MSTRG.2598	MSTRG.2598.1	1	48492827	48493429	StringTie	1	exon
MSTRG.26	MSTRG.26.1	1	480578	481205	StringTie	1	exon
		1	481519	481621	StringTie	2	exon
MSTRG.260	MSTRG.260.1	1	4420468	4421184	StringTie	1	exon
MSTRG.2600	MSTRG.2600.1	1	48501061	48501946	StringTie	1	exon
MSTRG.2601	MSTRG.2601.2	1	48504616	48504748	StringTie	1	exon
		1	48505279	48505573	StringTie	2	exon
		1	48506004	48506617	StringTie	3	exon
MSTRG.2606	MSTRG.2606.1	1	48551034	48551370	StringTie	1	exon
MSTRG.2612	MSTRG.2612.1	1	48625774	48625917	StringTie	1	exon
		1	48626000	48626601	StringTie	2	exon
	MSTRG.2612.2	1	48625774	48625917	StringTie	1	exon
		1	48627398	48628062	StringTie	2	exon
MSTRG.2619	MSTRG.2619.1	1	48670048	48670574	StringTie	1	exon
MSTRG.2626	MSTRG.2626.2	1	48746374	48746732	StringTie	1	exon
		1	48746833	48746947	StringTie	2	exon
		1	48747941	48748144	StringTie	3	exon
		1	48748855	48749112	StringTie	4	exon
		1	48749209	48749434	StringTie	5	exon
MSTRG.263	MSTRG.263.1	1	4467961	4468379	StringTie	1	exon
MSTRG.2631	MSTRG.2631.5	1	48797354	48797405	StringTie	1	exon
		1	48797487	48798784	StringTie	2	exon
		1	48799318	48799645	StringTie	3	exon
MSTRG.2640	MSTRG.2640.1	1	48903362	48904257	StringTie	1	exon
MSTRG.2650	MSTRG.2650.2	1	49046892	49047330	StringTie	1	exon
MSTRG.2656	MSTRG.2656.1	1	49122459	49122889	StringTie	1	exon
MSTRG.2663	MSTRG.2663.1	1	49237681	49237921	StringTie	1	exon
MSTRG.2671	MSTRG.2671.1	1	49361415	49361879	StringTie	1	exon
MSTRG.2679	MSTRG.2679.2	1	49478749	49478749	StringTie	1	exon
		1	49481077	49481803	StringTie	2	exon
MSTRG.2680	MSTRG.2680.1	1	49480617	49481655	StringTie	1	exon
MSTRG.2696	MSTRG.2696.3	1	49709075	49710685	StringTie	1	exon
MSTRG.2709	MSTRG.2709.2	1	49939647	49940418	StringTie	1	exon
		1	49941558	49942373	StringTie	2	exon
MSTRG.2730	MSTRG.2730.1	1	50359713	50363072	StringTie	1	exon
MSTRG.2740	MSTRG.2740.1	1	50567833	50568656	StringTie	1	exon
MSTRG.2752	MSTRG.2752.4	1	50700791	50700920	StringTie	1	exon
		1	50701001	50702075	StringTie	2	exon
		1	50703269	50703616	StringTie	3	exon
MSTRG.2757	MSTRG.2757.2	1	50765854	50766522	StringTie	1	exon
		1	50766902	50767568	StringTie	2	exon
MSTRG.2758	MSTRG.2758.1	1	50765317	50765709	StringTie	1	exon
MSTRG.2765	MSTRG.2765.2	1	50856540	50856691	StringTie	1	exon
		1	50858415	50858522	StringTie	2	exon
		1	50858652	50858706	StringTie	3	exon
		1	50858797	50858932	StringTie	4	exon
		1	50859548	50859959	StringTie	5	exon
MSTRG.2770	MSTRG.2770.2	1	50971477	50971551	StringTie	1	exon
		1	50971743	50971916	StringTie	2	exon
		1	50972099	50972243	StringTie	3	exon
		1	50972360	50972538	StringTie	4	exon
MSTRG.2802	MSTRG.2802.4	1	51554554	51557289	StringTie	1	exon
		1	51557372	51557480	StringTie	2	exon
		1	51559064	51559455	StringTie	3	exon
MSTRG.2807	MSTRG.2807.1	1	51587260	51587654	StringTie	1	exon
MSTRG.2824	MSTRG.2824.1	1	51844656	51845367	StringTie	1	exon
MSTRG.2838	MSTRG.2838.1	1	52043762	52044284	StringTie	1	exon
MSTRG.2849	MSTRG.2849.2	1	52231785	52232149	StringTie	1	exon
		1	52232244	52232595	StringTie	2	exon
		1	52232754	52232861	StringTie	3	exon
MSTRG.286	MSTRG.286.1	1	4930383	4930620	StringTie	1	exon
MSTRG.2871	MSTRG.2871.1	1	52516547	52517443	StringTie	1	exon
MSTRG.2891	MSTRG.2891.1	1	52750474	52751452	StringTie	1	exon
MSTRG.29	MSTRG.29.3	1	541634	541762	StringTie	1	exon
		1	542240	542401	StringTie	2	exon
		1	542497	542971	StringTie	3	exon
		1	544452	544551	StringTie	4	exon
	MSTRG.29.4	1	541634	541762	StringTie	1	exon
		1	542240	542401	StringTie	2	exon
		1	542497	543034	StringTie	3	exon
		1	544452	544551	StringTie	4	exon
MSTRG.2900	MSTRG.2900.1	1	52856705	52857257	StringTie	1	exon
MSTRG.2905	MSTRG.2905.1	1	52896178	52897157	StringTie	1	exon
MSTRG.2909	MSTRG.2909.1	1	52922208	52922669	StringTie	1	exon
MSTRG.295	MSTRG.295.3	1	5160888	5161027	StringTie	1	exon
		1	5161186	5161476	StringTie	2	exon
MSTRG.30	MSTRG.30.1	1	563881	567475	StringTie	1	exon
MSTRG.33	MSTRG.33.1	1	592716	593261	StringTie	1	exon
MSTRG.334	MSTRG.334.2	1	5867263	5867601	StringTie	1	exon
		1	5868352	5868454	StringTie	2	exon
		1	5868561	5869097	StringTie	3	exon
MSTRG.342	MSTRG.342.1	1	6027373	6028892	StringTie	1	exon
MSTRG.350	MSTRG.350.1	1	6162112	6163241	StringTie	1	exon
		1	6163868	6164086	StringTie	2	exon
		1	6164298	6164515	StringTie	3	exon
		1	6165111	6165334	StringTie	4	exon
MSTRG.353	MSTRG.353.1	1	6183680	6183883	StringTie	1	exon
		1	6184265	6186794	StringTie	2	exon
MSTRG.355	MSTRG.355.1	1	6189281	6189882	StringTie	1	exon
MSTRG.36	MSTRG.36.1	1	599510	603561	StringTie	1	exon
MSTRG.375	MSTRG.375.1	1	6499757	6500606	StringTie	1	exon
MSTRG.376	MSTRG.376.1	1	6501275	6502139	StringTie	1	exon
MSTRG.403	MSTRG.403.1	1	6799921	6800418	StringTie	1	exon
MSTRG.404	MSTRG.404.1	1	6823308	6823631	StringTie	1	exon
MSTRG.405	MSTRG.405.2	1	6828761	6829481	StringTie	1	exon
MSTRG.406	MSTRG.406.1	1	6845163	6848299	StringTie	1	exon
MSTRG.409	MSTRG.409.1	1	6856919	6857121	StringTie	1	exon
		1	6863332	6863655	StringTie	2	exon
MSTRG.410	MSTRG.410.1	1	6864225	6864742	StringTie	1	exon
MSTRG.415	MSTRG.415.1	1	6905181	6905379	StringTie	1	exon
		1	6905468	6907021	StringTie	2	exon
		1	6907108	6907714	StringTie	3	exon
		1	6908370	6908705	StringTie	4	exon
		1	6909053	6909183	StringTie	5	exon
		1	6910401	6911639	StringTie	6	exon
MSTRG.416	MSTRG.416.1	1	6923852	6923980	StringTie	1	exon
		1	6924076	6926128	StringTie	2	exon
		1	6926216	6929009	StringTie	3	exon
MSTRG.417	MSTRG.417.1	1	6929592	6930478	StringTie	1	exon
MSTRG.42	MSTRG.42.1	1	747278	747965	StringTie	1	exon
MSTRG.431	MSTRG.431.2	1	7076430	7076630	StringTie	1	exon
		1	7076729	7077385	StringTie	2	exon
		1	7077504	7077721	StringTie	3	exon
	MSTRG.431.3	1	7076430	7076914	StringTie	1	exon
		1	7077278	7077385	StringTie	2	exon
		1	7077504	7077721	StringTie	3	exon
MSTRG.464	MSTRG.464.2	1	7464048	7464258	StringTie	1	exon
		1	7464930	7464998	StringTie	2	exon
		1	7465117	7465907	StringTie	3	exon
MSTRG.466	MSTRG.466.1	1	7508384	7509043	StringTie	1	exon
MSTRG.477	MSTRG.477.1	1	7641354	7641802	StringTie	1	exon
MSTRG.485	MSTRG.485.1	1	7765722	7766285	StringTie	1	exon
		1	7766392	7766484	StringTie	2	exon
		1	7767107	7768108	StringTie	3	exon
		1	7769994	7770084	StringTie	4	exon
MSTRG.501	MSTRG.501.1	1	8039745	8040019	StringTie	1	exon
MSTRG.505	MSTRG.505.1	1	8078311	8079197	StringTie	1	exon
MSTRG.506	MSTRG.506.3	1	8088324	8089772	StringTie	1	exon
MSTRG.517	MSTRG.517.1	1	8341460	8341651	StringTie	1	exon
		1	8341673	8341713	StringTie	2	exon
MSTRG.537	MSTRG.537.1	1	8791012	8792290	StringTie	1	exon
		1	8792510	8792717	StringTie	2	exon
MSTRG.547	MSTRG.547.3	1	8921273	8921580	StringTie	1	exon
		1	8921669	8921692	StringTie	2	exon
		1	8922201	8922642	StringTie	3	exon
MSTRG.553	MSTRG.553.1	1	9243319	9243776	StringTie	1	exon
MSTRG.557	MSTRG.557.1	1	9320180	9320842	StringTie	1	exon
MSTRG.558	MSTRG.558.1	1	9322875	9323203	StringTie	1	exon
		1	9323587	9323687	StringTie	2	exon
		1	9324009	9324121	StringTie	3	exon
MSTRG.559	MSTRG.559.1	1	9327563	9328004	StringTie	1	exon
MSTRG.560	MSTRG.560.1	1	9328421	9331825	StringTie	1	exon
MSTRG.568	MSTRG.568.1	1	9362177	9362673	StringTie	1	exon
MSTRG.573	MSTRG.573.1	1	9385939	9387209	StringTie	1	exon
MSTRG.581	MSTRG.581.1	1	9446832	9447249	StringTie	1	exon
MSTRG.582	MSTRG.582.1	1	9448930	9449304	StringTie	1	exon
MSTRG.591	MSTRG.591.1	1	9628817	9629037	StringTie	1	exon
MSTRG.593	MSTRG.593.1	1	9648505	9648952	StringTie	1	exon
MSTRG.595	MSTRG.595.1	1	9761734	9761998	StringTie	1	exon
MSTRG.601	MSTRG.601.1	1	9949956	9954301	StringTie	1	exon
MSTRG.621	MSTRG.621.1	1	10357360	10357876	StringTie	1	exon
MSTRG.627	MSTRG.627.2	1	10454276	10454430	StringTie	1	exon
		1	10455099	10455262	StringTie	2	exon
		1	10456108	10456226	StringTie	3	exon
MSTRG.642	MSTRG.642.1	1	10725767	10726078	StringTie	1	exon
		1	10727196	10727803	StringTie	2	exon
MSTRG.645	MSTRG.645.1	1	10749264	10749710	StringTie	1	exon
MSTRG.648	MSTRG.648.3	1	10794927	10795519	StringTie	1	exon
		1	10796133	10797243	StringTie	2	exon
MSTRG.649	MSTRG.649.2	1	10798765	10798877	StringTie	1	exon
		1	10800030	10800238	StringTie	2	exon
		1	10800410	10800486	StringTie	3	exon
		1	10802245	10802432	StringTie	4	exon
MSTRG.652	MSTRG.652.2	1	10854172	10854342	StringTie	1	exon
		1	10855825	10856185	StringTie	2	exon
MSTRG.672	MSTRG.672.1	1	11184043	11184205	StringTie	1	exon
		1	11187562	11188242	StringTie	2	exon
		1	11189121	11189795	StringTie	3	exon
		1	11191095	11191196	StringTie	4	exon
MSTRG.69	MSTRG.69.1	1	1282200	1282752	StringTie	1	exon
MSTRG.70	MSTRG.70.1	1	1284607	1285091	StringTie	1	exon
MSTRG.707	MSTRG.707.1	1	11609373	11609960	StringTie	1	exon
MSTRG.72	MSTRG.72.1	1	1319619	1319673	StringTie	1	exon
		1	1321057	1321145	StringTie	2	exon
		1	1321964	1322075	StringTie	3	exon
		1	1322183	1322271	StringTie	4	exon
	MSTRG.72.2	1	1319658	1321145	StringTie	1	exon
		1	1321964	1322075	StringTie	2	exon
		1	1322261	1322282	StringTie	3	exon
MSTRG.740	MSTRG.740.1	1	12411592	12411624	StringTie	1	exon
		1	12591892	12592080	StringTie	2	exon
MSTRG.744	MSTRG.744.1	1	12449781	12450134	StringTie	1	exon
MSTRG.764	MSTRG.764.1	1	12570941	12571119	StringTie	1	exon
		1	12572016	12572111	StringTie	2	exon
		1	12572217	12572264	StringTie	3	exon
		1	12572379	12572474	StringTie	4	exon
		1	12572581	12572658	StringTie	5	exon
		1	12572914	12573086	StringTie	6	exon
		1	12573166	12573220	StringTie	7	exon
		1	12573408	12573456	StringTie	8	exon
		1	12573600	12573630	StringTie	9	exon
MSTRG.777	MSTRG.777.1	1	12817392	12818043	StringTie	1	exon
		1	12818163	12818374	StringTie	2	exon
		1	12820648	12820695	StringTie	3	exon
MSTRG.779	MSTRG.779.2	1	12834898	12835000	StringTie	1	exon
		1	12835124	12835249	StringTie	2	exon
		1	12835768	12835853	StringTie	3	exon
		1	12835974	12836024	StringTie	4	exon
		1	12836152	12836191	StringTie	5	exon
		1	12836337	12836493	StringTie	6	exon
		1	12837127	12837158	StringTie	7	exon
MSTRG.780	MSTRG.780.2	1	12859950	12860313	StringTie	1	exon
		1	12863141	12863742	StringTie	2	exon
MSTRG.783	MSTRG.783.1	1	13030791	13031610	StringTie	1	exon
MSTRG.785	MSTRG.785.1	1	13089987	13090252	StringTie	1	exon
MSTRG.790	MSTRG.790.1	1	13355145	13355631	StringTie	1	exon
		1	13356466	13356706	StringTie	2	exon
		1	13357247	13357520	StringTie	3	exon
MSTRG.793	MSTRG.793.4	1	13656434	13656533	StringTie	1	exon
		1	13671813	13672242	StringTie	2	exon
MSTRG.794	MSTRG.794.1	1	13513754	13514180	StringTie	1	exon
		1	13515412	13515558	StringTie	2	exon
MSTRG.801	MSTRG.801.1	1	13567312	13567750	StringTie	1	exon
		1	13567947	13568292	StringTie	2	exon
MSTRG.81	MSTRG.81.1	1	1468190	1469757	StringTie	1	exon
MSTRG.82	MSTRG.82.1	1	1471388	1473428	StringTie	1	exon
		1	1479888	1480318	StringTie	2	exon
MSTRG.831	MSTRG.831.4	1	14338277	14338638	StringTie	1	exon
MSTRG.835	MSTRG.835.1	1	14442673	14442953	StringTie	1	exon
MSTRG.836	MSTRG.836.1	1	14454201	14454369	StringTie	1	exon
		1	14454452	14454618	StringTie	2	exon
MSTRG.844	MSTRG.844.1	1	14658477	14658777	StringTie	1	exon
		1	14658946	14659017	StringTie	2	exon
		1	14660368	14661032	StringTie	3	exon
MSTRG.846	MSTRG.846.1	1	14713911	14714707	StringTie	1	exon
MSTRG.864	MSTRG.864.1	1	15087628	15087836	StringTie	1	exon
		1	15088986	15089615	StringTie	2	exon
MSTRG.873	MSTRG.873.1	1	15346936	15347546	StringTie	1	exon
MSTRG.88	MSTRG.88.1	1	1538276	1538472	StringTie	1	exon
		1	1540501	1540614	StringTie	2	exon
		1	1541775	1542068	StringTie	3	exon
MSTRG.893	MSTRG.893.2	1	15800311	15800614	StringTie	1	exon
MSTRG.894	MSTRG.894.2	1	15829898	15830190	StringTie	1	exon
MSTRG.897	MSTRG.897.4	1	15924547	15924593	StringTie	1	exon
		1	15924682	15925013	StringTie	2	exon
		1	15925606	15925791	StringTie	3	exon
MSTRG.901	MSTRG.901.1	1	15993207	15993222	StringTie	1	exon
		1	15993310	15993435	StringTie	2	exon
		1	15994662	15994929	StringTie	3	exon
MSTRG.904	MSTRG.904.1	1	16133298	16133950	StringTie	1	exon
MSTRG.915	MSTRG.915.2	1	16761707	16761707	StringTie	1	exon
		1	16763772	16763857	StringTie	2	exon
		1	16764599	16764832	StringTie	3	exon
	MSTRG.915.3	1	16762201	16762405	StringTie	1	exon
		1	16763772	16763857	StringTie	2	exon
		1	16764599	16764814	StringTie	3	exon
MSTRG.919	MSTRG.919.1	1	16819403	16820907	StringTie	1	exon
MSTRG.924	MSTRG.924.1	1	16927723	16930966	StringTie	1	exon
MSTRG.925	MSTRG.925.1	1	16933073	16933452	StringTie	1	exon
MSTRG.926	MSTRG.926.1	1	16935138	16937117	StringTie	1	exon
MSTRG.95	MSTRG.95.1	1	1712311	1714084	StringTie	1	exon
MSTRG.950	MSTRG.950.1	1	17294462	17294721	StringTie	1	exon
MSTRG.96	MSTRG.96.1	1	1714470	1714765	StringTie	1	exon
		1	1714860	1715277	StringTie	2	exon
MSTRG.966	MSTRG.966.1	1	17652994	17653283	StringTie	1	exon
		1	17654605	17654948	StringTie	2	exon
MSTRG.968	MSTRG.968.1	1	17769254	17770149	StringTie	1	exon
MSTRG.976	MSTRG.976.1	1	17971126	17971338	StringTie	1	exon
MSTRG.977	MSTRG.977.2	1	18004168	18004292	StringTie	1	exon
		1	18004678	18005068	StringTie	2	exon
		1	18005448	18005636	StringTie	3	exon
		1	18006002	18006176	StringTie	4	exon
MSTRG.995	MSTRG.995.1	1	18915147	18916092	StringTie	1	exon
MSTRG.2932	MSTRG.2932.1	2	342834	343174	StringTie	1	exon
MSTRG.2958	MSTRG.2958.1	2	641415	641658	StringTie	1	exon
MSTRG.2964	MSTRG.2964.1	2	735963	735992	StringTie	1	exon
		2	844261	844619	StringTie	2	exon
		2	845159	847953	StringTie	3	exon
		2	849501	849698	StringTie	4	exon
		2	849936	850121	StringTie	5	exon
MSTRG.2969	MSTRG.2969.2	2	781728	781900	StringTie	1	exon
		2	782510	782585	StringTie	2	exon
		2	782749	783916	StringTie	3	exon
	MSTRG.2969.3	2	781728	781900	StringTie	1	exon
		2	782749	784203	StringTie	2	exon
	MSTRG.2969.4	2	781750	781900	StringTie	1	exon
		2	782206	782301	StringTie	2	exon
		2	782510	782585	StringTie	3	exon
		2	782749	783039	StringTie	4	exon
MSTRG.2983	MSTRG.2983.1	2	936228	936669	StringTie	1	exon
		2	937342	937416	StringTie	2	exon
		2	937509	937604	StringTie	3	exon
		2	938812	938925	StringTie	4	exon
		2	939025	939204	StringTie	5	exon
	MSTRG.2983.2	2	936228	936454	StringTie	1	exon
		2	936602	937069	StringTie	2	exon
		2	937199	937416	StringTie	3	exon
		2	937509	937604	StringTie	4	exon
		2	938812	938925	StringTie	5	exon
		2	939025	939201	StringTie	6	exon
MSTRG.2990	MSTRG.2990.1	2	1028668	1029066	StringTie	1	exon
		2	1029489	1029863	StringTie	2	exon
MSTRG.3003	MSTRG.3003.2	2	1211489	1211693	StringTie	1	exon
		2	1211851	1212211	StringTie	2	exon
MSTRG.3007	MSTRG.3007.1	2	1253103	1253915	StringTie	1	exon
MSTRG.3009	MSTRG.3009.2	2	1273533	1273630	StringTie	1	exon
		2	1273967	1274051	StringTie	2	exon
		2	1275938	1276027	StringTie	3	exon
		2	1276119	1276387	StringTie	4	exon
	MSTRG.3009.3	2	1273533	1273630	StringTie	1	exon
		2	1278650	1278731	StringTie	2	exon
		2	1281424	1281516	StringTie	3	exon
		2	1284796	1285042	StringTie	4	exon
MSTRG.3019	MSTRG.3019.1	2	1422375	1422912	StringTie	1	exon
MSTRG.3031	MSTRG.3031.1	2	1634898	1635293	StringTie	1	exon
MSTRG.3032	MSTRG.3032.1	2	1638845	1640979	StringTie	1	exon
MSTRG.3033	MSTRG.3033.1	2	1642049	1642260	StringTie	1	exon
		2	1643138	1643272	StringTie	2	exon
MSTRG.3040	MSTRG.3040.1	2	1715484	1715944	StringTie	1	exon
		2	1716045	1716642	StringTie	2	exon
MSTRG.3041	MSTRG.3041.1	2	1716952	1717655	StringTie	1	exon
MSTRG.3045	MSTRG.3045.1	2	1754002	1754566	StringTie	1	exon
MSTRG.3063	MSTRG.3063.1	2	2003915	2005135	StringTie	1	exon
MSTRG.3065	MSTRG.3065.1	2	2007255	2007575	StringTie	1	exon
MSTRG.3067	MSTRG.3067.1	2	2010900	2011415	StringTie	1	exon
MSTRG.3070	MSTRG.3070.1	2	2061395	2063285	StringTie	1	exon
	MSTRG.3070.2	2	2061399	2062421	StringTie	1	exon
		2	2062465	2062807	StringTie	2	exon
MSTRG.3078	MSTRG.3078.1	2	2133515	2135228	StringTie	1	exon
MSTRG.3081	MSTRG.3081.2	2	2139788	2141746	StringTie	1	exon
		2	2143492	2143674	StringTie	2	exon
MSTRG.3085	MSTRG.3085.1	2	2191313	2192585	StringTie	1	exon
		2	2192741	2193979	StringTie	2	exon
	MSTRG.3085.2	2	2192764	2193079	StringTie	1	exon
		2	2193734	2193955	StringTie	2	exon
MSTRG.3113	MSTRG.3113.2	2	2569292	2569532	StringTie	1	exon
		2	2570281	2570785	StringTie	2	exon
MSTRG.3118	MSTRG.3118.1	2	2651015	2651778	StringTie	1	exon
MSTRG.3119	MSTRG.3119.1	2	2653426	2653805	StringTie	1	exon
MSTRG.3123	MSTRG.3123.1	2	2683871	2684298	StringTie	1	exon
MSTRG.3124	MSTRG.3124.1	2	2694479	2696880	StringTie	1	exon
MSTRG.3125	MSTRG.3125.1	2	2741883	2743241	StringTie	1	exon
MSTRG.3126	MSTRG.3126.1	2	2743670	2746361	StringTie	1	exon
MSTRG.3143	MSTRG.3143.1	2	2974030	2974413	StringTie	1	exon
MSTRG.3146	MSTRG.3146.1	2	3015577	3015677	StringTie	1	exon
		2	3018933	3019600	StringTie	2	exon
MSTRG.3153	MSTRG.3153.1	2	3081418	3081716	StringTie	1	exon
		2	3082074	3082148	StringTie	2	exon
		2	3083116	3083717	StringTie	3	exon
MSTRG.3162	MSTRG.3162.1	2	3166331	3167245	StringTie	1	exon
MSTRG.3169	MSTRG.3169.1	2	3378245	3378599	StringTie	1	exon
		2	3380871	3381621	StringTie	2	exon
MSTRG.3183	MSTRG.3183.1	2	3549681	3550275	StringTie	1	exon
MSTRG.3187	MSTRG.3187.1	2	3621127	3621567	StringTie	1	exon
MSTRG.3202	MSTRG.3202.1	2	3764050	3764753	StringTie	1	exon
MSTRG.3203	MSTRG.3203.1	2	3799180	3799540	StringTie	1	exon
MSTRG.3210	MSTRG.3210.1	2	3933376	3934863	StringTie	1	exon
		2	3935439	3935619	StringTie	2	exon
	MSTRG.3210.2	2	3933376	3934786	StringTie	1	exon
		2	3934809	3934863	StringTie	2	exon
		2	3935439	3935619	StringTie	3	exon
MSTRG.3219	MSTRG.3219.2	2	4093069	4094069	StringTie	1	exon
MSTRG.3220	MSTRG.3220.2	2	4115958	4116356	StringTie	1	exon
		2	4116471	4116551	StringTie	2	exon
		2	4117727	4117867	StringTie	3	exon
		2	4117957	4118013	StringTie	4	exon
		2	4118113	4118181	StringTie	5	exon
		2	4118960	4119098	StringTie	6	exon
		2	4119189	4119225	StringTie	7	exon
		2	4119589	4119716	StringTie	8	exon
		2	4119805	4119994	StringTie	9	exon
MSTRG.3232	MSTRG.3232.1	2	4325605	4326362	StringTie	1	exon
		2	4326524	4327345	StringTie	2	exon
MSTRG.3238	MSTRG.3238.1	2	4348262	4349804	StringTie	1	exon
		2	4349954	4350033	StringTie	2	exon
MSTRG.3259	MSTRG.3259.1	2	4668816	4669933	StringTie	1	exon
MSTRG.3286	MSTRG.3286.1	2	5198664	5198987	StringTie	1	exon
MSTRG.3296	MSTRG.3296.2	2	5372911	5374562	StringTie	1	exon
MSTRG.3304	MSTRG.3304.1	2	5467927	5468481	StringTie	1	exon
MSTRG.3306	MSTRG.3306.1	2	5517679	5518143	StringTie	1	exon
MSTRG.3316	MSTRG.3316.1	2	5696108	5696471	StringTie	1	exon
MSTRG.3378	MSTRG.3378.1	2	6934237	6934554	StringTie	1	exon
MSTRG.3413	MSTRG.3413.3	2	7628926	7629561	StringTie	1	exon
		2	7630867	7630987	StringTie	2	exon
MSTRG.3425	MSTRG.3425.1	2	7872853	7874632	StringTie	1	exon
MSTRG.3428	MSTRG.3428.2	2	7926260	7926640	StringTie	1	exon
		2	7927502	7927583	StringTie	2	exon
		2	7927673	7927927	StringTie	3	exon
		2	7928008	7928136	StringTie	4	exon
		2	7928542	7928739	StringTie	5	exon
MSTRG.3434	MSTRG.3434.1	2	7975160	7975872	StringTie	1	exon
MSTRG.3436	MSTRG.3436.1	2	7979152	7979467	StringTie	1	exon
MSTRG.3441	MSTRG.3441.1	2	8183054	8183262	StringTie	1	exon
MSTRG.3443	MSTRG.3443.1	2	8186924	8187148	StringTie	1	exon
MSTRG.3452	MSTRG.3452.1	2	8453982	8454437	StringTie	1	exon
MSTRG.3456	MSTRG.3456.1	2	8486422	8486613	StringTie	1	exon
		2	8487455	8487603	StringTie	2	exon
		2	8487693	8487841	StringTie	3	exon
		2	8490644	8491409	StringTie	4	exon
MSTRG.3477	MSTRG.3477.3	2	9089910	9089964	StringTie	1	exon
		2	9090771	9090869	StringTie	2	exon
		2	9091332	9091384	StringTie	3	exon
		2	9092335	9092671	StringTie	4	exon
MSTRG.3480	MSTRG.3480.1	2	9099442	9101184	StringTie	1	exon
MSTRG.3482	MSTRG.3482.1	2	9107405	9107644	StringTie	1	exon
MSTRG.3486	MSTRG.3486.2	2	9154182	9154824	StringTie	1	exon
MSTRG.3509	MSTRG.3509.1	2	9556584	9556965	StringTie	1	exon
		2	9557858	9558053	StringTie	2	exon
MSTRG.3511	MSTRG.3511.2	2	9593448	9593775	StringTie	1	exon
		2	9593857	9594061	StringTie	2	exon
		2	9594264	9594396	StringTie	3	exon
		2	9595449	9595590	StringTie	4	exon
MSTRG.3534	MSTRG.3534.3	2	10196209	10196281	StringTie	1	exon
		2	10196375	10196694	StringTie	2	exon
		2	10198960	10199473	StringTie	3	exon
MSTRG.3543	MSTRG.3543.4	2	10426987	10427701	StringTie	1	exon
MSTRG.3544	MSTRG.3544.1	2	10530396	10530625	StringTie	1	exon
MSTRG.3557	MSTRG.3557.1	2	10685024	10685243	StringTie	1	exon
MSTRG.3563	MSTRG.3563.2	2	10797238	10797660	StringTie	1	exon
		2	10798134	10798291	StringTie	2	exon
MSTRG.3568	MSTRG.3568.1	2	10846892	10847186	StringTie	1	exon
MSTRG.3569	MSTRG.3569.1	2	10852174	10853025	StringTie	1	exon
MSTRG.3573	MSTRG.3573.2	2	10917907	10918144	StringTie	1	exon
		2	10918240	10918268	StringTie	2	exon
		2	10919209	10919668	StringTie	3	exon
MSTRG.3603	MSTRG.3603.2	2	11429195	11429265	StringTie	1	exon
		2	11430084	11430254	StringTie	2	exon
MSTRG.3604	MSTRG.3604.5	2	11437626	11440453	StringTie	1	exon
MSTRG.3606	MSTRG.3606.2	2	11451049	11451948	StringTie	1	exon
MSTRG.3622	MSTRG.3622.1	2	11777269	11777946	StringTie	1	exon
MSTRG.3629	MSTRG.3629.1	2	11826727	11826971	StringTie	1	exon
MSTRG.3649	MSTRG.3649.1	2	12187985	12188543	StringTie	1	exon
MSTRG.3657	MSTRG.3657.1	2	12310408	12310987	StringTie	1	exon
		2	12311208	12311305	StringTie	2	exon
		2	12313553	12313597	StringTie	3	exon
		2	12313701	12313770	StringTie	4	exon
		2	12313917	12313984	StringTie	5	exon
MSTRG.3658	MSTRG.3658.1	2	12376770	12377145	StringTie	1	exon
MSTRG.3660	MSTRG.3660.1	2	12384100	12384493	StringTie	1	exon
MSTRG.3668	MSTRG.3668.1	2	12537777	12538397	StringTie	1	exon
MSTRG.3673	MSTRG.3673.2	2	12785359	12785492	StringTie	1	exon
		2	12787753	12787894	StringTie	2	exon
		2	12788263	12788458	StringTie	3	exon
		2	12789901	12789920	StringTie	4	exon
		2	12790295	12790637	StringTie	5	exon
MSTRG.3685	MSTRG.3685.1	2	13083182	13084115	StringTie	1	exon
MSTRG.3686	MSTRG.3686.1	2	13095948	13096048	StringTie	1	exon
		2	13096802	13096908	StringTie	2	exon
		2	13097036	13097127	StringTie	3	exon
		2	13099239	13099522	StringTie	4	exon
MSTRG.3730	MSTRG.3730.1	2	13823471	13824428	StringTie	1	exon
MSTRG.3731	MSTRG.3731.1	2	13836117	13836595	StringTie	1	exon
MSTRG.3732	MSTRG.3732.1	2	13847196	13847789	StringTie	1	exon
MSTRG.3751	MSTRG.3751.1	2	14156833	14157550	StringTie	1	exon
MSTRG.3758	MSTRG.3758.1	2	14225629	14225986	StringTie	1	exon
MSTRG.3767	MSTRG.3767.2	2	14364396	14364448	StringTie	1	exon
		2	14364548	14364635	StringTie	2	exon
		2	14364724	14364856	StringTie	3	exon
		2	14366285	14366678	StringTie	4	exon
MSTRG.3776	MSTRG.3776.1	2	14483784	14484206	StringTie	1	exon
MSTRG.3784	MSTRG.3784.1	2	14578840	14579276	StringTie	1	exon
MSTRG.3790	MSTRG.3790.2	2	14720335	14724051	StringTie	1	exon
MSTRG.3794	MSTRG.3794.1	2	14848681	14849022	StringTie	1	exon
MSTRG.3795	MSTRG.3795.1	2	14850061	14851196	StringTie	1	exon
MSTRG.3813	MSTRG.3813.1	2	15106534	15107094	StringTie	1	exon
MSTRG.3827	MSTRG.3827.4	2	15293076	15293183	StringTie	1	exon
		2	15293267	15294203	StringTie	2	exon
		2	15294854	15295987	StringTie	3	exon
		2	15297058	15297101	StringTie	4	exon
		2	15297544	15297716	StringTie	5	exon
		2	15298634	15301139	StringTie	6	exon
MSTRG.3838	MSTRG.3838.1	2	15563417	15564009	StringTie	1	exon
		2	15564922	15565036	StringTie	2	exon
MSTRG.3843	MSTRG.3843.1	2	15683934	15684303	StringTie	1	exon
MSTRG.3857	MSTRG.3857.1	2	15989744	15990359	StringTie	1	exon
MSTRG.3860	MSTRG.3860.1	2	16008029	16008782	StringTie	1	exon
MSTRG.3869	MSTRG.3869.1	2	16344957	16346312	StringTie	1	exon
MSTRG.3886	MSTRG.3886.1	2	16521741	16522141	StringTie	1	exon
MSTRG.3902	MSTRG.3902.1	2	17329913	17333329	StringTie	1	exon
MSTRG.3904	MSTRG.3904.1	2	17419000	17419686	StringTie	1	exon
MSTRG.3905	MSTRG.3905.1	2	17420502	17420936	StringTie	1	exon
MSTRG.3921	MSTRG.3921.3	2	17668795	17668877	StringTie	1	exon
		2	17669048	17669089	StringTie	2	exon
		2	17669475	17669556	StringTie	3	exon
		2	17670927	17670971	StringTie	4	exon
		2	17671053	17671506	StringTie	5	exon
MSTRG.3926	MSTRG.3926.1	2	17729142	17730535	StringTie	1	exon
MSTRG.3929	MSTRG.3929.1	2	17773157	17773685	StringTie	1	exon
MSTRG.3930	MSTRG.3930.1	2	17774432	17777403	StringTie	1	exon
MSTRG.3949	MSTRG.3949.1	2	18207395	18208419	StringTie	1	exon
MSTRG.3955	MSTRG.3955.2	2	18273627	18275337	StringTie	1	exon
		2	18275426	18276981	StringTie	2	exon
MSTRG.3988	MSTRG.3988.1	2	19225655	19226327	StringTie	1	exon
MSTRG.3989	MSTRG.3989.1	2	19227493	19228297	StringTie	1	exon
MSTRG.3991	MSTRG.3991.2	2	19335274	19335548	StringTie	1	exon
		2	19336209	19336382	StringTie	2	exon
		2	19336477	19337130	StringTie	3	exon
MSTRG.3999	MSTRG.3999.1	2	19535527	19536411	StringTie	1	exon
MSTRG.4008	MSTRG.4008.1	2	19805741	19806757	StringTie	1	exon
MSTRG.4010	MSTRG.4010.2	2	19833176	19833662	StringTie	1	exon
		2	19833753	19833991	StringTie	2	exon
MSTRG.4014	MSTRG.4014.2	2	19961894	19962786	StringTie	1	exon
		2	19962873	19962953	StringTie	2	exon
		2	19963109	19963288	StringTie	3	exon
		2	19963385	19963484	StringTie	4	exon
MSTRG.4021	MSTRG.4021.1	2	20318020	20318622	StringTie	1	exon
MSTRG.4031	MSTRG.4031.1	2	20919551	20920253	StringTie	1	exon
MSTRG.4040	MSTRG.4040.3	2	21300093	21300373	StringTie	1	exon
		2	21301222	21301376	StringTie	2	exon
MSTRG.4045	MSTRG.4045.3	2	21453288	21454323	StringTie	1	exon
MSTRG.4052	MSTRG.4052.1	2	21660462	21660818	StringTie	1	exon
MSTRG.4060	MSTRG.4060.1	2	21938899	21941543	StringTie	1	exon
		2	21941693	21941942	StringTie	2	exon
		2	21944214	21944273	StringTie	3	exon
		2	21945409	21945906	StringTie	4	exon
		2	21946065	21946344	StringTie	5	exon
		2	21947398	21947564	StringTie	6	exon
		2	21949437	21949620	StringTie	7	exon
	MSTRG.4060.2	2	21940648	21941543	StringTie	1	exon
		2	21941693	21941942	StringTie	2	exon
		2	21944214	21944273	StringTie	3	exon
		2	21945409	21945906	StringTie	4	exon
		2	21946065	21946344	StringTie	5	exon
		2	21947398	21947559	StringTie	6	exon
		2	21949437	21949623	StringTie	7	exon
MSTRG.4063	MSTRG.4063.2	2	22004977	22005060	StringTie	1	exon
		2	22005443	22006628	StringTie	2	exon
		2	22008350	22009202	StringTie	3	exon
		2	22009526	22009989	StringTie	4	exon
	MSTRG.4063.3	2	22005926	22006628	StringTie	1	exon
		2	22008350	22010037	StringTie	2	exon
MSTRG.4065	MSTRG.4065.1	2	22061653	22062065	StringTie	1	exon
MSTRG.4069	MSTRG.4069.2	2	22099056	22099841	StringTie	1	exon
MSTRG.4073	MSTRG.4073.1	2	22346587	22347068	StringTie	1	exon
MSTRG.4081	MSTRG.4081.2	2	22552630	22553685	StringTie	1	exon
		2	22555649	22555726	StringTie	2	exon
	MSTRG.4081.3	2	22556020	22557239	StringTie	1	exon
		2	22557355	22557505	StringTie	2	exon
MSTRG.4084	MSTRG.4084.1	2	22826893	22827533	StringTie	1	exon
MSTRG.4087	MSTRG.4087.1	2	22837777	22838259	StringTie	1	exon
MSTRG.4092	MSTRG.4092.1	2	22914550	22914886	StringTie	1	exon
		2	22960354	22960506	StringTie	2	exon
MSTRG.4096	MSTRG.4096.1	2	23120002	23120264	StringTie	1	exon
MSTRG.4108	MSTRG.4108.1	2	23926948	23927185	StringTie	1	exon
MSTRG.4109	MSTRG.4109.1	2	23944020	23945930	StringTie	1	exon
MSTRG.4115	MSTRG.4115.1	2	24139187	24140219	StringTie	1	exon
	MSTRG.4115.2	2	24139237	24139366	StringTie	1	exon
		2	24139566	24140218	StringTie	2	exon
MSTRG.4116	MSTRG.4116.1	2	24140697	24141117	StringTie	1	exon
		2	24141867	24141973	StringTie	2	exon
MSTRG.4118	MSTRG.4118.1	2	24194807	24195473	StringTie	1	exon
MSTRG.4127	MSTRG.4127.1	2	24562772	24563869	StringTie	1	exon
MSTRG.4132	MSTRG.4132.1	2	24795907	24796412	StringTie	1	exon
MSTRG.4133	MSTRG.4133.1	2	24797194	24797724	StringTie	1	exon
MSTRG.4140	MSTRG.4140.1	2	24995631	24996100	StringTie	1	exon
MSTRG.4150	MSTRG.4150.1	2	25262779	25263032	StringTie	1	exon
MSTRG.4153	MSTRG.4153.1	2	25299412	25299921	StringTie	1	exon
		2	25300640	25301254	StringTie	2	exon
MSTRG.4156	MSTRG.4156.1	2	25404793	25405884	StringTie	1	exon
	MSTRG.4156.2	2	25405184	25405556	StringTie	1	exon
		2	25405653	25405901	StringTie	2	exon
MSTRG.4179	MSTRG.4179.1	2	26039205	26041997	StringTie	1	exon
		2	26043214	26043768	StringTie	2	exon
		2	26044342	26045868	StringTie	3	exon
MSTRG.4183	MSTRG.4183.1	2	26057169	26057803	StringTie	1	exon
MSTRG.4196	MSTRG.4196.1	2	26379523	26380567	StringTie	1	exon
MSTRG.4198	MSTRG.4198.1	2	26416150	26416562	StringTie	1	exon
MSTRG.4206	MSTRG.4206.1	2	26579739	26580215	StringTie	1	exon
MSTRG.4209	MSTRG.4209.3	2	26611188	26611273	StringTie	1	exon
		2	26612075	26612208	StringTie	2	exon
		2	26612370	26612402	StringTie	3	exon
MSTRG.4210	MSTRG.4210.2	2	26614230	26614365	StringTie	1	exon
		2	26615089	26615612	StringTie	2	exon
MSTRG.4219	MSTRG.4219.1	2	26766260	26766647	StringTie	1	exon
MSTRG.4220	MSTRG.4220.1	2	26778389	26779027	StringTie	1	exon
MSTRG.4227	MSTRG.4227.1	2	27291224	27292484	StringTie	1	exon
MSTRG.4230	MSTRG.4230.1	2	27323284	27323740	StringTie	1	exon
MSTRG.4232	MSTRG.4232.2	2	27560619	27560892	StringTie	1	exon
		2	27561063	27561343	StringTie	2	exon
MSTRG.4233	MSTRG.4233.1	2	27563516	27563905	StringTie	1	exon
MSTRG.4234	MSTRG.4234.1	2	27627217	27627454	StringTie	1	exon
MSTRG.4237	MSTRG.4237.1	2	27681616	27681851	StringTie	1	exon
MSTRG.4285	MSTRG.4285.1	2	29051319	29051627	StringTie	1	exon
MSTRG.4286	MSTRG.4286.1	2	29057027	29058010	StringTie	1	exon
		2	29058992	29059070	StringTie	2	exon
MSTRG.4293	MSTRG.4293.1	2	29182824	29187545	StringTie	1	exon
MSTRG.4305	MSTRG.4305.1	2	29395838	29396196	StringTie	1	exon
MSTRG.4309	MSTRG.4309.1	2	29496360	29496630	StringTie	1	exon
MSTRG.4313	MSTRG.4313.1	2	29608861	29609409	StringTie	1	exon
MSTRG.4324	MSTRG.4324.2	2	29887356	29888368	StringTie	1	exon
		2	29888389	29888685	StringTie	2	exon
MSTRG.4325	MSTRG.4325.3	2	29934414	29934798	StringTie	1	exon
		2	29935412	29936502	StringTie	2	exon
		2	29937233	29937262	StringTie	3	exon
MSTRG.4339	MSTRG.4339.1	2	30418040	30418276	StringTie	1	exon
MSTRG.4340	MSTRG.4340.1	2	30422373	30422589	StringTie	1	exon
MSTRG.4344	MSTRG.4344.1	2	30492760	30493188	StringTie	1	exon
MSTRG.4348	MSTRG.4348.1	2	30562084	30562530	StringTie	1	exon
		2	30562677	30562726	StringTie	2	exon
		2	30562821	30563714	StringTie	3	exon
MSTRG.4350	MSTRG.4350.1	2	30684097	30685021	StringTie	1	exon
MSTRG.4357	MSTRG.4357.7	2	30860123	30862152	StringTie	1	exon
	MSTRG.4357.8	2	30863395	30864948	StringTie	1	exon
		2	30865069	30865152	StringTie	2	exon
		2	30865236	30865300	StringTie	3	exon
MSTRG.4360	MSTRG.4360.1	2	30934794	30935252	StringTie	1	exon
		2	30936592	30937173	StringTie	2	exon
MSTRG.4369	MSTRG.4369.1	2	31139799	31142082	StringTie	1	exon
MSTRG.4373	MSTRG.4373.1	2	31330255	31330663	StringTie	1	exon
		2	31337385	31339650	StringTie	2	exon
		2	31340700	31342464	StringTie	3	exon
	MSTRG.4373.2	2	31330700	31331052	StringTie	1	exon
		2	31337774	31339021	StringTie	2	exon
	MSTRG.4373.3	2	31332975	31333249	StringTie	1	exon
		2	31339980	31342724	StringTie	2	exon
MSTRG.4375	MSTRG.4375.3	2	31416062	31418324	StringTie	1	exon
		2	31418453	31418992	StringTie	2	exon
MSTRG.4400	MSTRG.4400.1	2	32106393	32106954	StringTie	1	exon
MSTRG.4417	MSTRG.4417.1	2	32662953	32664290	StringTie	1	exon
MSTRG.4428	MSTRG.4428.1	2	32926325	32926842	StringTie	1	exon
MSTRG.4429	MSTRG.4429.1	2	32937881	32938146	StringTie	1	exon
MSTRG.4455	MSTRG.4455.1	2	33392497	33392979	StringTie	1	exon
MSTRG.4460	MSTRG.4460.1	2	33444422	33445952	StringTie	1	exon
MSTRG.4464	MSTRG.4464.1	2	33478676	33479229	StringTie	1	exon
MSTRG.4488	MSTRG.4488.2	2	33894169	33894450	StringTie	1	exon
		2	33895126	33895203	StringTie	2	exon
		2	33895324	33895419	StringTie	3	exon
		2	33895538	33897891	StringTie	4	exon
MSTRG.4498	MSTRG.4498.1	2	34002386	34003020	StringTie	1	exon
MSTRG.4505	MSTRG.4505.1	2	34199379	34200001	StringTie	1	exon
		2	34200641	34200734	StringTie	2	exon
		2	34200878	34201034	StringTie	3	exon
		2	34201666	34202079	StringTie	4	exon
	MSTRG.4505.2	2	34199379	34200001	StringTie	1	exon
		2	34200641	34200734	StringTie	2	exon
		2	34200878	34201254	StringTie	3	exon
		2	34201720	34202076	StringTie	4	exon
	MSTRG.4505.3	2	34199379	34200001	StringTie	1	exon
		2	34200641	34200734	StringTie	2	exon
		2	34200878	34201034	StringTie	3	exon
		2	34201720	34202076	StringTie	4	exon
	MSTRG.4505.4	2	34199640	34200001	StringTie	1	exon
		2	34200641	34200734	StringTie	2	exon
		2	34200878	34201254	StringTie	3	exon
		2	34201666	34202083	StringTie	4	exon
MSTRG.4517	MSTRG.4517.2	2	34647831	34648059	StringTie	1	exon
		2	34648189	34648357	StringTie	2	exon
MSTRG.4518	MSTRG.4518.3	2	34657647	34658469	StringTie	1	exon
MSTRG.4519	MSTRG.4519.2	2	34669326	34670713	StringTie	1	exon
		2	34670818	34670980	StringTie	2	exon
		2	34671132	34671763	StringTie	3	exon
MSTRG.4521	MSTRG.4521.2	2	34673798	34676015	StringTie	1	exon
MSTRG.4532	MSTRG.4532.2	2	34941873	34942348	StringTie	1	exon
		2	34942566	34942661	StringTie	2	exon
		2	34943762	34944012	StringTie	3	exon
MSTRG.4533	MSTRG.4533.1	2	34939901	34940479	StringTie	1	exon
MSTRG.4546	MSTRG.4546.1	2	35204190	35204567	StringTie	1	exon
MSTRG.4584	MSTRG.4584.1	2	36094694	36094980	StringTie	1	exon
		2	36095083	36095245	StringTie	2	exon
		2	36096643	36096730	StringTie	3	exon
MSTRG.4590	MSTRG.4590.1	2	36182421	36182644	StringTie	1	exon
MSTRG.4591	MSTRG.4591.3	2	36200082	36200774	StringTie	1	exon
		2	36202649	36202752	StringTie	2	exon
		2	36202841	36202970	StringTie	3	exon
MSTRG.4592	MSTRG.4592.2	2	36223862	36224121	StringTie	1	exon
		2	36224389	36224643	StringTie	2	exon
		2	36224863	36225138	StringTie	3	exon
		2	36225947	36226256	StringTie	4	exon
MSTRG.4594	MSTRG.4594.1	2	36259378	36259703	StringTie	1	exon
MSTRG.4596	MSTRG.4596.1	2	36343511	36344609	StringTie	1	exon
MSTRG.4598	MSTRG.4598.2	2	36349161	36349931	StringTie	1	exon
MSTRG.4603	MSTRG.4603.3	2	36392048	36395588	StringTie	1	exon
		2	36395681	36396247	StringTie	2	exon
MSTRG.4609	MSTRG.4609.1	2	36470198	36470434	StringTie	1	exon
MSTRG.4611	MSTRG.4611.2	2	36481935	36482037	StringTie	1	exon
		2	36482166	36482670	StringTie	2	exon
	MSTRG.4611.3	2	36481935	36482037	StringTie	1	exon
		2	36482166	36482214	StringTie	2	exon
		2	36482299	36482670	StringTie	3	exon
MSTRG.4615	MSTRG.4615.1	2	36518162	36519445	StringTie	1	exon
MSTRG.4618	MSTRG.4618.1	2	36536880	36537524	StringTie	1	exon
MSTRG.4637	MSTRG.4637.1	2	36840322	36841043	StringTie	1	exon
MSTRG.4651	MSTRG.4651.1	2	37095810	37096078	StringTie	1	exon
		2	37096285	37096546	StringTie	2	exon
		2	37102652	37102755	StringTie	3	exon
		2	37103042	37103128	StringTie	4	exon
MSTRG.4656	MSTRG.4656.1	2	37162822	37163147	StringTie	1	exon
		2	37163299	37163417	StringTie	2	exon
		2	37164494	37164546	StringTie	3	exon
		2	37164650	37164705	StringTie	4	exon
		2	37165533	37165582	StringTie	5	exon
		2	37165658	37165856	StringTie	6	exon
MSTRG.4693	MSTRG.4693.1	2	38003365	38004401	StringTie	1	exon
MSTRG.4712	MSTRG.4712.1	2	38263627	38263956	StringTie	1	exon
		2	38266247	38266482	StringTie	2	exon
MSTRG.4722	MSTRG.4722.1	2	38355785	38356080	StringTie	1	exon
MSTRG.4730	MSTRG.4730.1	2	38456006	38456250	StringTie	1	exon
		2	38456340	38456397	StringTie	2	exon
		2	38456460	38456531	StringTie	3	exon
		2	38456650	38456727	StringTie	4	exon
		2	38457606	38457770	StringTie	5	exon
		2	38458868	38459176	StringTie	6	exon
MSTRG.4733	MSTRG.4733.4	2	38479940	38480211	StringTie	1	exon
		2	38480498	38480897	StringTie	2	exon
		2	38481215	38481256	StringTie	3	exon
MSTRG.4739	MSTRG.4739.2	2	38588100	38588100	StringTie	1	exon
		2	38588373	38589210	StringTie	2	exon
MSTRG.4760	MSTRG.4760.3	2	39077571	39077871	StringTie	1	exon
		2	39078292	39078457	StringTie	2	exon
MSTRG.4776	MSTRG.4776.1	2	39581337	39582628	StringTie	1	exon
MSTRG.4778	MSTRG.4778.1	2	39646605	39646870	StringTie	1	exon
MSTRG.4785	MSTRG.4785.1	2	39943355	39944209	StringTie	1	exon
MSTRG.4795	MSTRG.4795.1	2	40058174	40058497	StringTie	1	exon
MSTRG.4799	MSTRG.4799.1	2	40078912	40082389	StringTie	1	exon
MSTRG.4817	MSTRG.4817.1	2	40460901	40461773	StringTie	1	exon
		2	40464578	40464677	StringTie	2	exon
		2	40465597	40465896	StringTie	3	exon
		2	40466135	40466254	StringTie	4	exon
MSTRG.4818	MSTRG.4818.1	2	40462956	40463809	StringTie	1	exon
MSTRG.4819	MSTRG.4819.1	2	40564420	40564799	StringTie	1	exon
MSTRG.4820	MSTRG.4820.1	2	40566235	40566572	StringTie	1	exon
		2	40567119	40567370	StringTie	2	exon
MSTRG.4823	MSTRG.4823.1	2	40576086	40576477	StringTie	1	exon
MSTRG.4827	MSTRG.4827.1	2	40693446	40697762	StringTie	1	exon
MSTRG.4828	MSTRG.4828.1	2	40694806	40695932	StringTie	1	exon
		2	40696380	40697760	StringTie	2	exon
MSTRG.4842	MSTRG.4842.1	2	40918614	40919110	StringTie	1	exon
MSTRG.4844	MSTRG.4844.1	2	40956918	40957219	StringTie	1	exon
MSTRG.4861	MSTRG.4861.1	2	41197859	41197945	StringTie	1	exon
		2	41198346	41198528	StringTie	2	exon
		2	41200587	41200980	StringTie	3	exon
MSTRG.4892	MSTRG.4892.1	2	41630800	41632071	StringTie	1	exon
MSTRG.4896	MSTRG.4896.2	2	41729628	41730059	StringTie	1	exon
		2	41731356	41731515	StringTie	2	exon
		2	41733713	41733807	StringTie	3	exon
		2	41734124	41734256	StringTie	4	exon
MSTRG.4928	MSTRG.4928.2	2	42173417	42173623	StringTie	1	exon
		2	42174747	42174818	StringTie	2	exon
		2	42174965	42175133	StringTie	3	exon
MSTRG.4938	MSTRG.4938.3	2	42379789	42381213	StringTie	1	exon
		2	42382150	42382252	StringTie	2	exon
MSTRG.4941	MSTRG.4941.2	2	42432266	42432765	StringTie	1	exon
		2	42432949	42433131	StringTie	2	exon
MSTRG.4950	MSTRG.4950.1	2	42594008	42594406	StringTie	1	exon
MSTRG.4954	MSTRG.4954.1	2	42628288	42629151	StringTie	1	exon
MSTRG.4968	MSTRG.4968.1	2	42829508	42830615	StringTie	1	exon
MSTRG.4984	MSTRG.4984.1	2	42985565	42985893	StringTie	1	exon
		2	42986201	42986374	StringTie	2	exon
		2	42988235	42988579	StringTie	3	exon
MSTRG.4995	MSTRG.4995.2	2	43147081	43147249	StringTie	1	exon
		2	43147827	43150214	StringTie	2	exon
	MSTRG.4995.3	2	43147098	43150214	StringTie	1	exon
MSTRG.5008	MSTRG.5008.1	2	43307446	43308237	StringTie	1	exon
MSTRG.5021	MSTRG.5021.3	2	43531760	43532777	StringTie	1	exon
		2	43533031	43533142	StringTie	2	exon
		2	43533410	43533934	StringTie	3	exon
MSTRG.5050	MSTRG.5050.2	2	43880671	43881097	StringTie	1	exon
		2	43881184	43881268	StringTie	2	exon
MSTRG.5063	MSTRG.5063.1	2	44112540	44112615	StringTie	1	exon
		2	44113222	44113843	StringTie	2	exon
MSTRG.5071	MSTRG.5071.1	2	44265262	44265985	StringTie	1	exon
MSTRG.5086	MSTRG.5086.1	2	44560346	44560920	StringTie	1	exon
MSTRG.5089	MSTRG.5089.2	2	44589446	44589567	StringTie	1	exon
		2	44589659	44589744	StringTie	2	exon
		2	44590367	44590476	StringTie	3	exon
		2	44590941	44591059	StringTie	4	exon
		2	44591163	44591260	StringTie	5	exon
		2	44592780	44592832	StringTie	6	exon
MSTRG.5119	MSTRG.5119.1	2	45003231	45003344	StringTie	1	exon
		2	45004821	45005233	StringTie	2	exon
		2	45005548	45005599	StringTie	3	exon
		2	45005692	45005866	StringTie	4	exon
		2	45005942	45005979	StringTie	5	exon
		2	45006214	45006429	StringTie	6	exon
MSTRG.5125	MSTRG.5125.1	2	45097758	45098125	StringTie	1	exon
MSTRG.5133	MSTRG.5133.1	2	45234619	45235018	StringTie	1	exon
MSTRG.5140	MSTRG.5140.2	2	45369716	45369815	StringTie	1	exon
		2	45369922	45370173	StringTie	2	exon
		2	45371558	45371672	StringTie	3	exon
	MSTRG.5140.3	2	45369758	45369815	StringTie	1	exon
		2	45369922	45370173	StringTie	2	exon
		2	45371514	45371672	StringTie	3	exon
MSTRG.5148	MSTRG.5148.1	2	45530429	45530692	StringTie	1	exon
		2	45531552	45532062	StringTie	2	exon
		2	45532146	45532252	StringTie	3	exon
		2	45532390	45532694	StringTie	4	exon
	MSTRG.5148.2	2	45530517	45530692	StringTie	1	exon
		2	45531552	45531664	StringTie	2	exon
		2	45532146	45532252	StringTie	3	exon
		2	45532390	45532673	StringTie	4	exon
MSTRG.5152	MSTRG.5152.1	2	45634128	45636904	StringTie	1	exon
MSTRG.5158	MSTRG.5158.1	3	27788	27994	StringTie	1	exon
MSTRG.5175	MSTRG.5175.1	3	310843	311668	StringTie	1	exon
MSTRG.5178	MSTRG.5178.1	3	344006	344788	StringTie	1	exon
MSTRG.5201	MSTRG.5201.1	3	1125333	1125810	StringTie	1	exon
MSTRG.5206	MSTRG.5206.1	3	1202140	1202448	StringTie	1	exon
		3	1203758	1203966	StringTie	2	exon
MSTRG.5212	MSTRG.5212.1	3	1350000	1350421	StringTie	1	exon
MSTRG.5213	MSTRG.5213.1	3	1351416	1351904	StringTie	1	exon
MSTRG.5216	MSTRG.5216.1	3	1358606	1359062	StringTie	1	exon
MSTRG.5226	MSTRG.5226.3	3	1516902	1517017	StringTie	1	exon
		3	1517130	1517867	StringTie	2	exon
MSTRG.5228	MSTRG.5228.1	3	1526762	1527164	StringTie	1	exon
MSTRG.5232	MSTRG.5232.1	3	1603422	1603901	StringTie	1	exon
		3	1603994	1604385	StringTie	2	exon
MSTRG.5255	MSTRG.5255.1	3	2229608	2229774	StringTie	1	exon
		3	2233870	2233913	StringTie	2	exon
		3	2234219	2234349	StringTie	3	exon
		3	2235047	2236024	StringTie	4	exon
		3	2237639	2237730	StringTie	5	exon
		3	2237834	2237895	StringTie	6	exon
		3	2237993	2238951	StringTie	7	exon
	MSTRG.5255.2	3	2231726	2232121	StringTie	1	exon
		3	2232241	2233913	StringTie	2	exon
		3	2234219	2234349	StringTie	3	exon
		3	2235047	2236024	StringTie	4	exon
		3	2237639	2237730	StringTie	5	exon
		3	2237834	2237895	StringTie	6	exon
		3	2237993	2239091	StringTie	7	exon
MSTRG.5256	MSTRG.5256.2	3	2231307	2231393	StringTie	1	exon
		3	2231703	2232127	StringTie	2	exon
		3	2232198	2232830	StringTie	3	exon
MSTRG.5257	MSTRG.5257.3	3	2241849	2242397	StringTie	1	exon
		3	2242494	2242580	StringTie	2	exon
		3	2242666	2242746	StringTie	3	exon
		3	2243075	2243393	StringTie	4	exon
MSTRG.5258	MSTRG.5258.1	3	2257987	2258475	StringTie	1	exon
MSTRG.5266	MSTRG.5266.1	3	2337628	2338386	StringTie	1	exon
		3	2338881	2339095	StringTie	2	exon
MSTRG.5280	MSTRG.5280.1	3	2572354	2572785	StringTie	1	exon
MSTRG.5282	MSTRG.5282.1	3	2700090	2700742	StringTie	1	exon
MSTRG.5283	MSTRG.5283.1	3	2700092	2700742	StringTie	1	exon
MSTRG.5295	MSTRG.5295.1	3	2924076	2924525	StringTie	1	exon
MSTRG.5325	MSTRG.5325.1	3	3764451	3765003	StringTie	1	exon
MSTRG.5357	MSTRG.5357.1	3	4830328	4830708	StringTie	1	exon
MSTRG.5359	MSTRG.5359.1	3	4852001	4852237	StringTie	1	exon
		3	4856209	4856512	StringTie	2	exon
MSTRG.5369	MSTRG.5369.3	3	5042676	5043550	StringTie	1	exon
		3	5045241	5045319	StringTie	2	exon
		3	5045406	5045519	StringTie	3	exon
		3	5046699	5046900	StringTie	4	exon
MSTRG.5370	MSTRG.5370.1	3	5139201	5139680	StringTie	1	exon
		3	5140171	5140219	StringTie	2	exon
MSTRG.5375	MSTRG.5375.1	3	5393109	5393531	StringTie	1	exon
		3	5395570	5395792	StringTie	2	exon
		3	5396538	5396604	StringTie	3	exon
	MSTRG.5375.3	3	5393341	5393531	StringTie	1	exon
		3	5395570	5395830	StringTie	2	exon
		3	5396538	5396596	StringTie	3	exon
MSTRG.5381	MSTRG.5381.1	3	5612758	5613108	StringTie	1	exon
		3	5618934	5619037	StringTie	2	exon
MSTRG.5383	MSTRG.5383.1	3	5934207	5938372	StringTie	1	exon
		3	5940433	5940743	StringTie	2	exon
MSTRG.5384	MSTRG.5384.1	3	5950232	5950628	StringTie	1	exon
MSTRG.5392	MSTRG.5392.1	3	6097866	6098213	StringTie	1	exon
		3	6100096	6101365	StringTie	2	exon
MSTRG.5396	MSTRG.5396.1	3	6494663	6495071	StringTie	1	exon
MSTRG.5398	MSTRG.5398.1	3	6520426	6521617	StringTie	1	exon
MSTRG.5399	MSTRG.5399.1	3	6527184	6527558	StringTie	1	exon
MSTRG.5402	MSTRG.5402.1	3	6555246	6555704	StringTie	1	exon
MSTRG.5404	MSTRG.5404.1	3	6587142	6588235	StringTie	1	exon
		3	6588467	6589810	StringTie	2	exon
	MSTRG.5404.2	3	6587461	6589641	StringTie	1	exon
MSTRG.5407	MSTRG.5407.1	3	6716421	6716697	StringTie	1	exon
MSTRG.5409	MSTRG.5409.1	3	6769723	6771585	StringTie	1	exon
MSTRG.5413	MSTRG.5413.1	3	6847991	6848232	StringTie	1	exon
		3	6848408	6848464	StringTie	2	exon
		3	6848567	6848717	StringTie	3	exon
MSTRG.5422	MSTRG.5422.2	3	7000936	7001021	StringTie	1	exon
		3	7001759	7002520	StringTie	2	exon
MSTRG.5424	MSTRG.5424.1	3	7193051	7193528	StringTie	1	exon
MSTRG.5439	MSTRG.5439.1	3	7540214	7541286	StringTie	1	exon
MSTRG.5442	MSTRG.5442.1	3	7575844	7575917	StringTie	1	exon
		3	7576145	7576190	StringTie	2	exon
		3	7588679	7588738	StringTie	3	exon
		3	7588873	7589062	StringTie	4	exon
MSTRG.5454	MSTRG.5454.1	3	8036334	8036787	StringTie	1	exon
MSTRG.5470	MSTRG.5470.1	3	8264271	8265839	StringTie	1	exon
MSTRG.5471	MSTRG.5471.1	3	8334596	8334916	StringTie	1	exon
		3	8337111	8337237	StringTie	2	exon
		3	8338004	8338237	StringTie	3	exon
	MSTRG.5471.2	3	8334648	8334916	StringTie	1	exon
		3	8336508	8336546	StringTie	2	exon
		3	8337111	8337237	StringTie	3	exon
		3	8338004	8338237	StringTie	4	exon
MSTRG.5477	MSTRG.5477.1	3	8411831	8412159	StringTie	1	exon
MSTRG.5483	MSTRG.5483.1	3	8712218	8712646	StringTie	1	exon
MSTRG.5506	MSTRG.5506.1	3	9093055	9094196	StringTie	1	exon
MSTRG.5507	MSTRG.5507.1	3	9096287	9096745	StringTie	1	exon
MSTRG.5510	MSTRG.5510.1	3	9190161	9190761	StringTie	1	exon
		3	9190860	9190937	StringTie	2	exon
MSTRG.5515	MSTRG.5515.1	3	9292427	9293205	StringTie	1	exon
MSTRG.5521	MSTRG.5521.1	3	9360967	9361712	StringTie	1	exon
MSTRG.5533	MSTRG.5533.2	3	9832122	9832368	StringTie	1	exon
		3	9833856	9835839	StringTie	2	exon
MSTRG.5551	MSTRG.5551.2	3	10205847	10206210	StringTie	1	exon
		3	10206514	10206663	StringTie	2	exon
		3	10212177	10212321	StringTie	3	exon
		3	10212907	10212997	StringTie	4	exon
		3	10213221	10213593	StringTie	5	exon
	MSTRG.5551.3	3	10205879	10206210	StringTie	1	exon
		3	10206514	10209052	StringTie	2	exon
		3	10211273	10211886	StringTie	3	exon
MSTRG.5555	MSTRG.5555.2	3	10356380	10356797	StringTie	1	exon
MSTRG.5561	MSTRG.5561.1	3	10385541	10386012	StringTie	1	exon
MSTRG.5569	MSTRG.5569.1	3	10631986	10632341	StringTie	1	exon
MSTRG.5580	MSTRG.5580.1	3	11096394	11096937	StringTie	1	exon
MSTRG.5584	MSTRG.5584.1	3	11246780	11247297	StringTie	1	exon
MSTRG.5591	MSTRG.5591.1	3	11412986	11413441	StringTie	1	exon
MSTRG.5592	MSTRG.5592.1	3	11427828	11428013	StringTie	1	exon
		3	11429635	11430071	StringTie	2	exon
MSTRG.5599	MSTRG.5599.2	3	11533918	11534052	StringTie	1	exon
		3	11534156	11534200	StringTie	2	exon
		3	11534580	11535029	StringTie	3	exon
		3	11535128	11535199	StringTie	4	exon
		3	11535891	11536161	StringTie	5	exon
MSTRG.5603	MSTRG.5603.1	3	11683017	11683957	StringTie	1	exon
MSTRG.5610	MSTRG.5610.1	3	12177729	12180066	StringTie	1	exon
MSTRG.5612	MSTRG.5612.1	3	12186890	12187319	StringTie	1	exon
		3	12193734	12193999	StringTie	2	exon
	MSTRG.5612.2	3	12186890	12187480	StringTie	1	exon
		3	12193895	12193999	StringTie	2	exon
MSTRG.5613	MSTRG.5613.1	3	12199066	12199468	StringTie	1	exon
MSTRG.5614	MSTRG.5614.1	3	12380927	12381325	StringTie	1	exon
MSTRG.5618	MSTRG.5618.1	3	12703662	12703798	StringTie	1	exon
		3	12708118	12708227	StringTie	2	exon
		3	12708535	12708642	StringTie	3	exon
		3	12711029	12711380	StringTie	4	exon
MSTRG.5627	MSTRG.5627.1	3	13168359	13168880	StringTie	1	exon
MSTRG.5640	MSTRG.5640.1	3	13235816	13238206	StringTie	1	exon
MSTRG.5647	MSTRG.5647.1	3	13326042	13326291	StringTie	1	exon
MSTRG.5652	MSTRG.5652.1	3	13597263	13597734	StringTie	1	exon
MSTRG.5662	MSTRG.5662.1	3	14014146	14015059	StringTie	1	exon
MSTRG.5665	MSTRG.5665.2	3	14184243	14184421	StringTie	1	exon
		3	14185085	14185440	StringTie	2	exon
MSTRG.5666	MSTRG.5666.2	3	14199909	14200552	StringTie	1	exon
MSTRG.5675	MSTRG.5675.1	3	14453087	14453302	StringTie	1	exon
MSTRG.5684	MSTRG.5684.2	3	14747286	14747423	StringTie	1	exon
		3	14748904	14749111	StringTie	2	exon
		3	14750482	14750798	StringTie	3	exon
MSTRG.5687	MSTRG.5687.1	3	14795108	14795796	StringTie	1	exon
MSTRG.5697	MSTRG.5697.1	3	15296816	15297197	StringTie	1	exon
MSTRG.5699	MSTRG.5699.2	3	15452008	15452610	StringTie	1	exon
	MSTRG.5699.3	3	15452008	15452119	StringTie	1	exon
		3	15452495	15452610	StringTie	2	exon
MSTRG.5702	MSTRG.5702.1	3	15717134	15717581	StringTie	1	exon
MSTRG.5703	MSTRG.5703.2	3	15826885	15827002	StringTie	1	exon
		3	15827528	15828160	StringTie	2	exon
MSTRG.5710	MSTRG.5710.1	3	16337174	16337483	StringTie	1	exon
MSTRG.5714	MSTRG.5714.1	3	16476880	16477100	StringTie	1	exon
MSTRG.5717	MSTRG.5717.2	3	16761591	16761849	StringTie	1	exon
		3	16762143	16762301	StringTie	2	exon
MSTRG.5719	MSTRG.5719.1	3	16775057	16775298	StringTie	1	exon
MSTRG.5723	MSTRG.5723.1	3	16844801	16845296	StringTie	1	exon
MSTRG.5729	MSTRG.5729.1	3	16859323	16860581	StringTie	1	exon
MSTRG.5732	MSTRG.5732.1	3	16934490	16935107	StringTie	1	exon
MSTRG.5738	MSTRG.5738.1	3	17116657	17117265	StringTie	1	exon
MSTRG.5741	MSTRG.5741.1	3	17222586	17224020	StringTie	1	exon
MSTRG.5742	MSTRG.5742.4	3	17234682	17234796	StringTie	1	exon
		3	17236158	17236489	StringTie	2	exon
MSTRG.5745	MSTRG.5745.1	3	17568139	17568477	StringTie	1	exon
MSTRG.5746	MSTRG.5746.2	3	17570192	17571186	StringTie	1	exon
MSTRG.5749	MSTRG.5749.1	3	17649499	17649781	StringTie	1	exon
MSTRG.5752	MSTRG.5752.1	3	18108510	18109145	StringTie	1	exon
		3	18110986	18111078	StringTie	2	exon
		3	18111947	18112078	StringTie	3	exon
	MSTRG.5752.2	3	18108543	18109145	StringTie	1	exon
		3	18111947	18112076	StringTie	2	exon
MSTRG.5760	MSTRG.5760.1	3	18397632	18398932	StringTie	1	exon
MSTRG.5763	MSTRG.5763.1	3	18732691	18733523	StringTie	1	exon
MSTRG.5770	MSTRG.5770.1	3	19323209	19324646	StringTie	1	exon
MSTRG.5771	MSTRG.5771.1	3	19326915	19327430	StringTie	1	exon
MSTRG.5778	MSTRG.5778.1	3	19410369	19412256	StringTie	1	exon
MSTRG.5784	MSTRG.5784.2	3	19729577	19729943	StringTie	1	exon
		3	19732020	19732492	StringTie	2	exon
MSTRG.5785	MSTRG.5785.1	3	19745643	19745924	StringTie	1	exon
		3	19748270	19748399	StringTie	2	exon
		3	19749607	19750033	StringTie	3	exon
	MSTRG.5785.13	3	19750137	19750532	StringTie	1	exon
		3	19752595	19752760	StringTie	2	exon
		3	19752853	19753129	StringTie	3	exon
	MSTRG.5785.7	3	19745650	19745924	StringTie	1	exon
		3	19748270	19748399	StringTie	2	exon
		3	19749050	19749226	StringTie	3	exon
		3	19763808	19764440	StringTie	4	exon
	MSTRG.5785.8	3	19745698	19745924	StringTie	1	exon
		3	19748270	19748399	StringTie	2	exon
		3	19749071	19749255	StringTie	3	exon
		3	19749347	19750033	StringTie	4	exon
MSTRG.5786	MSTRG.5786.1	3	20162699	20163058	StringTie	1	exon
MSTRG.5787	MSTRG.5787.1	3	20163456	20164592	StringTie	1	exon
MSTRG.5789	MSTRG.5789.1	3	20176190	20177053	StringTie	1	exon
MSTRG.5801	MSTRG.5801.4	3	20503944	20506458	StringTie	1	exon
MSTRG.5803	MSTRG.5803.1	3	20584403	20584733	StringTie	1	exon
MSTRG.5817	MSTRG.5817.1	3	20992104	20992998	StringTie	1	exon
MSTRG.5830	MSTRG.5830.1	3	21233234	21234592	StringTie	1	exon
MSTRG.5833	MSTRG.5833.1	3	21239308	21239487	StringTie	1	exon
		3	21239716	21240262	StringTie	2	exon
		3	21240343	21240715	StringTie	3	exon
MSTRG.5853	MSTRG.5853.1	3	21599012	21600346	StringTie	1	exon
		3	21600662	21600855	StringTie	2	exon
		3	21601898	21602192	StringTie	3	exon
	MSTRG.5853.2	3	21599208	21600346	StringTie	1	exon
		3	21600662	21602192	StringTie	2	exon
MSTRG.5862	MSTRG.5862.1	3	21860368	21860812	StringTie	1	exon
		3	21861976	21862023	StringTie	2	exon
		3	21863240	21863381	StringTie	3	exon
		3	21863507	21863545	StringTie	4	exon
MSTRG.5866	MSTRG.5866.1	3	21927308	21927443	StringTie	1	exon
		3	21928231	21929032	StringTie	2	exon
MSTRG.5882	MSTRG.5882.1	3	22720049	22720442	StringTie	1	exon
		3	22720713	22720910	StringTie	2	exon
MSTRG.5892	MSTRG.5892.1	3	23181937	23182223	StringTie	1	exon
		3	23182307	23182334	StringTie	2	exon
MSTRG.5894	MSTRG.5894.1	3	23245469	23245784	StringTie	1	exon
MSTRG.5903	MSTRG.5903.1	3	23336694	23337300	StringTie	1	exon
MSTRG.5907	MSTRG.5907.2	3	23548040	23548126	StringTie	1	exon
		3	23548940	23549686	StringTie	2	exon
	MSTRG.5907.3	3	23556005	23557488	StringTie	1	exon
MSTRG.5908	MSTRG.5908.1	3	23553613	23555270	StringTie	1	exon
MSTRG.5910	MSTRG.5910.2	3	23576116	23576627	StringTie	1	exon
		3	23578024	23578154	StringTie	2	exon
MSTRG.5911	MSTRG.5911.2	3	23586594	23586875	StringTie	1	exon
		3	23588282	23588506	StringTie	2	exon
MSTRG.5912	MSTRG.5912.1	3	23604439	23605424	StringTie	1	exon
MSTRG.5921	MSTRG.5921.1	3	23936455	23939638	StringTie	1	exon
		3	23940043	23940366	StringTie	2	exon
MSTRG.5927	MSTRG.5927.1	3	24100611	24100710	StringTie	1	exon
		3	24100838	24103328	StringTie	2	exon
MSTRG.5936	MSTRG.5936.1	3	24332813	24333113	StringTie	1	exon
MSTRG.5940	MSTRG.5940.1	3	24416022	24416993	StringTie	1	exon
MSTRG.5951	MSTRG.5951.2	3	24540016	24540373	StringTie	1	exon
		3	24542050	24542171	StringTie	2	exon
	MSTRG.5951.3	3	24540016	24540376	StringTie	1	exon
		3	24542050	24542171	StringTie	2	exon
MSTRG.5957	MSTRG.5957.1	3	24720377	24720856	StringTie	1	exon
MSTRG.5962	MSTRG.5962.2	3	24832819	24832965	StringTie	1	exon
		3	24833323	24833415	StringTie	2	exon
		3	24834001	24834134	StringTie	3	exon
		3	24834230	24834600	StringTie	4	exon
	MSTRG.5962.4	3	24832845	24832965	StringTie	1	exon
		3	24833323	24834134	StringTie	2	exon
		3	24834230	24834600	StringTie	3	exon
MSTRG.5979	MSTRG.5979.1	3	25419475	25420076	StringTie	1	exon
MSTRG.6016	MSTRG.6016.1	3	26569263	26569636	StringTie	1	exon
MSTRG.6046	MSTRG.6046.1	3	27353476	27354205	StringTie	1	exon
		3	27355717	27355841	StringTie	2	exon
		3	27355935	27356344	StringTie	3	exon
MSTRG.6048	MSTRG.6048.1	3	27438074	27438450	StringTie	1	exon
		3	27441187	27441253	StringTie	2	exon
		3	27441350	27441480	StringTie	3	exon
		3	27442058	27442409	StringTie	4	exon
MSTRG.6054	MSTRG.6054.1	3	27650125	27650567	StringTie	1	exon
MSTRG.6062	MSTRG.6062.1	3	27864954	27865783	StringTie	1	exon
MSTRG.6071	MSTRG.6071.1	3	28197947	28200740	StringTie	1	exon
		3	28201094	28201263	StringTie	2	exon
MSTRG.6080	MSTRG.6080.1	3	28372851	28373091	StringTie	1	exon
		3	28380914	28381386	StringTie	2	exon
	MSTRG.6080.2	3	28372851	28373438	StringTie	1	exon
		3	28381261	28381386	StringTie	2	exon
	MSTRG.6080.3	3	28373192	28374597	StringTie	1	exon
		3	28382420	28382602	StringTie	2	exon
MSTRG.6085	MSTRG.6085.1	3	28444640	28445462	StringTie	1	exon
MSTRG.6095	MSTRG.6095.1	3	28682892	28684853	StringTie	1	exon
MSTRG.6102	MSTRG.6102.1	3	28830196	28830559	StringTie	1	exon
MSTRG.6104	MSTRG.6104.1	3	28835565	28836191	StringTie	1	exon
		3	28836295	28836372	StringTie	2	exon
		3	28836501	28836994	StringTie	3	exon
		3	28837256	28837411	StringTie	4	exon
		3	28837583	28838528	StringTie	5	exon
	MSTRG.6104.2	3	28835565	28836191	StringTie	1	exon
		3	28836295	28836372	StringTie	2	exon
		3	28836501	28836941	StringTie	3	exon
		3	28837256	28837430	StringTie	4	exon
		3	28837583	28838528	StringTie	5	exon
MSTRG.6109	MSTRG.6109.1	3	28880698	28880802	StringTie	1	exon
		3	28881377	28881458	StringTie	2	exon
		3	28882865	28882969	StringTie	3	exon
		3	28883090	28883544	StringTie	4	exon
MSTRG.6118	MSTRG.6118.1	3	29158272	29161336	StringTie	1	exon
MSTRG.6131	MSTRG.6131.1	3	29518482	29518727	StringTie	1	exon
		3	29519049	29519201	StringTie	2	exon
		3	29520875	29521018	StringTie	3	exon
MSTRG.6134	MSTRG.6134.2	3	29570012	29570900	StringTie	1	exon
		3	29571614	29572235	StringTie	2	exon
MSTRG.6139	MSTRG.6139.1	3	29760012	29760417	StringTie	1	exon
MSTRG.6144	MSTRG.6144.1	3	29900243	29900918	StringTie	1	exon
MSTRG.6147	MSTRG.6147.1	3	30152196	30152679	StringTie	1	exon
		3	30152701	30153129	StringTie	2	exon
MSTRG.6150	MSTRG.6150.1	3	30213260	30213529	StringTie	1	exon
		3	30214581	30214952	StringTie	2	exon
		3	30218114	30218578	StringTie	3	exon
MSTRG.6152	MSTRG.6152.1	3	30259233	30260771	StringTie	1	exon
		3	30260837	30262016	StringTie	2	exon
MSTRG.6163	MSTRG.6163.1	3	30454183	30454287	StringTie	1	exon
		3	30481214	30486532	StringTie	2	exon
MSTRG.6168	MSTRG.6168.1	3	30489236	30489673	StringTie	1	exon
MSTRG.6170	MSTRG.6170.1	3	30502170	30502407	StringTie	1	exon
		3	30504083	30506723	StringTie	2	exon
MSTRG.6171	MSTRG.6171.1	3	30507437	30508903	StringTie	1	exon
MSTRG.6172	MSTRG.6172.1	3	30514107	30520435	StringTie	1	exon
MSTRG.6179	MSTRG.6179.1	3	30583793	30584495	StringTie	1	exon
MSTRG.6182	MSTRG.6182.1	3	30655020	30655197	StringTie	1	exon
		3	30655398	30655504	StringTie	2	exon
MSTRG.6188	MSTRG.6188.1	3	30746629	30746942	StringTie	1	exon
		3	30747062	30747216	StringTie	2	exon
		3	30748383	30749229	StringTie	3	exon
		3	30749321	30749529	StringTie	4	exon
MSTRG.6191	MSTRG.6191.1	3	30780697	30781493	StringTie	1	exon
MSTRG.6208	MSTRG.6208.2	3	30993203	30993296	StringTie	1	exon
		3	30993725	30994458	StringTie	2	exon
MSTRG.6211	MSTRG.6211.1	3	31019367	31019984	StringTie	1	exon
MSTRG.6212	MSTRG.6212.1	3	31023718	31024435	StringTie	1	exon
MSTRG.6221	MSTRG.6221.1	3	31230713	31230850	StringTie	1	exon
		3	31231112	31231164	StringTie	2	exon
		3	31231261	31231367	StringTie	3	exon
		3	31232201	31232321	StringTie	4	exon
		3	31232771	31235473	StringTie	5	exon
		3	31235943	31238316	StringTie	6	exon
	MSTRG.6221.2	3	31230713	31230850	StringTie	1	exon
		3	31231261	31231367	StringTie	2	exon
		3	31232201	31232321	StringTie	3	exon
		3	31232771	31233384	StringTie	4	exon
MSTRG.6224	MSTRG.6224.1	3	31303287	31303722	StringTie	1	exon
MSTRG.6228	MSTRG.6228.2	3	31352187	31353152	StringTie	1	exon
MSTRG.6231	MSTRG.6231.1	3	31376833	31377404	StringTie	1	exon
MSTRG.6253	MSTRG.6253.1	3	31641969	31643337	StringTie	1	exon
MSTRG.6268	MSTRG.6268.1	3	31872589	31872860	StringTie	1	exon
		3	31872966	31873025	StringTie	2	exon
MSTRG.6275	MSTRG.6275.1	3	32015137	32015752	StringTie	1	exon
MSTRG.6280	MSTRG.6280.1	3	32075173	32075962	StringTie	1	exon
		3	32076789	32076844	StringTie	2	exon
		3	32077010	32077404	StringTie	3	exon
	MSTRG.6280.2	3	32075492	32075962	StringTie	1	exon
		3	32076256	32076371	StringTie	2	exon
		3	32076789	32076844	StringTie	3	exon
		3	32077010	32077419	StringTie	4	exon
MSTRG.6311	MSTRG.6311.1	3	32652886	32653263	StringTie	1	exon
MSTRG.6312	MSTRG.6312.1	3	32654644	32655766	StringTie	1	exon
MSTRG.6325	MSTRG.6325.1	3	32879083	32880080	StringTie	1	exon
MSTRG.6350	MSTRG.6350.2	3	33235209	33236304	StringTie	1	exon
MSTRG.6381	MSTRG.6381.1	3	33921165	33921895	StringTie	1	exon
MSTRG.6427	MSTRG.6427.2	3	34588524	34590010	StringTie	1	exon
MSTRG.6435	MSTRG.6435.1	3	34728411	34728771	StringTie	1	exon
MSTRG.6442	MSTRG.6442.1	3	34811954	34812237	StringTie	1	exon
		3	34813308	34814389	StringTie	2	exon
		3	34815285	34815628	StringTie	3	exon
		3	34815876	34815980	StringTie	4	exon
MSTRG.6477	MSTRG.6477.1	3	35349045	35349488	StringTie	1	exon
MSTRG.6485	MSTRG.6485.1	3	35428999	35429752	StringTie	1	exon
MSTRG.6491	MSTRG.6491.1	3	35481773	35484217	StringTie	1	exon
MSTRG.6492	MSTRG.6492.2	3	35505080	35505484	StringTie	1	exon
		3	35505568	35505660	StringTie	2	exon
		3	35535716	35535928	StringTie	3	exon
		3	35538540	35538571	StringTie	4	exon
MSTRG.6494	MSTRG.6494.1	3	35541048	35541347	StringTie	1	exon
MSTRG.6515	MSTRG.6515.5	3	35901278	35901441	StringTie	1	exon
		3	35902325	35902355	StringTie	2	exon
		3	35903412	35903547	StringTie	3	exon
MSTRG.6527	MSTRG.6527.1	3	36253864	36254210	StringTie	1	exon
MSTRG.6539	MSTRG.6539.1	3	36548439	36548718	StringTie	1	exon
		3	36549748	36549879	StringTie	2	exon
MSTRG.6547	MSTRG.6547.1	3	36601113	36601452	StringTie	1	exon
MSTRG.6552	MSTRG.6552.1	3	36720709	36721485	StringTie	1	exon
MSTRG.6554	MSTRG.6554.1	3	36722025	36723062	StringTie	1	exon
MSTRG.6557	MSTRG.6557.3	3	36756390	36756514	StringTie	1	exon
		3	36756602	36760591	StringTie	2	exon
		3	36760740	36760796	StringTie	3	exon
		3	36760914	36761219	StringTie	4	exon
MSTRG.6581	MSTRG.6581.1	3	37229435	37230283	StringTie	1	exon
MSTRG.6595	MSTRG.6595.1	3	37353134	37353540	StringTie	1	exon
MSTRG.6601	MSTRG.6601.1	3	37402122	37402491	StringTie	1	exon
MSTRG.6607	MSTRG.6607.1	3	37577747	37578494	StringTie	1	exon
		3	37584618	37584644	StringTie	2	exon
MSTRG.6626	MSTRG.6626.1	3	37827881	37828275	StringTie	1	exon
MSTRG.6632	MSTRG.6632.6	3	37949203	37949429	StringTie	1	exon
		3	37950503	37951061	StringTie	2	exon
	MSTRG.6632.7	3	37949203	37949706	StringTie	1	exon
		3	37950780	37951061	StringTie	2	exon
	MSTRG.6632.8	3	37949203	37949840	StringTie	1	exon
		3	37950914	37951061	StringTie	2	exon
	MSTRG.6632.9	3	37955831	37957911	StringTie	1	exon
		3	37958068	37958423	StringTie	2	exon
MSTRG.6636	MSTRG.6636.2	3	38021005	38021139	StringTie	1	exon
		3	38022942	38023179	StringTie	2	exon
MSTRG.6642	MSTRG.6642.1	3	38122920	38123724	StringTie	1	exon
MSTRG.6659	MSTRG.6659.1	3	38406187	38407123	StringTie	1	exon
MSTRG.6673	MSTRG.6673.1	3	38536068	38536367	StringTie	1	exon
		3	38536559	38538928	StringTie	2	exon
		3	38539037	38539289	StringTie	3	exon
MSTRG.6688	MSTRG.6688.2	3	38690165	38690394	StringTie	1	exon
		3	38691190	38691280	StringTie	2	exon
		3	38691792	38691826	StringTie	3	exon
		3	38692634	38692740	StringTie	4	exon
		3	38692931	38692982	StringTie	5	exon
		3	38693302	38693409	StringTie	6	exon
MSTRG.6719	MSTRG.6719.3	3	39057233	39057387	StringTie	1	exon
		3	39058253	39058292	StringTie	2	exon
		3	39058470	39058702	StringTie	3	exon
		3	39059039	39059270	StringTie	4	exon
MSTRG.6725	MSTRG.6725.1	3	39199313	39199354	StringTie	1	exon
		3	39199481	39200223	StringTie	2	exon
MSTRG.6746	MSTRG.6746.1	3	39432615	39433235	StringTie	1	exon
MSTRG.6752	MSTRG.6752.1	3	39564989	39565191	StringTie	1	exon
		3	39565336	39565426	StringTie	2	exon
		3	39567218	39568323	StringTie	3	exon
	MSTRG.6752.2	3	39565021	39565191	StringTie	1	exon
		3	39565336	39565426	StringTie	2	exon
		3	39567200	39568323	StringTie	3	exon
	MSTRG.6752.3	3	39565021	39565191	StringTie	1	exon
		3	39565336	39565426	StringTie	2	exon
		3	39567200	39567942	StringTie	3	exon
		3	39568075	39568323	StringTie	4	exon
MSTRG.6761	MSTRG.6761.1	3	39707044	39707562	StringTie	1	exon
MSTRG.6794	MSTRG.6794.1	3	40124435	40125072	StringTie	1	exon
MSTRG.6828	MSTRG.6828.1	3	40775256	40776105	StringTie	1	exon
MSTRG.6839	MSTRG.6839.2	3	41047342	41047746	StringTie	1	exon
		3	41048215	41048273	StringTie	2	exon
MSTRG.6846	MSTRG.6846.1	3	41129529	41129858	StringTie	1	exon
MSTRG.6850	MSTRG.6850.1	3	41147211	41147639	StringTie	1	exon
MSTRG.6876	MSTRG.6876.1	3	41641584	41641819	StringTie	1	exon
MSTRG.6920	MSTRG.6920.1	3	42226480	42226568	StringTie	1	exon
		3	42226664	42226987	StringTie	2	exon
MSTRG.6944	MSTRG.6944.1	3	42444956	42445245	StringTie	1	exon
MSTRG.6952	MSTRG.6952.2	3	42539059	42539173	StringTie	1	exon
		3	42539502	42540046	StringTie	2	exon
MSTRG.6957	MSTRG.6957.2	3	42654005	42654133	StringTie	1	exon
		3	42654273	42654358	StringTie	2	exon
		3	42654568	42654659	StringTie	3	exon
MSTRG.6975	MSTRG.6975.1	3	42814786	42815233	StringTie	1	exon
		3	42815676	42816481	StringTie	2	exon
MSTRG.7027	MSTRG.7027.2	3	43535284	43535413	StringTie	1	exon
		3	43535531	43535653	StringTie	2	exon
		3	43537330	43537410	StringTie	3	exon
		3	43537497	43537585	StringTie	4	exon
		3	43537677	43537751	StringTie	5	exon
		3	43538759	43538820	StringTie	6	exon
		3	43538912	43538943	StringTie	7	exon
MSTRG.7035	MSTRG.7035.1	3	43645048	43645895	StringTie	1	exon
MSTRG.7049	MSTRG.7049.1	3	43848041	43848172	StringTie	1	exon
		3	43848928	43850889	StringTie	2	exon
		3	43851697	43851818	StringTie	3	exon
MSTRG.7082	MSTRG.7082.1	3	44291185	44291556	StringTie	1	exon
MSTRG.7086	MSTRG.7086.1	3	44331524	44331932	StringTie	1	exon
MSTRG.7092	MSTRG.7092.1	3	44372799	44373421	StringTie	1	exon
MSTRG.7156	MSTRG.7156.1	3	45421105	45421574	StringTie	1	exon
MSTRG.7157	MSTRG.7157.1	3	45421948	45422632	StringTie	1	exon
MSTRG.7163	MSTRG.7163.1	3	45454720	45457674	StringTie	1	exon
MSTRG.7165	MSTRG.7165.2	3	45458277	45459708	StringTie	1	exon
MSTRG.7175	MSTRG.7175.1	3	45575431	45576703	StringTie	1	exon
MSTRG.7176	MSTRG.7176.1	3	45580607	45580714	StringTie	1	exon
		3	45581984	45582321	StringTie	2	exon
MSTRG.7177	MSTRG.7177.1	3	45582369	45583075	StringTie	1	exon
MSTRG.7180	MSTRG.7180.3	3	45625566	45626047	StringTie	1	exon
		3	45626913	45627327	StringTie	2	exon
MSTRG.7192	MSTRG.7192.1	3	45741845	45743058	StringTie	1	exon
	MSTRG.7192.3	3	45742292	45742391	StringTie	1	exon
		3	45742875	45743058	StringTie	2	exon
MSTRG.7195	MSTRG.7195.1	3	45755663	45755980	StringTie	1	exon
MSTRG.7220	MSTRG.7220.1	3	46180433	46182032	StringTie	1	exon
MSTRG.7234	MSTRG.7234.1	3	46377389	46378057	StringTie	1	exon
MSTRG.7235	MSTRG.7235.1	3	46379002	46379260	StringTie	1	exon
MSTRG.7236	MSTRG.7236.1	3	46381197	46382210	StringTie	1	exon
MSTRG.7248	MSTRG.7248.1	3	46626138	46626628	StringTie	1	exon
MSTRG.7250	MSTRG.7250.1	3	46629972	46631275	StringTie	1	exon
MSTRG.7252	MSTRG.7252.1	3	46652221	46652672	StringTie	1	exon
MSTRG.7254	MSTRG.7254.1	3	46673409	46675187	StringTie	1	exon
		3	46675857	46676055	StringTie	2	exon
	MSTRG.7254.2	3	46673409	46675676	StringTie	1	exon
		3	46675857	46676055	StringTie	2	exon
	MSTRG.7254.3	3	46673666	46673981	StringTie	1	exon
		3	46674544	46675201	StringTie	2	exon
		3	46675857	46676055	StringTie	3	exon
	MSTRG.7254.4	3	46673668	46673981	StringTie	1	exon
		3	46674544	46675187	StringTie	2	exon
		3	46675857	46676020	StringTie	3	exon
	MSTRG.7254.5	3	46673670	46675201	StringTie	1	exon
		3	46675617	46675676	StringTie	2	exon
		3	46675857	46675976	StringTie	3	exon
MSTRG.7269	MSTRG.7269.1	3	46838890	46839448	StringTie	1	exon
		3	46839821	46839952	StringTie	2	exon
		3	46841804	46841999	StringTie	3	exon
		3	46842378	46843005	StringTie	4	exon
MSTRG.7281	MSTRG.7281.1	3	47020771	47020976	StringTie	1	exon
MSTRG.7294	MSTRG.7294.1	3	47296598	47296932	StringTie	1	exon
		3	47299575	47299958	StringTie	2	exon
MSTRG.7320	MSTRG.7320.1	3	47803839	47804813	StringTie	1	exon
MSTRG.7321	MSTRG.7321.1	3	47818463	47818816	StringTie	1	exon
MSTRG.7341	MSTRG.7341.1	3	48229816	48232324	StringTie	1	exon
MSTRG.7380	MSTRG.7380.1	3	48790266	48790361	StringTie	1	exon
		3	48790464	48790534	StringTie	2	exon
		3	48792511	48792759	StringTie	3	exon
MSTRG.7391	MSTRG.7391.2	3	48842842	48843791	StringTie	1	exon
MSTRG.7392	MSTRG.7392.1	3	48840698	48841138	StringTie	1	exon
MSTRG.7396	MSTRG.7396.2	3	48870708	48871645	StringTie	1	exon
		3	48872548	48872741	StringTie	2	exon
		3	48873291	48873444	StringTie	3	exon
		3	48873990	48874154	StringTie	4	exon
		3	48874495	48874775	StringTie	5	exon
MSTRG.7400	MSTRG.7400.1	3	48950270	48950555	StringTie	1	exon
MSTRG.7401	MSTRG.7401.1	3	48950715	48955179	StringTie	1	exon
		3	48955604	48956127	StringTie	2	exon
MSTRG.7411	MSTRG.7411.2	3	49118189	49118423	StringTie	1	exon
		3	49118516	49118875	StringTie	2	exon
MSTRG.7420	MSTRG.7420.1	3	49244093	49244785	StringTie	1	exon
MSTRG.7421	MSTRG.7421.1	3	49245190	49245792	StringTie	1	exon
MSTRG.7427	MSTRG.7427.1	3	49279737	49281524	StringTie	1	exon
MSTRG.7436	MSTRG.7436.2	3	49451131	49452085	StringTie	1	exon
MSTRG.7442	MSTRG.7442.1	3	49516210	49516788	StringTie	1	exon
MSTRG.7447	MSTRG.7447.1	3	49563824	49564227	StringTie	1	exon
MSTRG.7448	MSTRG.7448.1	3	49570515	49570961	StringTie	1	exon
		3	49571089	49571569	StringTie	2	exon
MSTRG.7465	MSTRG.7465.1	3	49722445	49723036	StringTie	1	exon
MSTRG.7466	MSTRG.7466.2	3	49729242	49730109	StringTie	1	exon
		3	49730396	49730669	StringTie	2	exon
	MSTRG.7466.3	3	49729266	49729575	StringTie	1	exon
		3	49729809	49729918	StringTie	2	exon
		3	49730014	49730109	StringTie	3	exon
		3	49730396	49730509	StringTie	4	exon
MSTRG.7503	MSTRG.7503.1	3	50231684	50232479	StringTie	1	exon
MSTRG.7534	MSTRG.7534.1	3	50629077	50630279	StringTie	1	exon
MSTRG.7541	MSTRG.7541.1	3	50717134	50717614	StringTie	1	exon
		3	50717781	50717886	StringTie	2	exon
		3	50718545	50718629	StringTie	3	exon
		3	50718718	50719183	StringTie	4	exon
MSTRG.7546	MSTRG.7546.1	3	50904061	50904156	StringTie	1	exon
		3	50904737	50906318	StringTie	2	exon
		3	50906784	50907041	StringTie	3	exon
		3	50909492	50910187	StringTie	4	exon
MSTRG.7581	MSTRG.7581.1	3	51235935	51236212	StringTie	1	exon
MSTRG.7582	MSTRG.7582.1	3	51235962	51236212	StringTie	1	exon
MSTRG.7585	MSTRG.7585.4	3	51293686	51294160	StringTie	1	exon
		3	51294252	51294541	StringTie	2	exon
		3	51295989	51296406	StringTie	3	exon
MSTRG.7588	MSTRG.7588.3	3	51318327	51318509	StringTie	1	exon
		3	51318584	51318775	StringTie	2	exon
		3	51321383	51321506	StringTie	3	exon
		3	51323096	51324327	StringTie	4	exon
MSTRG.7594	MSTRG.7594.1	3	51443012	51443384	StringTie	1	exon
MSTRG.7598	MSTRG.7598.1	3	51467404	51468911	StringTie	1	exon
MSTRG.7604	MSTRG.7604.1	3	51518892	51519392	StringTie	1	exon
MSTRG.7627	MSTRG.7627.1	3	51925673	51926881	StringTie	1	exon
MSTRG.7629	MSTRG.7629.1	3	51950900	51951134	StringTie	1	exon
MSTRG.7632	MSTRG.7632.1	3	51967178	51967639	StringTie	1	exon
MSTRG.7637	MSTRG.7637.2	3	52100941	52101588	StringTie	1	exon
		3	52104391	52105817	StringTie	2	exon
MSTRG.7640	MSTRG.7640.2	3	52131072	52131546	StringTie	1	exon
		3	52132495	52132651	StringTie	2	exon
		3	52132959	52133075	StringTie	3	exon
		3	52134079	52134481	StringTie	4	exon
	MSTRG.7640.3	3	52131072	52131546	StringTie	1	exon
		3	52132559	52132651	StringTie	2	exon
		3	52132959	52133075	StringTie	3	exon
		3	52134079	52134481	StringTie	4	exon
MSTRG.7648	MSTRG.7648.1	3	52261123	52261504	StringTie	1	exon
MSTRG.7649	MSTRG.7649.1	3	52266122	52266541	StringTie	1	exon
MSTRG.7659	MSTRG.7659.1	3	52414827	52415128	StringTie	1	exon
MSTRG.7667	MSTRG.7667.1	3	52483754	52485502	StringTie	1	exon
MSTRG.7680	MSTRG.7680.1	3	52610069	52610534	StringTie	1	exon
		3	52611613	52611880	StringTie	2	exon
MSTRG.7682	MSTRG.7682.1	3	52613716	52613871	StringTie	1	exon
		3	52614938	52615002	StringTie	2	exon
		3	52616004	52616083	StringTie	3	exon
		3	52616360	52617309	StringTie	4	exon
MSTRG.7685	MSTRG.7685.2	3	52666341	52667439	StringTie	1	exon
MSTRG.7698	MSTRG.7698.1	3	52925507	52925998	StringTie	1	exon
MSTRG.7703	MSTRG.7703.1	3	53010164	53010567	StringTie	1	exon
MSTRG.7730	MSTRG.7730.1	3	53448378	53449011	StringTie	1	exon
		3	53451351	53451423	StringTie	2	exon
		3	53451573	53451643	StringTie	3	exon
		3	53451796	53452068	StringTie	4	exon
		3	53452153	53452415	StringTie	5	exon
MSTRG.7736	MSTRG.7736.1	3	53552122	53553018	StringTie	1	exon
MSTRG.7746	MSTRG.7746.1	3	53689457	53689756	StringTie	1	exon
		3	53690422	53690494	StringTie	2	exon
		3	53690651	53690802	StringTie	3	exon
		3	53690891	53691007	StringTie	4	exon
MSTRG.7747	MSTRG.7747.1	3	53699774	53700911	StringTie	1	exon
MSTRG.7757	MSTRG.7757.1	3	53832723	53834020	StringTie	1	exon
MSTRG.7775	MSTRG.7775.1	3	54038857	54039730	StringTie	1	exon
MSTRG.7782	MSTRG.7782.1	3	54169300	54169777	StringTie	1	exon
MSTRG.7796	MSTRG.7796.3	3	54329296	54329408	StringTie	1	exon
		3	54329491	54329747	StringTie	2	exon
MSTRG.7809	MSTRG.7809.1	3	54516240	54516497	StringTie	1	exon
MSTRG.7810	MSTRG.7810.2	3	54554367	54555031	StringTie	1	exon
		3	54555165	54555188	StringTie	2	exon
MSTRG.7814	MSTRG.7814.1	3	54572499	54572975	StringTie	1	exon
MSTRG.7819	MSTRG.7819.1	3	54634103	54635825	StringTie	1	exon
		3	54635918	54635994	StringTie	2	exon
		3	54636119	54636237	StringTie	3	exon
		3	54636786	54637104	StringTie	4	exon
MSTRG.7821	MSTRG.7821.1	3	54639802	54640278	StringTie	1	exon
MSTRG.7824	MSTRG.7824.1	3	54719802	54720172	StringTie	1	exon
MSTRG.7835	MSTRG.7835.1	3	54880221	54881518	StringTie	1	exon
MSTRG.7848	MSTRG.7848.1	3	55046000	55046448	StringTie	1	exon
MSTRG.7858	MSTRG.7858.1	3	55191822	55193121	StringTie	1	exon
MSTRG.7882	MSTRG.7882.1	3	55407307	55407879	StringTie	1	exon
MSTRG.7891	MSTRG.7891.1	3	55489773	55490223	StringTie	1	exon
MSTRG.7892	MSTRG.7892.1	3	55491482	55493371	StringTie	1	exon
MSTRG.10001	MSTRG.10001.1	4	38043288	38043744	StringTie	1	exon
MSTRG.10020	MSTRG.10020.1	4	38166828	38167063	StringTie	1	exon
MSTRG.10028	MSTRG.10028.2	4	38214768	38215335	StringTie	1	exon
		4	38215576	38215744	StringTie	2	exon
MSTRG.10031	MSTRG.10031.1	4	38229197	38230630	StringTie	1	exon
MSTRG.10054	MSTRG.10054.2	4	38457530	38458211	StringTie	1	exon
		4	38458679	38458832	StringTie	2	exon
		4	38459132	38459267	StringTie	3	exon
		4	38459800	38459980	StringTie	4	exon
MSTRG.10068	MSTRG.10068.2	4	38648471	38648608	StringTie	1	exon
		4	38648706	38648801	StringTie	2	exon
		4	38648893	38649018	StringTie	3	exon
		4	38649441	38649564	StringTie	4	exon
MSTRG.10083	MSTRG.10083.1	4	38895561	38895839	StringTie	1	exon
		4	38895978	38896158	StringTie	2	exon
		4	38899146	38899194	StringTie	3	exon
		4	38899277	38899336	StringTie	4	exon
MSTRG.10088	MSTRG.10088.1	4	39018253	39019313	StringTie	1	exon
		4	39020541	39020982	StringTie	2	exon
		4	39021638	39021783	StringTie	3	exon
MSTRG.10102	MSTRG.10102.1	4	39246748	39247557	StringTie	1	exon
MSTRG.10104	MSTRG.10104.1	4	39255701	39256848	StringTie	1	exon
MSTRG.10112	MSTRG.10112.1	4	39399027	39399376	StringTie	1	exon
MSTRG.10113	MSTRG.10113.1	4	39412781	39413604	StringTie	1	exon
MSTRG.10115	MSTRG.10115.1	4	39427155	39427542	StringTie	1	exon
MSTRG.10121	MSTRG.10121.1	4	39501287	39501796	StringTie	1	exon
MSTRG.10129	MSTRG.10129.1	4	39615711	39616188	StringTie	1	exon
MSTRG.10137	MSTRG.10137.3	4	39748450	39748669	StringTie	1	exon
		4	39748908	39749030	StringTie	2	exon
		4	39750055	39752185	StringTie	3	exon
MSTRG.10141	MSTRG.10141.2	4	39783238	39783665	StringTie	1	exon
MSTRG.10143	MSTRG.10143.2	4	39815560	39816030	StringTie	1	exon
		4	39817566	39817603	StringTie	2	exon
MSTRG.10159	MSTRG.10159.1	4	40121292	40121484	StringTie	1	exon
		4	40125134	40125512	StringTie	2	exon
MSTRG.10162	MSTRG.10162.1	4	40223626	40223979	StringTie	1	exon
		4	40224057	40224164	StringTie	2	exon
		4	40225815	40226019	StringTie	3	exon
MSTRG.10180	MSTRG.10180.1	4	40634327	40636238	StringTie	1	exon
MSTRG.10186	MSTRG.10186.1	4	40698144	40698742	StringTie	1	exon
		4	40700460	40700631	StringTie	2	exon
MSTRG.10190	MSTRG.10190.1	4	40758384	40758912	StringTie	1	exon
MSTRG.10199	MSTRG.10199.1	4	40879771	40880032	StringTie	1	exon
MSTRG.10201	MSTRG.10201.1	4	40911917	40912245	StringTie	1	exon
MSTRG.10203	MSTRG.10203.1	4	40965970	40967124	StringTie	1	exon
MSTRG.10206	MSTRG.10206.1	4	41019449	41020679	StringTie	1	exon
MSTRG.10210	MSTRG.10210.2	4	41054585	41054747	StringTie	1	exon
		4	41055930	41056004	StringTie	2	exon
		4	41056110	41056190	StringTie	3	exon
MSTRG.10245	MSTRG.10245.2	4	41577946	41578277	StringTie	1	exon
		4	41578608	41578760	StringTie	2	exon
		4	41578846	41578900	StringTie	3	exon
MSTRG.10249	MSTRG.10249.4	4	41605362	41605626	StringTie	1	exon
		4	41606586	41606646	StringTie	2	exon
		4	41607970	41608229	StringTie	3	exon
MSTRG.10255	MSTRG.10255.1	4	41663402	41663810	StringTie	1	exon
MSTRG.10259	MSTRG.10259.2	4	41712525	41712668	StringTie	1	exon
		4	41712763	41712833	StringTie	2	exon
		4	41713080	41713161	StringTie	3	exon
		4	41713252	41713632	StringTie	4	exon
		4	41713724	41713774	StringTie	5	exon
		4	41716760	41716837	StringTie	6	exon
		4	41717211	41717483	StringTie	7	exon
MSTRG.10276	MSTRG.10276.1	4	42115746	42116128	StringTie	1	exon
MSTRG.10281	MSTRG.10281.1	4	42165305	42165750	StringTie	1	exon
MSTRG.10289	MSTRG.10289.1	4	42255740	42256003	StringTie	1	exon
MSTRG.10292	MSTRG.10292.3	4	42290366	42292928	StringTie	1	exon
		4	42294086	42294471	StringTie	2	exon
MSTRG.10295	MSTRG.10295.2	4	42326329	42327230	StringTie	1	exon
MSTRG.10331	MSTRG.10331.1	4	42963293	42964449	StringTie	1	exon
MSTRG.10337	MSTRG.10337.1	4	43042917	43043793	StringTie	1	exon
		4	43045200	43045224	StringTie	2	exon
		4	43045473	43045534	StringTie	3	exon
		4	43045781	43046121	StringTie	4	exon
MSTRG.10352	MSTRG.10352.1	4	43261503	43262022	StringTie	1	exon
		4	43263054	43263134	StringTie	2	exon
		4	43263262	43263324	StringTie	3	exon
		4	43263417	43263724	StringTie	4	exon
MSTRG.10360	MSTRG.10360.1	4	43388984	43389413	StringTie	1	exon
MSTRG.10410	MSTRG.10410.2	4	44080653	44081824	StringTie	1	exon
MSTRG.10414	MSTRG.10414.1	4	44181193	44181846	StringTie	1	exon
MSTRG.10466	MSTRG.10466.1	4	44991187	44991470	StringTie	1	exon
MSTRG.10467	MSTRG.10467.1	4	45016180	45016737	StringTie	1	exon
		4	45016841	45016902	StringTie	2	exon
		4	45017148	45017412	StringTie	3	exon
MSTRG.10509	MSTRG.10509.1	4	45532901	45533339	StringTie	1	exon
MSTRG.10515	MSTRG.10515.2	4	45578493	45578739	StringTie	1	exon
		4	45581945	45582222	StringTie	2	exon
MSTRG.10524	MSTRG.10524.4	4	45818562	45818912	StringTie	1	exon
		4	45819034	45819465	StringTie	2	exon
		4	45819759	45819926	StringTie	3	exon
MSTRG.10535	MSTRG.10535.1	4	46036710	46038402	StringTie	1	exon
MSTRG.10538	MSTRG.10538.2	4	46083853	46084521	StringTie	1	exon
		4	46085272	46086678	StringTie	2	exon
MSTRG.10547	MSTRG.10547.1	4	46227679	46228144	StringTie	1	exon
		4	46229067	46229166	StringTie	2	exon
		4	46229320	46229377	StringTie	3	exon
		4	46230282	46230670	StringTie	4	exon
		4	46230869	46230977	StringTie	5	exon
		4	46231124	46231182	StringTie	6	exon
		4	46231476	46231534	StringTie	7	exon
		4	46231848	46232037	StringTie	8	exon
MSTRG.10548	MSTRG.10548.1	4	46235973	46236305	StringTie	1	exon
		4	46238307	46239391	StringTie	2	exon
		4	46239498	46239611	StringTie	3	exon
		4	46240910	46241158	StringTie	4	exon
	MSTRG.10548.2	4	46235973	46236052	StringTie	1	exon
		4	46236214	46236305	StringTie	2	exon
		4	46238307	46238901	StringTie	3	exon
		4	46239073	46239391	StringTie	4	exon
		4	46239498	46239611	StringTie	5	exon
		4	46240910	46241158	StringTie	6	exon
MSTRG.10559	MSTRG.10559.1	4	46430396	46431100	StringTie	1	exon
MSTRG.10565	MSTRG.10565.1	4	46585609	46585797	StringTie	1	exon
		4	46586450	46587998	StringTie	2	exon
		4	46597626	46599051	StringTie	3	exon
MSTRG.10568	MSTRG.10568.1	4	46593815	46594766	StringTie	1	exon
MSTRG.10574	MSTRG.10574.1	4	46711380	46713078	StringTie	1	exon
		4	46715921	46716011	StringTie	2	exon
		4	46716102	46716184	StringTie	3	exon
		4	46716279	46716407	StringTie	4	exon
MSTRG.10578	MSTRG.10578.1	4	46795662	46796375	StringTie	1	exon
MSTRG.10587	MSTRG.10587.3	4	46967285	46967668	StringTie	1	exon
		4	46968338	46968528	StringTie	2	exon
		4	46968623	46968674	StringTie	3	exon
		4	46968783	46969290	StringTie	4	exon
MSTRG.10604	MSTRG.10604.2	4	47138063	47138165	StringTie	1	exon
		4	47138313	47138469	StringTie	2	exon
		4	47142078	47142621	StringTie	3	exon
MSTRG.10613	MSTRG.10613.1	4	47273306	47273697	StringTie	1	exon
MSTRG.10627	MSTRG.10627.1	4	47530478	47531192	StringTie	1	exon
MSTRG.10629	MSTRG.10629.1	4	47580731	47584176	StringTie	1	exon
MSTRG.10630	MSTRG.10630.1	4	47588386	47589792	StringTie	1	exon
MSTRG.10651	MSTRG.10651.2	4	47825742	47825960	StringTie	1	exon
		4	47827175	47827356	StringTie	2	exon
		4	47827582	47827839	StringTie	3	exon
		4	47829809	47830175	StringTie	4	exon
MSTRG.10662	MSTRG.10662.1	4	47961321	47961395	StringTie	1	exon
		4	47961836	47962131	StringTie	2	exon
		4	47962729	47962793	StringTie	3	exon
		4	47964236	47964402	StringTie	4	exon
		4	47965127	47965677	StringTie	5	exon
MSTRG.10672	MSTRG.10672.1	4	48086856	48087219	StringTie	1	exon
MSTRG.10685	MSTRG.10685.1	4	48248169	48248496	StringTie	1	exon
MSTRG.10712	MSTRG.10712.1	4	48697131	48697296	StringTie	1	exon
		4	48701986	48702254	StringTie	2	exon
MSTRG.10724	MSTRG.10724.1	4	48906316	48906751	StringTie	1	exon
MSTRG.10729	MSTRG.10729.1	4	48984794	48985223	StringTie	1	exon
MSTRG.10734	MSTRG.10734.1	4	49047766	49049312	StringTie	1	exon
MSTRG.10737	MSTRG.10737.1	4	49078843	49079497	StringTie	1	exon
MSTRG.10741	MSTRG.10741.1	4	49106465	49106665	StringTie	1	exon
MSTRG.10751	MSTRG.10751.1	4	49289717	49290149	StringTie	1	exon
		4	49297101	49297349	StringTie	2	exon
MSTRG.10771	MSTRG.10771.1	4	49623881	49624362	StringTie	1	exon
MSTRG.10787	MSTRG.10787.2	4	49823462	49823628	StringTie	1	exon
		4	49823764	49824136	StringTie	2	exon
		4	49824830	49825284	StringTie	3	exon
		4	49825823	49826070	StringTie	4	exon
		4	49826462	49826550	StringTie	5	exon
		4	49826631	49826858	StringTie	6	exon
		4	49827092	49827198	StringTie	7	exon
MSTRG.10800	MSTRG.10800.1	4	49999676	50001689	StringTie	1	exon
MSTRG.10810	MSTRG.10810.1	4	50122823	50123067	StringTie	1	exon
MSTRG.10814	MSTRG.10814.1	4	50148909	50149404	StringTie	1	exon
		4	50149492	50149950	StringTie	2	exon
MSTRG.10825	MSTRG.10825.1	4	50308156	50308442	StringTie	1	exon
MSTRG.10826	MSTRG.10826.1	4	50331556	50333330	StringTie	1	exon
MSTRG.10833	MSTRG.10833.4	4	50443480	50444202	StringTie	1	exon
		4	50444439	50444538	StringTie	2	exon
MSTRG.10844	MSTRG.10844.1	4	50587876	50588122	StringTie	1	exon
MSTRG.10845	MSTRG.10845.1	4	50587886	50588122	StringTie	1	exon
MSTRG.10857	MSTRG.10857.1	4	50743716	50744261	StringTie	1	exon
MSTRG.10859	MSTRG.10859.1	4	50745234	50747208	StringTie	1	exon
MSTRG.10865	MSTRG.10865.3	4	50819197	50819919	StringTie	1	exon
		4	50820412	50820489	StringTie	2	exon
MSTRG.10869	MSTRG.10869.1	4	50905361	50905543	StringTie	1	exon
		4	50906434	50906627	StringTie	2	exon
MSTRG.10887	MSTRG.10887.1	4	51154595	51156087	StringTie	1	exon
MSTRG.10888	MSTRG.10888.1	4	51156463	51158225	StringTie	1	exon
MSTRG.10889	MSTRG.10889.1	4	51158815	51159322	StringTie	1	exon
		4	51160796	51161054	StringTie	2	exon
MSTRG.10891	MSTRG.10891.2	4	51170045	51170374	StringTie	1	exon
		4	51171469	51171659	StringTie	2	exon
MSTRG.10893	MSTRG.10893.1	4	51182543	51183085	StringTie	1	exon
MSTRG.10895	MSTRG.10895.1	4	51218631	51218769	StringTie	1	exon
		4	51219497	51221733	StringTie	2	exon
MSTRG.10917	MSTRG.10917.1	4	51500286	51501778	StringTie	1	exon
MSTRG.10923	MSTRG.10923.1	4	51569860	51570653	StringTie	1	exon
MSTRG.10927	MSTRG.10927.4	4	51613486	51614144	StringTie	1	exon
		4	51614596	51615382	StringTie	2	exon
		4	51615522	51615961	StringTie	3	exon
MSTRG.10933	MSTRG.10933.1	4	51795296	51795651	StringTie	1	exon
		4	51795751	51796169	StringTie	2	exon
		4	51797113	51797225	StringTie	3	exon
		4	51797324	51797419	StringTie	4	exon
		4	51797521	51798059	StringTie	5	exon
		4	51798424	51798514	StringTie	6	exon
		4	51798603	51798767	StringTie	7	exon
		4	51798867	51799062	StringTie	8	exon
		4	51799159	51799297	StringTie	9	exon
		4	51799459	51800176	StringTie	10	exon
MSTRG.10951	MSTRG.10951.1	4	52024441	52024800	StringTie	1	exon
MSTRG.10954	MSTRG.10954.1	4	52062973	52063764	StringTie	1	exon
MSTRG.10956	MSTRG.10956.1	4	52083488	52083733	StringTie	1	exon
		4	52083834	52083925	StringTie	2	exon
		4	52084076	52084141	StringTie	3	exon
		4	52084224	52084296	StringTie	4	exon
		4	52084372	52084627	StringTie	5	exon
MSTRG.10983	MSTRG.10983.1	4	52476633	52476758	StringTie	1	exon
		4	52477182	52477450	StringTie	2	exon
MSTRG.10997	MSTRG.10997.2	4	52745450	52745778	StringTie	1	exon
		4	52747201	52747316	StringTie	2	exon
		4	52747415	52747519	StringTie	3	exon
		4	52747687	52747723	StringTie	4	exon
MSTRG.11005	MSTRG.11005.2	4	52894782	52895174	StringTie	1	exon
		4	52895896	52895965	StringTie	2	exon
		4	52896072	52896198	StringTie	3	exon
MSTRG.11036	MSTRG.11036.2	4	53501602	53501944	StringTie	1	exon
		4	53502053	53503090	StringTie	2	exon
MSTRG.11055	MSTRG.11055.2	4	53942582	53942924	StringTie	1	exon
		4	53943067	53943226	StringTie	2	exon
		4	53943356	53943451	StringTie	3	exon
		4	53943877	53946302	StringTie	4	exon
MSTRG.11075	MSTRG.11075.1	4	54276673	54276804	StringTie	1	exon
		4	54276884	54277038	StringTie	2	exon
		4	54278075	54278655	StringTie	3	exon
MSTRG.11109	MSTRG.11109.1	4	54661423	54662387	StringTie	1	exon
		4	54664294	54667141	StringTie	2	exon
		4	54670537	54670962	StringTie	3	exon
		4	54672209	54672802	StringTie	4	exon
MSTRG.11128	MSTRG.11128.1	4	54883871	54884254	StringTie	1	exon
MSTRG.11163	MSTRG.11163.1	4	55125584	55126588	StringTie	1	exon
MSTRG.11168	MSTRG.11168.1	4	55189910	55190258	StringTie	1	exon
MSTRG.11171	MSTRG.11171.1	4	55215799	55216501	StringTie	1	exon
MSTRG.11172	MSTRG.11172.1	4	55216881	55217559	StringTie	1	exon
MSTRG.11173	MSTRG.11173.1	4	55217179	55219009	StringTie	1	exon
MSTRG.11219	MSTRG.11219.1	4	55827006	55827472	StringTie	1	exon
MSTRG.11222	MSTRG.11222.3	4	55848864	55851271	StringTie	1	exon
		4	55852796	55852864	StringTie	2	exon
MSTRG.11223	MSTRG.11223.1	4	55857614	55857719	StringTie	1	exon
[truncated: 2,566 more rows]
