# Supplementary material for: Integrated Analysis of Coding and Non-coding RNAs Reveals the Molecular Mechanism Underlying Salt Stress Response in Medicago truncatula
Source: Front Plant Sci. 2022 Apr 18;13:891361. doi: 10.3389/fpls.2022.891361 (PMC9064118; doi:10.3389/fpls.2022.891361)
Supplement: Supplementary Table 5 — The list of DElncRNAs. [file Table_5.XLSX]

## Sheet: DElncRNAs
ID	CK-1_count	CK-2_count	CK-3_count	Salt-1_count	Salt-2_count	Salt-3_count	CK-1_fpkm	CK-2_fpkm	CK-3_fpkm	Salt-1_fpkm	Salt-2_fpkm	Salt-3_fpkm	CK_mean	Salt_mean	log2(fc)	PValue	FDR
MSTRG.17681.1	573	1134	1114	19	3	14	50.86	91.46	80.08	1.28	0.17	1.34	74.1333	0.93	-6.31675	7.6763e-67	1.87916e-63
MSTRG.4348.1	22	27	35	792	1663	781	1.14	1.27	1.47	31.66	66.68	44.65	1.29333	47.6633	5.20371	2.40617e-49	2.94515e-46
MSTRG.10028.2	19	30	34	679	1233	660	1.89	2.71	2.69	51.19	93.29	71.26	2.43	71.9133	4.88723	2.13324e-47	1.74073e-44
MSTRG.14819.1	245	238	256	20	18	3	3.91	3.45	3.3	0.25	0.22	0.05	3.55333	0.173333	-4.35755	1.32829e-36	8.12911e-34
MSTRG.6071.1	1071	1296	975	335	319	218	26.07	28.62	19.19	6.29	6.01	5.86	24.6267	6.05333	-2.02442	5.56419e-34	2.72423e-31
MSTRG.17004.1	3	3	3	272	465	359	0.15	0.14	0.12	10.74	18.42	20.28	0.136667	16.48	6.91391	9.20114e-30	3.75407e-27
MSTRG.18683.1	23	13	19	309	605	339	0.68	0.35	0.46	7.06	13.87	11.08	0.496667	10.67	4.42514	9.26019e-28	3.23842e-25
MSTRG.3902.1	8	3	9	228	351	215	0.17	0.06	0.15	3.71	5.73	5	0.126667	4.81333	5.24793	2.96257e-27	9.06547e-25
MSTRG.7236.1	971	982	1177	314	155	125	69.08	63.4	67.73	17.22	8.53	9.8	66.7367	11.85	-2.49359	4.18888e-27	1.13938e-24
MSTRG.12502.1	236	295	299	87	78	63	7.79	8.82	7.98	2.2	2	2.3	8.19667	2.16667	-1.91956	8.11548e-22	1.98667e-19
MSTRG.9563.1	28	54	71	475	987	455	0.77	1.32	1.55	9.92	20.68	13.58	1.21333	14.7267	3.60138	3.50413e-21	7.79829e-19
MSTRG.1744.1	214	144	164	26	31	19	7.96	4.86	4.91	0.76	0.9	0.78	5.91	0.813333	-2.86124	7.51452e-21	1.53296e-18
MSTRG.15310.1	259	199	300	63	55	43	34.75	24.25	32.54	6.54	5.7	6.36	30.5133	6.2	-2.2991	1.22401e-20	2.30491e-18
MSTRG.10031.1	2	5	2	130	454	176	0.1	0.23	0.08	5.04	17.66	9.76	0.136667	10.82	6.3069	2.74266e-20	4.56687e-18
MSTRG.9692.2	206	179	217	1324	2923	1225	12.06	9.5	10.28	59.84	132.54	79.18	10.6133	90.52	3.09236	2.79833e-20	4.56687e-18
MSTRG.11602.2	303	351	224	87	51	46	7.53	7.91	4.51	1.66	0.98	1.27	6.65	1.30333	-2.35115	6.38904e-20	9.77522e-18
MSTRG.15708.1	152	127	142	21	29	12	7.01	5.33	5.3	0.73	1.02	0.6	5.88	0.783333	-2.90812	8.58007e-20	1.23553e-17
MSTRG.13948.1	3	1	1	176	245	180	0.15	0.05	0.04	6.84	9.55	10	0.08	8.79667	6.78081	3.36576e-19	4.57743e-17
MSTRG.18733.1	160	144	209	972	1342	778	6.86	5.6	7.25	32.13	44.5	36.78	6.57	37.8033	2.52455	1.21587e-18	1.56655e-16
MSTRG.17087.1	6	3	4	116	218	151	1.05	0.49	0.57	15.69	29.58	29.28	0.703333	24.85	5.14289	2.29884e-18	2.81378e-16
MSTRG.15599.1	337	335	372	126	120	104	72.4	65.24	64.6	20.86	19.9	24.55	67.4133	21.77	-1.63069	4.2484e-18	4.95243e-16
MSTRG.13028.1	232	345	269	106	101	66	3.43	4.63	3.22	1.21	1.16	1.08	3.76	1.15	-1.7091	4.77385e-18	5.31199e-16
MSTRG.16080.1	2	1	3	143	241	116	0.12	0.06	0.15	6.86	11.6	7.96	0.11	8.80667	6.32302	9.65243e-18	1.02735e-15
MSTRG.5404.2	463	241	554	112	78	54	15.3	7.23	14.82	2.86	2	1.98	12.45	2.28	-2.44904	1.30357e-17	1.32964e-15
MSTRG.10737.1	1813	1711	1957	809	926	679	199.67	171.01	174.33	68.67	78.85	82.43	181.67	76.65	-1.24496	2.33982e-17	2.29115e-15
MSTRG.18193.4	64	119	33	665	1094	605	0.49	0.83	0.2	3.96	6.53	5.14	0.506667	5.21	3.36217	3.92093e-17	3.69171e-15
MSTRG.5258.1	9967	12227	11383	5759	2786	2821	1470.3	1636.92	1358.2	654.81	317.78	458.74	1488.47	477.11	-1.64144	9.52821e-17	8.63891e-15
MSTRG.18173.2	54	43	37	354	347	290	1.66	1.19	0.93	8.39	8.26	9.83	1.26	8.82667	2.80844	1.10193e-16	9.63399e-15
MSTRG.5921.1	16	21	32	261	283	141	0.33	0.39	0.53	4.14	4.5	3.2	0.416667	3.94667	3.24367	1.69327e-16	1.42936e-14
MSTRG.4375.3	254	218	313	102	65	50	6.54	5.09	6.51	2.02	1.29	1.42	6.04667	1.57667	-1.93926	5.40654e-16	4.26943e-14
MSTRG.8740.1	54	38	45	413	310	409	2.68	1.73	1.83	15.84	11.93	22.47	2.08	16.7467	3.00922	1.38487e-15	1.03342e-13
MSTRG.8737.1	50	62	75	474	384	255	5.17	5.82	6.27	37.76	30.69	29.05	5.75333	32.5	2.49797	1.39309e-15	1.03342e-13
MSTRG.3296.2	85	133	54	12	6	6	3.71	5.27	1.91	0.4	0.2	0.29	3.63	0.296667	-3.61305	3.73649e-15	2.69027e-13
MSTRG.14313.1	2	0	3	61	310	185	0.2	0	0.24	4.71	23.88	20.26	0.146667	16.2833	6.79471	9.91486e-15	6.93473e-13
MSTRG.431.2	98	101	77	19	17	8	6.56	6.14	4.18	0.99	0.86	0.59	5.62667	0.813333	-2.79036	1.06725e-14	7.25729e-13
MSTRG.5801.4	215	96	141	22	33	15	6.18	2.49	3.26	0.48	0.73	0.48	3.97667	0.563333	-2.8195	1.32051e-14	8.73677e-13
MSTRG.95.1	72	89	46	3	1	2	2.93	3.28	1.51	0.09	0.03	0.09	2.57333	0.07	-5.20014	1.87426e-14	1.17853e-12
MSTRG.17812.1	151	140	155	19	46	9	17.89	15.05	14.85	1.73	4.21	1.18	15.93	2.37333	-2.74676	1.87756e-14	1.17853e-12
MSTRG.11936.1	58	59	74	3	2	1	10.48	9.64	10.77	0.45	0.29	0.11	10.2967	0.283333	-5.18353	2.09762e-14	1.28374e-12
MSTRG.8115.1	386	472	611	195	83	122	19.55	21.71	25.04	7.63	3.24	6.82	22.1	5.89667	-1.90607	3.61571e-14	2.15884e-12
MSTRG.16992.2	20	16	13	207	144	161	0.41	0.29	0.22	3.32	2.32	3.69	0.306667	3.11	3.34217	3.95216e-14	2.30355e-12
MSTRG.18338.1	52	63	62	327	342	313	4.96	5.5	4.82	24.03	25.24	32.87	5.09333	27.38	2.42644	4.3703e-14	2.48802e-12
MSTRG.4210.2	56503	79995	89684	48610	39981	29302	6175.56	7934.79	7928.41	4095.02	3378.89	3530.4	7346.25	3668.1	-1.00197	5.79063e-14	3.2217e-12
MSTRG.12939.1	38	67	46	260	601	361	2	3.21	1.96	10.57	24.5	20.98	2.39	18.6833	2.96667	6.23842e-14	3.3937e-12
MSTRG.12534.1	100	93	134	597	542	573	3.34	2.81	3.59	15.3	13.93	21	3.24667	16.7433	2.36656	2.186e-13	1.13858e-11
MSTRG.8624.1	583	808	607	408	296	211	84.28	106.01	70.97	45.46	33.09	33.62	87.0867	37.39	-1.2198	2.61205e-13	1.33214e-11
MSTRG.18202.1	27	26	46	234	392	175	1.52	1.33	2.09	10.12	17.05	10.84	1.64667	12.67	2.9438	3.13954e-13	1.56849e-11
MSTRG.1185.1	48	67	53	1	5	2	10.99	13.92	9.82	0.18	0.89	0.5	11.5767	0.523333	-4.46735	3.79573e-13	1.85839e-11
MSTRG.8497.1	314	355	413	184	81	87	62.33	64.04	66.31	28.16	12.45	19.01	64.2267	19.8733	-1.69234	1.21285e-12	5.82169e-11
MSTRG.10509.1	2688	2178	2839	1404	1228	1082	441.69	324.8	377.32	177.82	156.02	195.99	381.27	176.61	-1.11025	1.277e-12	6.01172e-11
MSTRG.11828.1	47	57	56	6	1	1	8.48	9.33	8.17	0.83	0.14	0.2	8.66	0.39	-4.47282	1.8386e-12	8.49227e-11
MSTRG.11173.1	10	20	22	178	137	140	0.39	0.72	0.7	5.41	4.17	6.08	0.603333	5.22	3.11302	2.00739e-12	9.10018e-11
MSTRG.9188.3	1475	1885	1865	1125	567	499	127.76	148.12	130.62	75.12	37.99	47.61	135.5	53.5733	-1.33871	2.53019e-12	1.12617e-10
MSTRG.17786.3	100	82	117	30	16	6	7.71	5.74	7.27	1.76	0.93	0.48	6.90667	1.05667	-2.70847	2.66816e-12	1.16637e-10
MSTRG.15023.1	5	0	7	81	135	96	0.12	0	0.13	1.49	2.49	2.52	0.0833333	2.16667	4.70044	3.06181e-12	1.31497e-10
MSTRG.3660.1	184	181	157	66	20	12	33.67	30.15	23.24	9.28	2.8	2.32	29.02	4.8	-2.59594	4.74628e-12	2.00326e-10
MSTRG.19174.1	8	6	4	89	126	76	0.36	0.24	0.14	3.07	4.35	3.74	0.246667	3.72	3.91467	5.96752e-12	2.47601e-10
MSTRG.1188.1	80	92	70	20	13	15	11.21	11.69	7.93	2.16	1.41	2.32	10.2767	1.96333	-2.388	7.40438e-12	3.02099e-10
MSTRG.14497.1	0	0	0	72	159	74	0	0	0	9.59	21.11	14.06	0.001	14.92	13.865	7.92659e-12	3.18103e-10
MSTRG.96.1	46	50	47	3	4	3	4.61	4.58	3.84	0.23	0.31	0.33	4.34333	0.29	-3.90468	8.35758e-12	3.2999e-10
MSTRG.17677.1	80	72	110	26	18	7	3.18	2.6	3.54	0.8	0.55	0.31	3.10667	0.553333	-2.48915	1.77977e-11	6.79031e-10
MSTRG.3286.1	96	147	106	449	714	470	21.4	29.75	19.15	77.05	122.94	115.36	23.4333	105.117	2.16536	1.81186e-11	6.79031e-10
MSTRG.17909.1	51	104	91	415	485	277	9.84	18.2	14.2	61.7	72.33	58.9	14.08	64.31	2.1914	1.83072e-11	6.79031e-10
MSTRG.11734.2	105	153	117	51	28	13	4.82	6.34	4.33	1.8	0.99	0.67	5.16333	1.15333	-2.16249	1.93929e-11	7.08564e-10
MSTRG.14414.1	172	114	171	43	58	36	8.46	5.09	6.8	1.63	2.21	1.95	6.78333	1.93	-1.81339	2.71024e-11	9.75687e-10
MSTRG.12145.1	0	0	0	54	115	93	0	0	0	2.32	4.96	5.72	0.001	4.33333	12.0813	2.94161e-11	1.04363e-09
MSTRG.17811.1	157	120	205	70	41	29	9.98	6.92	10.54	3.43	2.01	2.03	9.14667	2.49	-1.8771	4.66323e-11	1.6083e-09
MSTRG.2398.1	50	36	54	244	300	249	6.13	4.01	5.36	23.07	28.46	33.67	5.16667	28.4	2.45859	4.66459e-11	1.6083e-09
MSTRG.7234.1	112	71	137	21	5	20	12.11	6.97	11.96	1.78	0.46	2.34	10.3467	1.52667	-2.76071	9.26396e-11	3.14975e-09
MSTRG.11553.1	23	36	44	228	198	151	1.06	1.5	1.63	8.07	7.03	7.64	1.39667	7.58	2.44021	1.24922e-10	4.18917e-09
MSTRG.601.1	8	17	23	112	196	114	0.13	0.26	0.31	1.43	2.52	2.09	0.233333	2.01333	3.10912	1.91569e-10	6.33731e-09
MSTRG.3032.1	0	0	0	36	142	56	0	0	0	0.94	3.71	2.09	0.001	2.24667	11.1336	2.86602e-10	9.35469e-09
MSTRG.7163.1	123	120	150	34	48	43	3	2.66	2.96	0.64	0.91	1.16	2.87333	0.903333	-1.6694	3.08235e-10	9.92841e-09
MSTRG.9260.1	5	0	3	42	199	73	0.25	0	0.12	1.61	7.64	4	0.123333	4.41667	5.16232	3.17873e-10	1.01059e-08
MSTRG.17673.4	47	79	47	12	1	1	1.89	2.87	1.52	0.36	0.04	0.05	2.09333	0.15	-3.80277	3.62869e-10	1.13885e-08
MSTRG.7598.1	95	129	113	48	30	32	4.54	5.6	4.37	1.77	1.11	1.69	4.83667	1.52333	-1.66678	4.84573e-10	1.50156e-08
MSTRG.6350.2	0	0	0	33	82	82	0	0	0	1.66	4.19	5.93	0.001	3.92667	11.9391	6.219e-10	1.90301e-08
MSTRG.537.1	302	366	371	229	165	82	14.67	16.1	14.54	8.56	6.18	4.38	15.1033	6.37333	-1.24475	6.54362e-10	1.97763e-08
MSTRG.12597.1	0	0	0	49	85	42	0	0	0	2.4	4.18	2.94	0.001	3.17333	11.6318	1.12235e-09	3.31026e-08
MSTRG.11163.1	4	6	2	44	128	74	0.29	0.39	0.12	2.43	7.1	5.86	0.266667	5.13	4.26585	1.40896e-09	4.10611e-08
MSTRG.1329.1	54	28	39	5	2	1	2.93	1.38	1.71	0.21	0.08	0.06	2.00667	0.116667	-4.10434	1.75039e-09	5.04113e-08
MSTRG.15602.1	48	51	51	10	11	6	2.39	2.3	2.05	0.38	0.42	0.33	2.24667	0.376667	-2.57643	1.78856e-09	5.09115e-08
MSTRG.5515.1	1356	1988	2439	1407	939	625	125.57	167.09	182.71	100.44	67.25	63.82	158.457	77.17	-1.03798	1.83434e-09	5.16146e-08
MSTRG.19688.2	23	47	47	2	4	2	5.4	10.02	8.93	0.36	0.73	0.52	8.11667	0.536667	-3.91879	1.90822e-09	5.30833e-08
MSTRG.6188.1	223	276	218	806	1628	714	10.53	11.86	8.33	29.39	59.55	37.21	10.24	42.05	2.03789	1.93725e-09	5.32851e-08
MSTRG.6080.3	41	52	47	314	203	164	1.86	2.14	1.72	11	7.14	8.23	1.90667	8.79	2.20481	2.04321e-09	5.55752e-08
MSTRG.8241.2	40	36	64	244	249	186	4.73	3.8	6.02	22.04	22.51	24	4.85	22.85	2.23614	3.56178e-09	9.58157e-08
MSTRG.8676.1	73	95	102	657	337	278	2.42	2.87	2.76	16.87	8.68	10.2	2.68333	11.9167	2.15088	3.70284e-09	9.85278e-08
MSTRG.16009.1	43	36	33	4	0	0	10.25	7.89	6.34	0.83	0.01	0	8.16	0.28	-4.86507	5.5976e-09	1.47343e-07
MSTRG.30.1	115	96	94	41	43	17	2.31	1.75	1.52	0.63	0.67	0.37	1.86	0.556667	-1.74042	5.85417e-09	1.52458e-07
MSTRG.3434.1	180	351	438	181	96	50	18.19	32.2	35.83	14.1	7.52	5.54	28.74	9.05333	-1.66654	6.65471e-09	1.71481e-07
MSTRG.7250.1	0	0	0	32	91	34	0	0	0	1.36	3.89	2.07	0.001	2.44	11.2527	6.83958e-09	1.74409e-07
MSTRG.14820.1	26	56	29	2	0	3	2.3	4.5	2.08	0.14	0	0.29	2.96	0.143333	-4.36815	8.72905e-09	2.20296e-07
MSTRG.5409.1	38	40	62	7	11	5	1.47	1.41	1.94	0.21	0.33	0.21	1.60667	0.25	-2.68407	1.006e-08	2.49604e-07
MSTRG.8505.1	277	371	301	1386	919	847	3.9	4.74	3.43	15.03	10	13.14	4.02333	12.7233	1.66101	1.00943e-08	2.49604e-07
MSTRG.10787.2	0	0	0	56	33	46	0	0	0	1.88	1.1	2.18	0.001	1.72	10.7482	1.06571e-08	2.60885e-07
MSTRG.13106.1	193	280	344	176	92	56	23.48	30.85	33.84	16.49	8.64	7.53	29.39	10.8867	-1.43276	1.20048e-08	2.90969e-07
MSTRG.3776.1	533	923	977	579	408	220	90.95	142.84	134.74	76.06	53.75	41.35	122.843	57.0533	-1.10644	1.22052e-08	2.92926e-07
MSTRG.18258.3	102	131	118	66	46	29	5.62	6.57	5.26	2.8	1.96	1.76	5.81667	2.17333	-1.42028	1.40615e-08	3.342e-07
MSTRG.1664.3	45	39	44	9	6	6	2.32	1.8	1.81	0.35	0.25	0.34	1.97667	0.313333	-2.6573	1.515e-08	3.55967e-07
MSTRG.4092.1	142	138	155	81	58	53	20.9	18.44	18.46	9.19	6.6	8.59	19.2667	8.12667	-1.24537	1.54013e-08	3.55967e-07
MSTRG.4828.1	68	94	113	35	9	20	1.94	2.45	2.62	0.79	0.19	0.63	2.33667	0.536667	-2.12235	1.54136e-08	3.55967e-07
MSTRG.1063.1	74	84	71	32	27	13	2.02	2.1	1.56	0.68	0.58	0.39	1.89333	0.55	-1.78342	1.60236e-08	3.66596e-07
MSTRG.13963.1	1	0	0	55	497	317	0.06	0	0	2.36	21.37	19.44	0.02	14.39	9.49085	2.05069e-08	4.64824e-07
MSTRG.14836.4	37	23	43	3	4	2	2.23	1.25	2.05	0.15	0.19	0.13	1.84333	0.156667	-3.55655	2.14314e-08	4.81322e-07
MSTRG.13627.1	45	128	60	27	13	6	2.38	6.14	2.56	1.1	0.53	0.35	3.69333	0.66	-2.48439	2.85237e-08	6.34782e-07
MSTRG.5398.1	63	70	55	12	24	12	3.81	3.84	2.69	0.56	1.12	0.8	3.44667	0.826667	-2.05982	2.92517e-08	6.45119e-07
MSTRG.10104.1	48	51	26	5	9	3	3.02	2.91	1.32	0.24	0.44	0.21	2.41667	0.296667	-3.0261	3.13584e-08	6.85404e-07
MSTRG.2283.1	1	0	0	28	141	60	0.02	0	0	0.45	2.27	1.38	0.00666667	1.36667	7.67948	3.66884e-08	7.82513e-07
MSTRG.7436.2	36	49	51	6	13	1	2.73	3.35	3.09	0.36	0.75	0.08	3.05667	0.396667	-2.94596	3.67602e-08	7.82513e-07
MSTRG.7192.1	27	40	19	129	215	151	1.63	2.14	0.9	5.9	9.89	9.92	1.55667	8.57	2.46084	3.84822e-08	8.12106e-07
MSTRG.1863.1	1	0	5	68	46	53	0.04	0	0.17	2.16	1.47	2.41	0.07	2.01333	4.84609	3.88205e-08	8.12244e-07
MSTRG.1190.1	46	74	39	17	9	4	5.64	8.24	3.87	1.61	0.85	0.54	5.91667	1	-2.56478	3.92709e-08	8.14705e-07
MSTRG.13799.1	159	237	236	145	101	60	4.2	5.68	5.04	2.95	2.06	1.75	4.97333	2.25333	-1.14215	4.09516e-08	8.42433e-07
MSTRG.8700.1	186	218	261	993	666	566	3.5	3.73	3.98	14.41	9.7	11.75	3.73667	11.9533	1.67759	4.13345e-08	8.43223e-07
MSTRG.3316.1	93	186	178	80	68	27	18.43	33.45	28.53	12.22	10.42	5.9	26.8033	9.51333	-1.49439	5.35644e-08	1.08368e-06
MSTRG.873.1	0	0	0	17	90	30	0	0	0	1.55	8.22	3.9	0.001	4.55667	12.1538	5.41348e-08	1.08625e-06
MSTRG.18419.1	76	85	100	44	24	22	6.58	6.68	7	2.94	1.61	2.1	6.75333	2.21667	-1.60721	5.49164e-08	1.09297e-06
MSTRG.2093.1	0	0	0	11	97	37	0	0	0	0.61	5.37	2.92	0.001	2.96667	11.5346	6.08755e-08	1.20179e-06
MSTRG.4325.3	65	0	0	0	0	0	3.12	0	0	0	0	0	1.04	0.001	-10.0224	6.13662e-08	1.20179e-06
MSTRG.12464.1	183	167	145	103	66	57	10.73	8.89	6.85	4.66	2.97	3.65	8.82333	3.76	-1.23059	7.37893e-08	1.43362e-06
MSTRG.1002.1	42	75	49	20	12	5	3.3	5.35	3.12	1.21	0.73	0.43	3.92333	0.79	-2.31216	7.82436e-08	1.50819e-06
MSTRG.8423.1	191	233	191	137	124	59	13.7	15.16	11.08	7.57	6.88	4.66	13.3133	6.37	-1.06351	8.13039e-08	1.54814e-06
MSTRG.3183.1	23	60	43	7	1	6	2.79	6.6	4.22	0.65	0.09	0.8	4.53667	0.513333	-3.14366	8.15812e-08	1.54814e-06
MSTRG.19045.1	114	130	139	80	37	33	8.87	9.18	8.75	4.8	2.23	2.83	8.93333	3.28667	-1.44257	8.29246e-08	1.56153e-06
MSTRG.16871.2	267	253	166	899	846	697	9.99	8.59	5.03	25.93	24.48	28.75	7.87	26.3867	1.74537	1.0027e-07	1.87374e-06
MSTRG.13657.3	91	105	117	361	398	268	7.2	7.57	7.49	22.07	24.42	23.44	7.42	23.31	1.65146	1.09035e-07	2.0069e-06
MSTRG.18211.1	178	261	315	174	120	92	35.06	46.48	50.1	26.29	18.17	19.96	43.88	21.4733	-1.03102	1.11126e-07	2.03012e-06
MSTRG.5470.1	134	91	83	24	48	27	6.16	3.8	3.09	0.85	1.71	1.37	4.35	1.31	-1.73145	1.15067e-07	2.08655e-06
MSTRG.13619.1	31	67	52	4	8	12	7.05	13.84	9.57	0.7	1.41	3.01	10.1533	1.70667	-2.5727	1.1598e-07	2.08763e-06
MSTRG.19114.2	0	0	0	18	83	23	0	0	0	1.02	4.85	1.89	0.001	2.58667	11.3369	1.23642e-07	2.20931e-06
MSTRG.5778.1	49	94	69	28	26	12	1.87	3.26	2.13	0.82	0.77	0.51	2.42	0.7	-1.78958	1.30886e-07	2.3218e-06
MSTRG.5652.1	2	10	13	73	118	54	0.31	1.39	1.61	8.6	13.94	9.1	1.10333	10.5467	3.25685	1.57116e-07	2.74729e-06
MSTRG.18258.2	228	292	248	197	113	96	10	11.61	8.8	6.66	3.83	4.64	10.1367	5.04333	-1.00713	1.69843e-07	2.94877e-06
MSTRG.13012.2	20	19	23	100	138	102	3.86	3.29	3.59	14.83	20.57	21.65	3.58	19.0167	2.40923	1.71439e-07	2.95552e-06
MSTRG.9257.1	8	5	2	45	120	49	0.35	0.2	0.07	1.44	3.8	2.22	0.206667	2.48667	3.58884	1.75224e-07	2.98913e-06
MSTRG.5384.1	55	46	78	9	7	18	10.04	7.52	11.52	1.29	1.04	3.51	9.69333	1.94667	-2.31599	1.75831e-07	2.98913e-06
MSTRG.18748.2	105	94	108	374	395	262	11.56	9.4	9.54	31.61	33.52	31.64	10.1667	32.2567	1.66575	1.93306e-07	3.26354e-06
MSTRG.13672.1	69	59	74	32	17	7	4.4	3.42	3.82	1.57	0.84	0.49	3.88	0.966667	-2.00497	2.14125e-07	3.59026e-06
MSTRG.794.1	81	69	108	43	21	22	10.24	7.88	10.95	4.2	2.04	3.09	9.69	3.11	-1.63958	2.17526e-07	3.62247e-06
MSTRG.8863.1	732	490	606	250	330	312	140.83	85.55	94.21	37.06	49.11	66.1	106.863	50.7567	-1.0741	2.46185e-07	4.07203e-06
MSTRG.13156.1	70	76	71	27	36	14	3.03	2.98	2.48	0.9	1.2	0.67	2.83	0.923333	-1.61588	2.54934e-07	4.18844e-06
MSTRG.17808.3	246	502	410	1255	2139	881	29.19	54.12	39.37	114.99	196.57	115.37	40.8933	142.31	1.7991	2.69973e-07	4.40596e-06
MSTRG.17255.1	26	48	41	176	162	151	5.59	9.51	7.34	29.69	27.42	36.48	7.48	31.1967	2.06028	3.12438e-07	5.06521e-06
MSTRG.14490.2	1	0	0	38	69	40	0.09	0	0	2.65	4.77	3.93	0.03	3.78333	6.97855	3.2832e-07	5.28767e-06
MSTRG.9555.2	26	66	73	229	319	189	0.41	0.94	0.92	2.76	3.85	3.25	0.756667	3.28667	2.1189	3.35921e-07	5.37473e-06
MSTRG.14206.1	45	55	64	270	189	177	1.51	1.68	1.74	6.99	4.91	6.55	1.64333	6.15	1.90396	3.55087e-07	5.6445e-06
MSTRG.18193.2	6730	5953	8539	21404	29297	14907	17.78	14.27	18.24	43.58	59.84	43.41	16.7633	48.9433	1.5458	3.6085e-07	5.6991e-06
MSTRG.8734.1	109	154	158	671	451	313	5.07	6.51	5.95	24.01	16.2	16.02	5.84333	18.7433	1.68151	3.74847e-07	5.88222e-06
MSTRG.9091.1	0	0	0	10	59	34	0	0	0	0.45	2.63	2.16	0.001	1.74667	10.7704	4.49072e-07	6.95778e-06
MSTRG.707.1	64	129	73	30	34	30	7.85	14.36	7.24	2.84	3.23	4.06	9.81667	3.37667	-1.53963	4.62809e-07	7.08098e-06
MSTRG.12201.1	28	47	39	108	401	183	4.42	6.67	5	13.03	48.57	31.59	5.36333	31.0633	2.53401	4.85286e-07	7.37875e-06
MSTRG.16402.1	42	19	21	2	1	0	2.81	1.15	1.14	0.1	0.05	0	1.7	0.05	-5.08746	4.88534e-07	7.38116e-06
MSTRG.18200.1	8	5	1	38	102	59	0.2	0.11	0.02	0.74	1.99	1.65	0.11	1.46	3.73039	4.91475e-07	7.38116e-06
MSTRG.17676.1	21	32	37	5	5	2	3.27	4.52	4.66	0.6	0.6	0.34	4.15	0.513333	-3.01514	5.48064e-07	8.18086e-06
MSTRG.16801.1	79	23	38	366	270	212	10.47	2.75	4.08	37.22	27.56	30.83	5.76667	31.87	2.46639	5.59222e-07	8.29682e-06
MSTRG.10467.1	1	0	1	39	72	39	0.08	0	0.07	2.45	4.54	3.5	0.05	3.49667	6.12791	5.70377e-07	8.41135e-06
MSTRG.3668.1	2	0	0	39	66	43	0.23	0	0	3.49	5.93	5.51	0.0766667	4.97667	6.02044	6.17089e-07	9.04571e-06
MSTRG.11893.1	0	0	0	23	46	19	0	0	0	1.93	3.88	2.29	0.001	2.7	11.3987	6.78267e-07	9.88332e-06
MSTRG.19476.1	42	61	65	17	21	15	1.76	2.32	2.2	0.55	0.68	0.69	2.09333	0.64	-1.70966	7.10559e-07	1.02926e-05
MSTRG.8309.1	170	235	180	150	90	68	5.25	6.61	4.5	3.57	2.14	2.33	5.45333	2.68	-1.02491	7.23781e-07	1.04224e-05
MSTRG.10917.1	0	0	2	30	74	48	0	0	0.08	1.12	2.76	2.56	0.0266667	2.14667	6.33092	7.34049e-07	1.05085e-05
MSTRG.4827.1	154	135	98	61	60	11	2.58	2.05	1.33	0.78	0.78	0.21	1.98667	0.59	-1.75156	7.40215e-07	1.05352e-05
MSTRG.11171.1	4	3	2	51	48	36	0.41	0.28	0.17	4.03	3.81	4.07	0.286667	3.97	3.79169	7.55079e-07	1.06846e-05
MSTRG.6659.1	4	7	7	46	88	45	0.31	0.49	0.44	2.73	5.24	3.82	0.413333	3.93	3.24915	7.69639e-07	1.0828e-05
MSTRG.15277.1	6	6	5	48	59	59	0.34	0.31	0.23	2.09	2.58	3.67	0.293333	2.78	3.24447	8.21089e-07	1.14859e-05
MSTRG.506.3	114	44	77	36	13	9	5.65	1.97	3.1	1.39	0.48	0.5	3.57333	0.79	-2.17735	8.60643e-07	1.19708e-05
MSTRG.15248.1	85	115	98	53	56	34	2.8	3.44	2.61	1.35	1.43	1.24	2.95	1.34	-1.13848	8.9724e-07	1.24093e-05
MSTRG.10891.2	5	4	7	53	59	47	0.67	0.5	0.81	5.61	6.27	7.12	0.66	6.33333	3.26243	9.22527e-07	1.26873e-05
MSTRG.10180.1	189	166	231	132	62	77	7.13	5.68	7.05	3.84	1.81	3.2	6.62	2.95	-1.16612	9.38697e-07	1.28134e-05
MSTRG.8506.1	31	45	44	180	152	138	0.79	1.05	0.91	3.55	3.01	3.9	0.916667	3.48667	1.92738	1.12308e-06	1.51894e-05
MSTRG.8910.1	308	170	220	150	96	84	57.94	28.98	33.43	21.72	13.94	17.39	40.1167	17.6833	-1.18181	1.24136e-06	1.66969e-05
MSTRG.16637.2	40	34	43	191	148	139	6.05	4.71	5.22	22.35	17.29	23.24	5.32667	20.96	1.97633	1.29021e-06	1.72582e-05
MSTRG.8312.2	40	73	49	7	18	15	2.92	4.83	2.89	0.37	1.02	1.19	3.54667	0.86	-2.04406	1.29719e-06	1.72582e-05
MSTRG.3477.3	3	5	3	44	51	40	0.42	0.56	0.32	4.51	5.22	5.84	0.433333	5.19	3.58219	1.47563e-06	1.94212e-05
MSTRG.17786.1	213	264	206	43	4	7	20.4	23	15.95	3.17	0.32	0.78	19.7833	1.42333	-3.79694	1.58059e-06	2.06914e-05
MSTRG.16331.1	0	0	0	9	42	33	0	0	0	0.51	2.37	2.66	0.001	1.84667	10.8507	1.61806e-06	2.10692e-05
MSTRG.13851.1	119	194	193	120	96	47	16.32	24.15	21.41	12.68	10.18	7.11	20.6267	9.99	-1.04595	1.70685e-06	2.21078e-05
MSTRG.7961.1	179	266	359	206	108	64	3.47	4.66	5.61	3.07	1.62	1.36	4.58	2.01667	-1.18337	1.83801e-06	2.36813e-05
MSTRG.8672.3	75	71	125	36	23	36	3.92	3.38	5.28	1.43	0.93	2.05	4.19333	1.47	-1.51228	2.11212e-06	2.70705e-05
MSTRG.14883.1	50	51	33	7	19	4	3.45	3.19	1.84	0.37	1.01	0.3	2.82667	0.56	-2.3356	2.14937e-06	2.74045e-05
MSTRG.15710.2	70	84	57	35	4	7	4.23	4.6	2.78	1.65	0.17	0.46	3.87	0.76	-2.34826	2.23529e-06	2.83417e-05
MSTRG.10587.3	17	46	55	133	264	194	1.09	2.65	2.81	6.5	12.98	13.56	2.18333	11.0133	2.33465	2.24604e-06	2.83417e-05
MSTRG.14976.2	112	101	189	73	66	50	7.63	6.25	10.43	3.84	3.5	3.75	8.10333	3.69667	-1.13229	2.29989e-06	2.88725e-05
MSTRG.3673.2	37	43	57	178	187	143	3.17	3.39	3.97	11.88	12.46	13.62	3.51	12.6533	1.84997	2.34461e-06	2.92837e-05
MSTRG.9093.3	52	34	35	10	12	8	6.47	3.8	3.46	0.99	1.13	1.05	4.57667	1.05667	-2.11478	2.57958e-06	3.20548e-05
MSTRG.4505.3	120	79	84	56	15	19	7	4.18	3.96	2.53	0.68	1.23	5.04667	1.48	-1.76973	2.6912e-06	3.31248e-05
MSTRG.466.1	76	32	32	14	9	8	8.31	3.17	2.83	1.18	0.76	0.96	4.77	0.966667	-2.3029	2.76508e-06	3.36806e-05
MSTRG.15771.1	48	95	59	215	321	209	6.6	11.85	6.56	22.77	34.1	31.66	8.33667	29.51	1.82366	2.76544e-06	3.36806e-05
MSTRG.16963.1	162	165	187	134	49	37	14.03	12.99	13.13	8.95	3.28	3.52	13.3833	5.25	-1.35005	2.81074e-06	3.40628e-05
MSTRG.14696.1	43	31	60	15	3	9	2.69	1.76	3.04	0.72	0.15	0.62	2.49667	0.496667	-2.32965	2.83038e-06	3.41318e-05
MSTRG.19585.1	27	23	15	2	1	1	3.5	2.7	1.57	0.2	0.1	0.14	2.59	0.146667	-4.14234	3.05268e-06	3.66321e-05
MSTRG.13125.4	117	181	162	107	91	35	5.07	7.13	5.66	3.56	3.04	1.66	5.95333	2.75333	-1.11252	3.08373e-06	3.68242e-05
MSTRG.11348.1	36	36	38	6	13	7	3.45	3.13	2.95	0.44	0.96	0.74	3.17667	0.713333	-2.15487	3.42212e-06	4.04703e-05
MSTRG.11291.3	38	60	47	21	10	12	1.71	2.43	1.69	0.73	0.34	0.58	1.94333	0.55	-1.82103	3.73835e-06	4.39975e-05
MSTRG.18426.2	27	39	37	9	6	8	4.65	6.01	5.08	1.18	0.79	1.5	5.24667	1.15667	-2.18143	4.07445e-06	4.77237e-05
MSTRG.10410.2	34	49	56	14	16	13	2.1	2.76	2.76	0.66	0.76	0.88	2.54	0.766667	-1.72816	4.48156e-06	5.22421e-05
MSTRG.406.1	116	153	135	454	400	284	2.67	3.19	2.51	8.05	7.11	7.2	2.79	7.45333	1.41762	4.59821e-06	5.3348e-05
MSTRG.4293.1	21	10	10	48	136	129	0.32	0.14	0.12	0.57	1.61	2.17	0.193333	1.45	2.90689	5.26171e-06	6.07579e-05
MSTRG.1224.1	1	1	0	40	55	22	0.07	0.06	0	2.03	2.8	1.6	0.0433333	2.14333	5.62824	5.31409e-06	6.10746e-05
MSTRG.18193.3	170	629	363	155	246	116	1.31	4.39	2.25	0.92	1.46	0.98	2.65	1.12	-1.24249	5.72413e-06	6.54762e-05
MSTRG.15667.1	12	25	17	88	108	72	0.39	0.75	0.45	2.23	2.75	2.61	0.53	2.53	2.25507	5.75057e-06	6.54762e-05
MSTRG.12586.1	85	118	79	49	36	42	3.71	4.68	2.79	1.65	1.22	2.02	3.72667	1.63	-1.19301	5.83033e-06	6.58305e-05
MSTRG.11335.1	15	21	14	72	111	78	0.75	0.95	0.56	2.76	4.27	4.28	0.753333	3.77	2.3232	5.85658e-06	6.58305e-05
MSTRG.18087.1	5	16	11	68	90	50	0.54	1.57	0.96	5.65	7.5	5.94	1.02333	6.36333	2.63651	5.88925e-06	6.58305e-05
MSTRG.560.1	128	94	156	66	71	54	2.71	1.81	2.67	1.08	1.16	1.26	2.39667	1.16667	-1.03864	6.41052e-06	7.13316e-05
MSTRG.14782.1	30	21	14	3	0	0	2.2	1.4	0.83	0.17	0	0	1.47667	0.0566667	-4.7037	6.54233e-06	7.24689e-05
MSTRG.431.3	52	24	42	8	11	9	4.59	1.96	3.05	0.57	0.75	0.87	3.2	0.73	-2.1321	6.99894e-06	7.71775e-05
MSTRG.6080.1	24	23	19	142	98	72	2.39	2.12	1.56	11.07	7.63	7.97	2.02333	8.89	2.13545	7.09381e-06	7.75253e-05
MSTRG.6080.2	24	23	19	142	98	72	2.39	2.12	1.56	11.07	7.63	7.97	2.02333	8.89	2.13545	7.09381e-06	7.75253e-05
MSTRG.19221.8	394	126	293	173	87	74	13.48	3.9	8.11	4.56	2.3	2.8	8.49667	3.22	-1.39984	8.31088e-06	9.04224e-05
MSTRG.9719.3	66	86	109	48	42	35	4.76	5.63	6.37	2.69	2.35	2.77	5.58667	2.60333	-1.10163	8.96727e-06	9.69138e-05
MSTRG.14643.1	31	15	27	5	3	2	2.72	1.2	1.92	0.34	0.2	0.19	1.94667	0.243333	-3	8.98669e-06	9.69138e-05
MSTRG.3007.1	1	0	1	26	55	27	0.09	0	0.07	1.78	3.77	2.64	0.0533333	2.73	5.67772	9.6511e-06	0.000103622
MSTRG.2362.1	17	21	24	1	4	0	1.82	2.04	2.08	0.08	0.33	0	1.98	0.136667	-3.85677	1.02421e-05	0.000109488
MSTRG.9308.1	75	101	101	65	31	31	2.28	2.78	2.48	1.52	0.73	1.04	2.51333	1.09667	-1.19648	1.0669e-05	0.000113555
MSTRG.5640.1	501	749	778	2882	1709	1292	15.12	20.51	18.99	67.02	39.86	42.96	18.2067	49.9467	1.45592	1.18233e-05	0.00012404
MSTRG.14825.1	1	0	0	8	80	26	0.04	0	0	0.26	2.6	1.21	0.0133333	1.35667	6.66888	1.18568e-05	0.00012404
MSTRG.16083.1	16	13	24	113	77	76	0.96	0.7	1.16	5.2	3.56	5	0.94	4.58667	2.28671	1.28371e-05	0.000133157
MSTRG.13690.1	220	169	143	598	612	434	26.27	18.32	13.81	55.05	56.52	57.14	19.4667	56.2367	1.53051	1.34148e-05	0.000138563
MSTRG.4954.1	31	21	26	6	6	3	2.59	1.59	1.76	0.38	0.39	0.28	1.98	0.35	-2.50007	1.50044e-05	0.000154331
MSTRG.12734.2	125	206	255	540	889	436	3.71	5.56	6.13	12.37	20.42	14.29	5.13333	15.6933	1.61218	1.56639e-05	0.00016044
MSTRG.5071.1	0	3	1	31	39	24	0	0.27	0.08	2.38	3	2.64	0.116667	2.67333	4.51818	1.87805e-05	0.000190407
MSTRG.13998.1	67	55	73	255	213	166	9.9	7.38	8.73	29.05	24.35	27.04	8.67	26.8133	1.62885	1.88229e-05	0.000190407
MSTRG.19310.2	62	19	57	158	351	205	4.65	1.27	3.46	9.18	20.47	17.07	3.12667	15.5733	2.31638	1.8914e-05	0.000190541
MSTRG.2155.3	6	9	25	63	126	70	0.28	0.36	0.86	2.06	4.16	3.28	0.5	3.16667	2.66297	1.94782e-05	0.000195421
MSTRG.6268.1	15	20	18	79	93	69	3.26	3.94	3.16	13.23	15.62	16.53	3.45333	15.1267	2.13103	2.19098e-05	0.000218919
MSTRG.16084.1	8	9	6	59	47	49	0.48	0.49	0.29	2.72	2.17	3.23	0.42	2.70667	2.68806	2.23215e-05	0.000222126
MSTRG.11438.1	1498	1765	2097	5465	4296	3220	145.63	155.72	164.9	409.51	322.94	345.09	155.417	359.18	1.20857	2.29881e-05	0.000227833
MSTRG.5483.1	35	33	92	22	16	10	5.89	5.04	12.51	2.85	2.08	1.85	7.81333	2.26	-1.78962	2.37116e-05	0.000234057
MSTRG.18705.2	1	2	0	18	62	21	0.06	0.1	0	0.79	2.64	1.3	0.0533333	1.57667	4.8857	2.50344e-05	0.000246121
MSTRG.12734.1	157	99	234	496	780	453	5.47	3.15	6.6	13.33	21.03	17.42	5.07333	17.26	1.76643	2.76648e-05	0.000270894
MSTRG.4637.1	95	86	99	430	253	219	9.45	7.75	8	33.13	19.56	24.16	8.4	25.6167	1.60862	2.93574e-05	0.000286323
MSTRG.14579.1	86	108	73	255	404	202	12.43	14.17	8.54	28.46	45.18	32.2	11.7133	35.28	1.5907	3.13848e-05	0.000304881
MSTRG.13303.1	39	30	39	18	7	4	2.54	1.77	2.06	0.9	0.35	0.29	2.12333	0.513333	-2.04836	3.22853e-05	0.000312389
MSTRG.3306.1	161	54	140	62	59	29	24.98	7.6	17.57	7.41	7.08	4.96	16.7167	6.48333	-1.36648	3.38571e-05	0.000325483
MSTRG.8895.1	0	0	0	7	41	12	0	0	0	0.42	2.45	1.02	0.001	1.29667	10.3406	3.39045e-05	0.000325483
MSTRG.9941.2	42	58	63	164	198	165	3.53	4.45	4.28	10.6	12.82	15.22	4.08667	12.88	1.65614	3.44181e-05	0.000329123
MSTRG.12451.2	4	0	7	89	28	30	0.12	0	0.18	2.14	0.67	1.02	0.1	1.27667	3.67431	3.64751e-05	0.000347436
MSTRG.4014.2	108	93	108	65	70	19	6.21	4.87	5.01	2.88	3.12	1.18	5.36333	2.39333	-1.16411	4.08059e-05	0.000385547
MSTRG.2015.1	20	48	32	126	176	90	0.53	1.16	0.69	2.59	3.63	2.65	0.793333	2.95667	1.89797	4.09486e-05	0.000385547
MSTRG.2580.1	13	27	21	5	2	1	1.1	2.07	1.43	0.33	0.13	0.09	1.53333	0.183333	-3.06413	4.21585e-05	0.000395417
MSTRG.18962.1	227	106	243	84	142	61	14.18	6.01	12.28	4.04	6.88	4.2	10.8233	5.04	-1.10265	4.24038e-05	0.0003962
MSTRG.18705.1	0	0	0	7	42	10	0	0	0	0.68	4.37	1.43	0.001	2.16	11.0768	4.48353e-05	0.000417326
MSTRG.13931.1	18	26	25	103	80	105	0.54	0.7	0.6	2.36	1.84	3.44	0.613333	2.54667	2.05387	4.75093e-05	0.000440541
MSTRG.9457.1	0	1	0	18	32	22	0	0.09	0	1.4	2.5	2.45	0.03	2.11667	6.14069	4.99874e-05	0.000461771
MSTRG.15205.1	100	152	179	484	363	372	2.12	2.92	3.06	7.89	5.93	8.68	2.7	7.5	1.47393	5.02696e-05	0.000462631
MSTRG.18487.1	38	20	32	11	1	5	3.53	1.69	2.41	0.79	0.07	0.51	2.54333	0.456667	-2.47751	5.14913e-05	0.0004721
MSTRG.547.3	0	0	0	11	31	10	0	0	0	0.81	2.2	0.99	0.001	1.33333	10.3808	5.42788e-05	0.000495801
MSTRG.3604.5	21	14	28	77	119	89	0.54	0.32	0.58	1.51	2.35	2.5	0.48	2.12	2.14296	5.54185e-05	0.000504329
MSTRG.13229.1	118	129	175	402	413	319	14.99	14.87	17.98	39.35	40.56	44.66	15.9467	41.5233	1.38067	5.81207e-05	0.000526961
MSTRG.1493.1	48	73	51	29	34	13	4.23	5.84	3.63	1.97	2.32	1.26	4.56667	1.85	-1.30362	6.0201e-05	0.000543808
MSTRG.14877.1	4	5	10	35	80	34	0.35	0.4	0.71	2.36	5.41	3.28	0.486667	3.68333	2.92001	6.1411e-05	0.000552699
MSTRG.7819.1	68	118	119	285	414	213	2.18	3.45	3.1	7.07	10.31	7.56	2.91	8.31333	1.51441	6.45024e-05	0.000578396
MSTRG.12051.1	0	0	0	17	40	3	0	0	0	1.03	2.42	0.26	0.001	1.23667	10.2722	6.8334e-05	0.000610517
MSTRG.11515.1	12	34	17	5	2	2	1.16	2.97	1.32	0.37	0.15	0.21	1.81667	0.243333	-2.90029	7.05809e-05	0.000628299
MSTRG.8962.3	102	75	77	226	374	234	12.42	8.29	7.61	21.28	35.4	31.6	9.44	29.4267	1.64027	7.26915e-05	0.000644742
MSTRG.18204.2	1200	1056	1155	2670	4659	2171	26.71	21.33	20.79	45.81	80.19	53.26	22.9433	59.7533	1.38094	7.57079e-05	0.000669072
MSTRG.5404.1	22	6	79	9	3	3	0.67	0.17	1.89	0.2	0.06	0.09	0.91	0.116667	-2.96347	7.66438e-05	0.000674906
MSTRG.18957.1	0	4	0	25	35	25	0	0.33	0	1.77	2.49	2.54	0.11	2.26667	4.365	8.16119e-05	0.000714928
MSTRG.17665.2	89	78	146	75	27	38	15.38	12.22	20.38	9.95	3.66	7.22	15.9933	6.94333	-1.20377	8.17728e-05	0.000714928
MSTRG.18493.1	34	14	13	3	4	2	5.16	1.93	1.6	0.35	0.47	0.33	2.89667	0.383333	-2.91772	8.24964e-05	0.000718687
MSTRG.8406.1	22	48	40	10	18	6	1.46	2.89	2.15	0.51	0.92	0.44	2.16667	0.623333	-1.7974	8.42625e-05	0.00073147
MSTRG.9378.2	20	22	34	8	5	5	1.92	1.96	2.69	0.58	0.41	0.54	2.19	0.51	-2.10236	8.74696e-05	0.000756627
MSTRG.14609.2	38	32	46	21	10	9	2.68	2.05	2.61	1.14	0.55	0.7	2.44667	0.796667	-1.61877	8.8977e-05	0.000766957
MSTRG.17640.1	0	0	0	15	16	13	0	0	0	1.74	1.87	2.16	0.001	1.92333	10.9094	8.94063e-05	0.000767953
MSTRG.9458.1	0	0	0	17	10	17	0	0	0	1.29	0.76	1.84	0.001	1.29667	10.3406	8.99976e-05	0.000770329
MSTRG.256.1	33	37	34	14	16	6	4.03	4.1	3.36	1.32	1.51	0.81	3.83	1.21333	-1.65837	9.17005e-05	0.00078217
MSTRG.14641.1	0	0	3	13	37	34	0	0	0.57	2.37	6.77	8.86	0.19	6	4.98089	9.34445e-05	0.000794278
MSTRG.8044.1	8	15	13	45	87	57	0.5	0.84	0.65	2.15	4.17	3.89	0.663333	3.40333	2.35914	9.87559e-05	0.000833636
MSTRG.7294.1	23	27	24	9	3	5	2.31	2.46	1.95	0.7	0.23	0.55	2.24	0.493333	-2.18286	0.000100634	0.000844762
MSTRG.10201.1	52	60	38	200	148	145	11.4	11.94	6.74	33.8	25.09	35.05	10.0267	31.3133	1.64294	0.000100764	0.000844762
MSTRG.14227.1	15	21	37	9	2	0	2.92	3.71	5.82	1.35	0.3	0	4.15	0.55	-2.91561	0.000104316	0.000867827
MSTRG.15760.2	0	0	0	15	23	8	0	0	0	2.12	3.3	1.62	0.001	2.34667	11.1964	0.000104642	0.000867827
MSTRG.14458.1	46	31	49	20	12	14	2.04	1.25	1.75	0.68	0.41	0.68	1.68	0.59	-1.50967	0.000104832	0.000867827
MSTRG.15827.1	0	1	4	24	29	30	0	0.05	0.18	1	1.21	1.79	0.0766667	1.33333	4.12029	0.000104942	0.000867827
MSTRG.12485.2	38	23	23	125	117	90	4.91	2.67	2.38	12.5	11.76	12.97	3.32	12.41	1.90225	0.000105288	0.000867827
MSTRG.12464.2	116	260	69	93	72	22	8.63	17.59	4.19	5.34	4.18	1.84	10.1367	3.78667	-1.42058	0.00011407	0.000933927
MSTRG.17984.3	28	31	31	146	113	70	3.75	3.81	3.37	15.04	11.66	10.32	3.64333	12.34	1.76001	0.000117309	0.000954065
MSTRG.3146.1	0	1	0	18	29	16	0	0.09	0	1.3	2.11	1.65	0.03	1.68667	5.81307	0.000123773	0.000999987
MSTRG.15117.1	50	61	43	36	9	8	2.13	2.36	1.48	1.18	0.3	0.38	1.99	0.62	-1.68243	0.000125397	0.00100978
MSTRG.18495.1	21	22	13	5	2	2	2.21	2.1	1.1	0.4	0.16	0.23	1.80333	0.263333	-2.7757	0.000127465	0.00102307
MSTRG.159.2	20	29	8	104	63	124	0.19	0.25	0.06	0.77	0.47	1.31	0.166667	0.85	2.3505	0.000128707	0.00102965
MSTRG.17044.2	88	148	110	357	313	244	2.14	3.26	2.16	6.68	5.88	6.53	2.52	6.36333	1.33636	0.000134817	0.00106806
MSTRG.6325.1	0	1	0	13	35	16	0	0.07	0	0.72	1.96	1.27	0.0233333	1.31667	5.81835	0.000142757	0.00112732
MSTRG.7775.1	29	45	24	12	9	10	2.39	3.37	1.6	0.76	0.57	0.91	2.45333	0.746667	-1.71621	0.000148051	0.00116537
MSTRG.18294.1	20	20	10	4	1	1	2.54	2.3	1.03	0.39	0.1	0.14	1.95667	0.21	-3.21994	0.000148685	0.00116661
MSTRG.9639.1	19	22	20	143	58	70	0.75	0.79	0.64	4.35	1.77	3.05	0.726667	3.05667	2.07259	0.000173071	0.0013536
MSTRG.6118.1	31	41	43	158	112	106	0.73	0.88	0.82	2.87	2.04	2.75	0.81	2.55333	1.65639	0.000173986	0.00135643
MSTRG.15708.2	44	27	36	16	14	9	4.36	2.39	2.87	1.26	1.11	1.01	3.20667	1.12667	-1.50901	0.000176184	0.0013692
MSTRG.4127.1	35	30	10	9	3	3	2.3	1.79	0.53	0.46	0.15	0.22	1.54	0.276667	-2.47671	0.000178757	0.0013848
MSTRG.11975.2	2	1	0	27	42	10	0.13	0.09	0	1.37	2.15	0.71	0.0733333	1.41	4.26508	0.000185105	0.00142496
MSTRG.13032.1	12	16	16	55	95	51	0.42	0.51	0.45	1.49	2.58	1.97	0.46	2.01333	2.12988	0.000188212	0.00144434
MSTRG.6168.1	152	220	218	501	509	402	25.03	32.88	29.04	63.6	64.82	72.98	28.9833	67.1333	1.21181	0.000195951	0.00149903
MSTRG.9546.1	4	13	5	29	96	36	0.31	0.9	0.31	1.71	5.67	3.03	0.506667	3.47	2.77583	0.000196807	0.00150088
MSTRG.6632.9	116	105	129	328	354	235	3.42	2.82	3.08	7.48	8.1	7.68	3.10667	7.75333	1.31945	0.000203942	0.00154962
MSTRG.16795.1	2	0	0	29	26	16	0.54	0	0	6.08	5.47	4.8	0.18	5.45	4.92019	0.000204463	0.00154962
MSTRG.9520.1	15	13	23	4	3	1	1.71	1.35	2.13	0.35	0.27	0.13	1.73	0.25	-2.79077	0.000208408	0.00157464
MSTRG.4109.1	74	71	106	282	254	173	2.79	2.43	3.24	8.2	7.41	7.2	2.82	7.60333	1.43094	0.000209694	0.00157948
MSTRG.2088.1	22	13	31	7	1	4	2.45	1.31	2.79	0.6	0.09	0.49	2.18333	0.393333	-2.47271	0.000212902	0.00159873
MSTRG.6435.1	59	38	44	138	184	158	11.71	6.88	7.05	21.24	28.5	34.75	8.54667	28.1633	1.72038	0.000214008	0.00160212
MSTRG.1225.1	1	6	7	47	34	29	0.1	0.56	0.58	3.72	2.7	3.28	0.413333	3.23333	2.96764	0.000217664	0.00162452
MSTRG.17392.1	21	11	22	147	66	54	1.4	0.67	1.19	7.56	3.41	3.97	1.08667	4.98	2.19624	0.000225039	0.00167445
MSTRG.16399.2	74	98	92	231	272	194	9.39	11.24	9.39	22.53	26.66	27.03	10.0067	25.4067	1.34425	0.000230162	0.00170739
MSTRG.10276.1	0	0	0	1	41	11	0	0	0	0.15	5.97	2.28	0.001	2.8	11.4512	0.000251953	0.00185981
MSTRG.17036.1	19	13	11	50	81	75	5.13	3.11	2.32	10.24	16.39	21.91	3.52	16.18	2.20056	0.000252228	0.00185981
MSTRG.18748.1	46	52	48	163	246	87	4.3	4.42	3.69	11.86	17.93	9.08	4.13667	12.9567	1.64715	0.000277117	0.00203109
MSTRG.2969.3	11	8	24	67	74	62	0.49	0.33	0.85	2.28	2.55	3.05	0.556667	2.62667	2.23835	0.000286272	0.00209192
MSTRG.16073.1	19	19	26	93	84	63	2.64	2.36	2.88	10.04	9.06	9.64	2.62667	9.58	1.86679	0.000287955	0.00209796
MSTRG.14796.1	120	73	66	41	62	33	3.36	1.86	1.5	0.89	1.34	1.02	2.24	1.08333	-1.04802	0.000294063	0.0021361
MSTRG.5584.1	1	0	0	8	24	23	0.14	0	0	0.86	2.58	3.53	0.0466667	2.32333	5.63766	0.000304823	0.00220771
MSTRG.14470.1	43	73	96	56	23	18	3.2	4.97	5.81	3.21	1.33	1.52	4.66	2.02	-1.20597	0.000320083	0.0023114
MSTRG.621.1	1	0	0	15	24	14	0.14	0	0	1.61	2.59	2.15	0.0466667	2.11667	5.50326	0.000338628	0.00243812
MSTRG.12855.1	0	0	1	23	20	11	0	0	0.09	2.06	1.8	1.41	0.03	1.75667	5.87173	0.000341616	0.00245242
MSTRG.19126.1	100	134	122	261	438	255	2.26	2.75	2.23	4.55	7.66	6.36	2.41333	6.19	1.35891	0.000393324	0.00280716
MSTRG.10102.1	0	0	1	14	16	20	0	0	0.07	0.96	1.1	1.96	0.0233333	1.34	5.8437	0.000400178	0.00284778
MSTRG.12253.1	4	7	0	35	34	30	0.42	0.66	0	2.81	2.74	3.45	0.36	3	3.05889	0.00040773	0.00289311
MSTRG.2612.2	1	0	5	16	28	37	0.09	0	0.36	1.1	1.93	3.64	0.15	2.22333	3.88969	0.000412295	0.00291705
MSTRG.5213.1	41	32	24	12	17	7	6.05	4.28	2.86	1.36	1.94	1.14	4.39667	1.48	-1.57081	0.000437897	0.00308926
MSTRG.4087.1	15	13	18	80	63	48	2.3	1.76	2.18	9.21	7.28	7.9	2.08	8.13	1.96667	0.000447856	0.00314553
MSTRG.15909.2	52	19	48	148	147	153	4.2	1.44	3.19	9.27	9.24	13.78	2.94333	10.7633	1.8706	0.000448444	0.00314553
MSTRG.18451.1	50	32	53	16	10	23	4.35	2.52	3.73	1.07	0.67	2.2	3.53333	1.31333	-1.4278	0.000450367	0.00314999
MSTRG.5256.2	40	53	47	36	16	7	2.52	3.03	2.4	1.74	0.78	0.49	2.65	1.00333	-1.40119	0.000456437	0.00318336
MSTRG.11903.1	24	18	6	4	2	1	5.2	3.54	1.05	0.67	0.34	0.24	3.26333	0.416667	-2.96938	0.000491022	0.00340516
MSTRG.1828.1	0	2	0	15	18	27	0	0.14	0	0.88	1.05	2.27	0.0466667	1.4	4.90689	0.00049558	0.00342706
MSTRG.5140.3	9	9	12	40	78	36	1.34	1.32	1.52	4.74	9.26	6.09	1.39333	6.69667	2.2649	0.000498289	0.00343609
MSTRG.19385.1	3	0	2	5	83	16	0.14	0	0.07	0.17	2.9	0.8	0.07	1.29	4.20387	0.000511148	0.00351486
MSTRG.8425.2	25	84	77	36	32	15	1.04	3.17	2.61	1.15	1.04	0.69	2.27333	0.96	-1.2437	0.000531835	0.00364687
MSTRG.13311.1	42	38	39	19	26	7	2.24	1.84	1.69	0.78	1.07	0.41	1.92333	0.753333	-1.35225	0.00053921	0.00368711
MSTRG.17059.2	7	6	0	36	77	16	0.77	0.55	0	3.03	6.52	1.86	0.44	3.80333	3.11169	0.000581642	0.00396618
MSTRG.14826.4	0	0	0	3	15	17	0	0	0	0.53	2.65	4.28	0.001	2.48667	11.28	0.000588916	0.00400463
MSTRG.13928.1	2	4	0	26	25	21	0.18	0.32	0	1.76	1.7	2.04	0.166667	1.83333	3.45943	0.000594254	0.00402141
MSTRG.4196.1	30	42	48	125	144	92	2.07	2.63	2.68	6.65	7.69	7	2.46	7.11333	1.53187	0.00059467	0.00402141
MSTRG.8308.1	26	19	16	3	9	3	2.15	1.43	1.07	0.19	0.58	0.27	1.55	0.346667	-2.16065	0.000602996	0.00405638
MSTRG.3070.1	358	407	328	1102	776	681	13.66	14.09	10.1	32.39	22.88	28.64	12.6167	27.97	1.14855	0.000621121	0.00415439
MSTRG.10751.1	3	5	11	48	40	28	0.34	0.46	0.95	3.88	3.26	3.22	0.583333	3.45333	2.5656	0.000669517	0.00446588
MSTRG.12848.1	20	9	19	67	61	81	0.86	0.35	0.66	2.23	2.04	3.86	0.623333	2.71	2.12022	0.00067307	0.00447134
MSTRG.1338.1	38	15	55	134	197	96	1.21	0.42	1.4	3.27	4.82	3.34	1.01	3.81	1.91544	0.000673988	0.00447134
MSTRG.13766.1	8	13	6	22	107	41	0.3	0.45	0.18	0.64	3.13	1.71	0.31	1.82667	2.55887	0.000682727	0.00451707
MSTRG.7966.1	19	13	7	2	2	1	2.66	1.65	0.79	0.22	0.22	0.15	1.7	0.196667	-3.11171	0.000689667	0.00455069
MSTRG.5911.2	91	137	139	340	335	217	12.9	17.75	16.02	37.3	36.86	34.01	15.5567	36.0567	1.21273	0.000704786	0.00463795
MSTRG.16016.1	9	25	20	76	85	50	1.07	2.71	1.93	6.98	7.84	6.57	1.90333	7.13	1.90537	0.000706851	0.00463907
MSTRG.13977.1	3	0	1	11	48	15	0.55	0	0.15	1.57	6.86	3.06	0.233333	3.83	4.03688	0.000716506	0.00467735
MSTRG.15435.1	33	62	36	31	18	8	2.36	4.02	2.08	1.71	1	0.63	2.82	1.11333	-1.34081	0.000726008	0.00472213
MSTRG.11662.1	12	8	12	79	34	47	1.26	0.72	0.97	6.36	2.78	5.4	0.983333	4.84667	2.30124	0.000727223	0.00472213
MSTRG.12193.2	0	3	4	33	25	17	0	0.21	0.23	1.71	1.32	1.25	0.146667	1.42667	3.28204	0.00075575	0.00488147
MSTRG.1668.1	6	7	3	39	41	23	0.76	0.8	0.31	3.8	4.01	3.21	0.623333	3.67333	2.55901	0.000773572	0.00498343
MSTRG.4584.1	20	33	23	79	106	70	2.62	3.98	2.55	8.15	10.97	10.31	3.05	9.81	1.68544	0.000872176	0.00560391
MSTRG.10951.1	29	21	29	13	9	7	5.81	3.82	4.7	2.01	1.39	1.55	4.77667	1.65	-1.53354	0.000898386	0.0057572
MSTRG.4519.2	227	269	293	294	56	60	7.49	8.07	7.84	7.49	1.42	2.17	7.8	3.69333	-1.07855	0.000908127	0.00580443
MSTRG.12409.1	34	7	21	8	4	0	2.84	0.53	1.42	0.51	0.26	0	1.59667	0.256667	-2.6371	0.000913785	0.00581901
MSTRG.18696.2	0	0	0	14	6	11	0	0	0	1.28	0.58	1.5	0.001	1.12	10.1293	0.000928572	0.00588898
MSTRG.8184.4	13	30	7	65	110	51	1.32	2.77	0.59	5.1	8.65	5.71	1.56	6.48667	2.05593	0.000937537	0.00593047
MSTRG.1407.2	0	1	0	1	65	5	0	0.06	0	0.05	3.07	0.35	0.02	1.15667	5.85383	0.000959017	0.00603515
MSTRG.12599.1	39	34	35	24	7	12	7.5	5.94	5.45	3.56	1.04	2.54	6.29667	2.38	-1.40363	0.000961986	0.00603831
MSTRG.1976.1	3	2	1	11	39	21	0.45	0.27	0.12	1.28	4.55	3.49	0.28	3.10667	3.47187	0.00101878	0.00634598
MSTRG.1890.1	152	87	122	375	330	292	46.77	24.18	30.31	88.8	78.3	98.73	33.7533	88.61	1.39244	0.00102647	0.00637763
MSTRG.5561.1	6	1	11	34	42	41	0.93	0.19	1.42	3.96	4.96	6.97	0.846667	5.29667	2.64522	0.00107138	0.00662308
MSTRG.14756.1	57	31	64	26	26	23	3.22	1.59	2.92	1.13	1.14	1.43	2.57667	1.23333	-1.06294	0.0010991	0.0067603
MSTRG.10352.1	5	7	11	38	39	39	0.37	0.47	0.66	2.17	2.24	3.19	0.5	2.53333	2.34104	0.00119017	0.0073021
MSTRG.3843.1	10	7	2	0	0	0	1.95	1.24	0.32	0	0	0	1.17	0.001	-10.1923	0.00126638	0.00773091
MSTRG.9538.1	27	28	20	9	13	6	2.08	1.95	1.24	0.53	0.77	0.51	1.75667	0.603333	-1.54181	0.00129202	0.00784968
MSTRG.5521.1	27	9	10	5	0	2	2.61	0.79	0.78	0.37	0	0.21	1.39333	0.193333	-2.84938	0.00129225	0.00784968
MSTRG.15311.1	15	29	15	6	8	0	2.49	4.4	1.99	0.78	1.01	0	2.96	0.596667	-2.3106	0.00130868	0.00792984
MSTRG.12801.1	6	18	19	67	74	38	0.9	2.44	2.3	7.73	8.56	6.27	1.88	7.52	2	0.00131544	0.00795113
MSTRG.1069.1	41	15	25	16	4	5	10.75	3.57	5.3	3.23	0.81	1.45	6.54	1.83	-1.83745	0.00133568	0.00803378
MSTRG.3685.1	20	31	40	19	12	5	1.54	2.17	2.5	1.13	0.72	0.43	2.07	0.76	-1.44556	0.00137266	0.00823593
MSTRG.8639.1	47	37	51	29	30	13	4.55	3.25	3.99	2.16	2.25	1.39	3.93	1.93333	-1.02344	0.0013904	0.00832201
MSTRG.10295.2	2	6	0	25	38	16	0.16	0.44	0	1.54	2.35	1.4	0.2	1.76333	3.14023	0.00140615	0.00839577
MSTRG.3869.1	6	0	13	37	55	39	0.32	0	0.56	1.52	2.26	2.29	0.293333	2.02333	2.78612	0.0014158	0.00841232
MSTRG.13157.1	47	35	34	17	10	21	2.92	1.97	1.71	0.81	0.48	1.44	2.2	0.91	-1.27357	0.00143567	0.00849278
MSTRG.9193.1	0	0	0	1	24	10	0	0	0	0.12	3.01	1.79	0.001	1.64	10.6795	0.00143628	0.00849278
MSTRG.14832.1	73	109	91	221	262	181	2.9	3.89	2.92	6.72	8.01	7.88	3.23667	7.53667	1.21942	0.00149375	0.00881135
MSTRG.13855.1	16	4	3	37	56	48	0.66	0.15	0.1	1.18	1.78	2.18	0.303333	1.71333	2.49783	0.00151457	0.00891267
MSTRG.7927.1	439	576	701	1657	1178	989	4.05	4.83	5.24	11.79	8.41	10.07	4.70667	10.09	1.10015	0.00153864	0.00898947
MSTRG.2891.1	41	76	64	181	185	114	3.02	5.08	3.81	10.28	10.54	9.26	3.97	10.0267	1.33663	0.00159743	0.00931075
MSTRG.8717.2	138	220	115	432	540	253	5.49	7.95	3.71	13.25	16.65	11.11	5.71667	13.67	1.25777	0.00174613	0.0101533
MSTRG.9456.1	1	0	1	4	35	16	0.05	0	0.04	0.15	1.31	0.85	0.03	0.77	4.68182	0.00177502	0.0102968
MSTRG.4065.1	0	0	0	2	13	14	0	0	0	0.27	1.76	2.7	0.001	1.57667	10.6227	0.00178912	0.0103541
MSTRG.19752.1	21	8	19	5	1	4	2.67	0.91	1.95	0.49	0.1	0.56	1.84333	0.383333	-2.26565	0.0018794	0.0108509
MSTRG.8607.1	79	157	111	314	298	223	4.73	8.54	5.38	14.5	13.81	14.73	6.21667	14.3467	1.2065	0.00189742	0.0109291
MSTRG.2597.1	26	9	10	57	94	52	0.83	0.26	0.26	1.4	2.32	1.83	0.45	1.85	2.03953	0.00198001	0.0113156
MSTRG.2838.1	29	11	11	1	7	3	4	1.38	1.23	0.11	0.75	0.46	2.20333	0.44	-2.32411	0.00198615	0.0113156
MSTRG.15681.1	5	6	1	24	39	22	0.38	0.42	0.06	1.42	2.31	1.86	0.286667	1.86333	2.70044	0.00198757	0.0113156
MSTRG.7546.1	62	96	58	219	216	128	1.7	2.38	1.29	4.63	4.58	3.87	1.79	4.36	1.28437	0.00198763	0.0113156
MSTRG.17179.3	68	64	72	175	188	154	11.82	10.03	10.07	23.38	25.11	29.35	10.64	25.9467	1.28605	0.00208479	0.0117953
MSTRG.17086.2	39	34	16	79	152	87	3.82	3.08	1.3	5.98	11.63	9.5	2.73333	9.03667	1.72513	0.00208634	0.0117953
MSTRG.15127.1	11	29	22	7	1	7	1.05	2.51	1.7	0.51	0.07	0.74	1.75333	0.44	-1.99452	0.00209784	0.011833
MSTRG.13930.1	1	2	6	40	15	21	0.06	0.12	0.31	1.99	0.75	1.49	0.163333	1.41	3.1098	0.00214897	0.0120935
MSTRG.1588.1	83	86	104	242	291	149	1.58	1.49	1.6	3.55	4.27	3.12	1.55667	3.64667	1.22812	0.00215867	0.0121202
MSTRG.17613.1	12	4	13	2	0	0	3.06	0.93	2.68	0.39	0	0	2.22333	0.13	-4.09614	0.00225179	0.0125687
MSTRG.18201.1	2	9	17	42	74	30	0.2	0.83	1.4	3.29	5.81	3.36	0.81	4.15333	2.35828	0.00225394	0.0125687
MSTRG.17406.1	6	20	18	3	5	1	0.78	2.36	1.9	0.3	0.5	0.14	1.68	0.313333	-2.42269	0.00231361	0.0128721
MSTRG.1667.1	2	6	8	49	34	16	0.22	0.61	0.72	4.2	2.92	1.96	0.516667	3.02667	2.55042	0.00234535	0.0130191
MSTRG.1841.1	0	0	0	3	14	10	0	0	0	0.52	2.42	2.46	0.001	1.8	10.8138	0.002435	0.013405
MSTRG.11465.1	26	22	6	83	106	44	1.88	1.42	0.34	4.52	5.81	3.41	1.21333	4.58	1.91637	0.00243678	0.013405
MSTRG.7916.1	43560	50340	58582	148135	99421	78266	1997.61	2095.07	2172.94	5236.06	3525.42	3956.56	2088.54	4239.35	1.02135	0.00249123	0.0136738
MSTRG.14601.1	32	42	44	28	11	18	3.64	4.36	4.08	2.49	1.01	2.21	4.02667	1.90333	-1.08106	0.0025705	0.0140774
MSTRG.19378.1	3	1	0	5	32	23	0.34	0.1	0	0.43	2.78	2.85	0.146667	2.02	3.78374	0.00259579	0.0141841
MSTRG.12553.1	5	2	11	26	45	33	0.33	0.12	0.59	1.34	2.32	2.43	0.346667	2.03	2.54986	0.00260415	0.0141981
MSTRG.15456.1	46	48	74	138	212	115	1.81	1.72	2.36	4.19	6.46	5	1.96333	5.21667	1.40982	0.00261969	0.0142511
MSTRG.19464.1	61	36	53	46	18	13	3.53	1.91	2.49	2.05	0.82	0.81	2.64333	1.22667	-1.10762	0.00263664	0.0142994
MSTRG.2317.1	1	0	0	4	17	16	0.14	0	0	0.43	1.83	2.45	0.0466667	1.57	5.07223	0.00264025	0.0142994
MSTRG.18706.1	75	58	52	126	294	144	5.59	3.89	3.12	7.18	16.88	11.75	4.2	11.9367	1.50694	0.00274048	0.0148095
MSTRG.18287.1	0	0	1	6	27	7	0	0	0.09	0.51	2.29	0.85	0.03	1.21667	5.34183	0.00275873	0.0148753
MSTRG.11662.2	9	8	6	44	60	17	0.85	0.73	0.5	3.26	4.43	1.81	0.693333	3.16667	2.19134	0.00277245	0.0149164
MSTRG.29.4	14	48	26	99	174	51	1.1	3.35	1.63	5.94	10.43	4.36	2.02667	6.91	1.76958	0.00279095	0.014983
MSTRG.5370.1	20	24	26	13	11	1	2.73	2.97	2.87	1.37	1.16	0.15	2.85667	0.893333	-1.67706	0.00292226	0.0156536
MSTRG.15299.2	20	7	12	60	43	64	2.15	0.69	1.02	5.04	3.67	7.76	1.28667	5.49	2.09317	0.00294226	0.0157263
MSTRG.2278.2	3	3	10	25	52	21	0.3	0.27	0.8	1.91	4	2.3	0.456667	2.73667	2.58321	0.00304177	0.0161736
MSTRG.12738.1	2	0	0	15	18	12	0.3	0	0	1.71	2.05	1.95	0.1	1.90333	4.25046	0.00304577	0.0161736
MSTRG.8898.1	26	36	28	17	17	10	2.69	3.39	2.35	1.36	1.36	1.14	2.81	1.28667	-1.12693	0.003082	0.0163306
MSTRG.9095.1	1	1	1	12	14	18	0.11	0.1	0.09	0.98	1.15	2.1	0.1	1.41	3.81762	0.00311323	0.0164604
MSTRG.1789.1	33	29	25	18	17	5	2.51	2	1.54	1.06	1	0.42	2.01667	0.826667	-1.2866	0.00317127	0.0167312
MSTRG.15508.2	6	13	22	94	88	18	0.58	1.04	1.58	6.48	6.07	1.77	1.06667	4.77333	2.16189	0.00318708	0.0167533
MSTRG.8830.1	21	21	14	59	83	51	2.04	1.86	1.1	4.43	6.25	5.47	1.66667	5.38333	1.69153	0.00318915	0.0167533
MSTRG.6725.1	12	38	17	13	2	4	1.1	3.17	1.26	0.92	0.14	0.41	1.84333	0.49	-1.91146	0.00323816	0.016938
MSTRG.12661.1	0	0	0	6	22	2	0	0	0	0.77	2.84	0.45	0.001	1.35333	10.4023	0.00325438	0.0169866
MSTRG.1503.1	14	1	2	0	0	0	2.31	0.15	0.27	0	0	0	0.91	0.001	-9.82972	0.00335558	0.0174776
MSTRG.19390.1	2	3	2	21	22	15	0.23	0.32	0.19	1.9	1.99	1.94	0.246667	1.94333	2.9779	0.00338658	0.0176016
MSTRG.4795.1	0	0	0	3	13	9	0	0	0	0.51	2.24	2.21	0.001	1.65333	10.6912	0.00351732	0.0182424
MSTRG.1597.3	199	66	118	100	100	20	10.68	3.24	5.14	4.15	4.18	1.16	6.35333	3.16333	-1.00607	0.00355577	0.0183634
MSTRG.2600.1	13	18	9	28	97	48	1.06	1.33	0.59	1.76	6.11	4.31	0.993333	4.06	2.03113	0.00357774	0.0183998
MSTRG.8177.1	25	49	32	22	17	15	3.38	6.02	3.5	2.29	1.78	2.24	4.3	2.10333	-1.03166	0.00367066	0.0188381
MSTRG.11826.1	61	72	66	211	180	108	2.37	2.54	2.07	6.32	5.41	4.62	2.32667	5.45	1.22799	0.00368921	0.0188937
MSTRG.18308.1	0	0	0	1	12	13	0	0	0	0.14	1.63	2.52	0.001	1.43	10.4818	0.00370542	0.0189371
MSTRG.1597.2	32	38	31	116	87	81	0.95	1.04	0.75	2.69	2.02	2.69	0.913333	2.46667	1.43335	0.0038343	0.0195015
MSTRG.13374.2	7	3	9	39	25	34	0.57	0.22	0.59	2.45	1.58	3.05	0.46	2.36	2.35908	0.00383976	0.0195015
MSTRG.3041.1	1	0	0	1	20	17	0.1	0	0	0.08	1.58	1.92	0.0333333	1.19333	5.16189	0.00389029	0.0197173
MSTRG.15913.1	1	6	3	25	32	14	0.15	0.83	0.37	2.96	3.74	2.39	0.45	3.03	2.75132	0.00398088	0.0201347
MSTRG.10734.1	10	18	16	59	58	38	0.47	0.76	0.6	2.12	2.09	1.95	0.61	2.05333	1.75109	0.00403774	0.0203802
MSTRG.11338.1	42	45	28	108	130	86	8.14	7.92	4.39	16.14	19.49	18.38	6.81667	18.0033	1.40113	0.00404616	0.0203806
MSTRG.15841.1	30	37	40	142	113	58	4.37	4.89	4.71	15.95	12.73	9.32	4.65667	12.6667	1.44367	0.00408407	0.0205294
MSTRG.13373.1	31	28	36	127	88	65	1.33	1.09	1.25	4.2	2.92	3.07	1.22333	3.39667	1.4733	0.00412107	0.0206729
MSTRG.15128.1	28	25	15	8	8	10	2.1	1.7	0.91	0.46	0.46	0.83	1.57	0.583333	-1.42837	0.00413118	0.0206812
MSTRG.220.1	45	62	68	171	150	112	0.95	1.19	1.17	2.8	2.46	2.62	1.10333	2.62667	1.25136	0.00428455	0.0213617
MSTRG.2190.3	29	11	13	8	1	5	3.46	1.14	1.28	0.75	0.07	0.61	1.96	0.476667	-2.0398	0.00433569	0.0215727
MSTRG.16094.2	13	12	9	4	0	2	2.17	1.81	1.27	0.5	0	0.37	1.75	0.29	-2.59323	0.00440626	0.0218794
MSTRG.5280.1	22	9	12	4	1	5	3.67	1.36	1.62	0.51	0.13	0.92	2.21667	0.52	-2.09181	0.00477475	0.0235485
MSTRG.1213.1	62	54	63	137	176	140	2.58	2.02	2.11	4.38	5.66	6.39	2.23667	5.47667	1.29195	0.00478089	0.0235485
MSTRG.15111.1	35	30	34	30	4	6	2.32	1.8	1.82	1.53	0.2	0.44	1.98	0.723333	-1.45277	0.00485435	0.0238624
MSTRG.14358.1	41	13	29	15	10	10	7.71	2.24	4.43	2.14	1.46	2.2	4.79333	1.93333	-1.30994	0.00499402	0.0244507
MSTRG.16710.1	14	9	5	41	40	40	1.47	0.86	0.43	3.33	3.26	4.64	0.92	3.74333	2.02462	0.00501225	0.024491
MSTRG.9814.2	46	24	37	139	88	97	6.55	3.05	4.27	15.1	9.65	15.07	4.62333	13.2733	1.52153	0.0052502	0.025501
MSTRG.13153.1	1938	1307	1461	2917	4142	4203	473.9	290.05	288.96	549.78	783.15	1132.95	350.97	821.96	1.22772	0.00527233	0.0255577
MSTRG.18975.1	27	12	26	74	66	79	1.23	0.5	0.93	2.54	2.3	3.93	0.886667	2.92333	1.72115	0.00531088	0.0256938
MSTRG.16201.3	18	41	28	85	98	68	0.61	1.27	0.75	2.21	2.54	2.54	0.876667	2.43	1.47086	0.00534101	0.0257886
MSTRG.14720.1	23	26	19	9	14	7	2.77	2.84	1.85	0.83	1.3	0.93	2.48667	1.02	-1.28564	0.00549758	0.0264923
MSTRG.18173.1	22	30	98	165	185	131	0.87	1.09	3.13	5.06	5.67	5.73	1.69667	5.48667	1.69323	0.00553553	0.0266228
MSTRG.13174.1	0	0	0	2	7	13	0	0	0	0.33	1.17	3.09	0.001	1.53	10.5793	0.00557264	0.0266963
MSTRG.14149.1	4	8	3	34	39	13	0.41	0.74	0.25	2.67	3.07	1.46	0.466667	2.4	2.36257	0.00560742	0.0268105
MSTRG.7882.1	1	2	2	5	29	18	0.13	0.23	0.2	0.49	2.82	2.5	0.186667	1.93667	3.37504	0.0057103	0.0272221
MSTRG.15462.1	15	23	12	7	2	6	2.49	3.3	1.55	0.91	0.25	1.13	2.44667	0.763333	-1.68043	0.00573467	0.0272382
MSTRG.19637.1	10	19	34	10	7	6	0.75	1.29	2.06	0.58	0.4	0.49	1.36667	0.49	-1.47981	0.00582374	0.0275222
MSTRG.10113.1	1	2	5	14	25	20	0.09	0.16	0.35	0.94	1.69	1.93	0.2	1.52	2.926	0.00584329	0.0275614
MSTRG.5212.1	17	11	13	3	5	4	2.91	1.71	1.8	0.4	0.66	0.75	2.14	0.603333	-1.82658	0.00616909	0.0289309
MSTRG.1544.3	121	104	172	263	422	273	10.26	7.99	11.79	17.15	27.63	25.45	10.0133	23.41	1.2252	0.00618897	0.0289686
MSTRG.559.1	6	10	20	2	4	2	0.98	1.48	2.64	0.25	0.5	0.36	1.7	0.37	-2.19994	0.00624583	0.029179
MSTRG.6211.1	4	5	10	32	35	23	0.47	0.53	0.94	2.88	3.16	2.96	0.646667	3	2.21387	0.00628236	0.0292937
MSTRG.19520.1	22	38	29	17	21	8	1.51	2.36	1.61	0.9	1.11	0.6	1.82667	0.87	-1.07013	0.00631893	0.0294083
MSTRG.13885.1	0	13	5	0	0	0	0	2.45	0.84	0	0	0	1.09667	0.001	-10.0989	0.00669137	0.0310825
MSTRG.14014.2	47	62	54	129	152	113	5.06	6.05	4.71	10.77	12.69	13.47	5.27333	12.31	1.22304	0.00699383	0.0323646
MSTRG.18752.2	2	8	17	0	0	2	0.15	0.53	1.04	0	0	0.16	0.573333	0.0533333	-3.42626	0.00700736	0.0323661
MSTRG.10548.1	57	77	49	142	169	136	2.31	2.85	1.6	4.43	5.28	6.06	2.25333	5.25667	1.22209	0.0070514	0.0325081
MSTRG.5703.2	9	8	10	45	36	27	0.86	0.7	0.78	3.33	2.67	2.86	0.78	2.95333	1.9208	0.00715417	0.0329199
MSTRG.14128.1	151	136	153	323	357	278	41.26	33.73	33.81	68.03	75.43	83.74	36.2667	75.7333	1.06228	0.00718161	0.0329213
MSTRG.4227.1	42	72	36	155	137	97	2.4	3.74	1.67	6.83	6.06	6.12	2.60333	6.33667	1.28336	0.00719482	0.0329213
MSTRG.161.2	7	0	0	18	48	12	0.66	0	0	1.34	3.53	1.21	0.22	2.02667	3.20353	0.0072674	0.0331914
MSTRG.3031.1	0	0	0	1	10	11	0	0	0	0.14	1.41	2.21	0.001	1.25333	10.2916	0.007311	0.0333284
MSTRG.15989.1	3	20	11	38	69	33	0.13	0.79	0.39	1.27	2.31	1.58	0.436667	1.72	1.9778	0.00760413	0.0346002
MSTRG.17100.3	11	5	5	33	33	30	2.09	0.86	0.73	4.81	4.88	6.28	1.22667	5.32333	2.11759	0.00765808	0.034781
MSTRG.12414.1	407	297	417	1032	964	532	7.22	4.79	5.99	14.12	13.23	10.4	6	12.5833	1.06848	0.00772394	0.0350152
MSTRG.5359.1	0	210	181	4	4	0	0	25.43	19.53	0.42	0.37	0	14.9867	0.263333	-5.83065	0.00795781	0.0358562
MSTRG.4008.1	35	58	57	141	173	76	2.48	3.73	3.27	7.71	9.49	5.94	3.16	7.71333	1.28743	0.00796804	0.0358562
MSTRG.8630.2	2	11	0	23	48	18	0.33	2.15	0.05	3.68	7.83	4.26	0.843333	5.25667	2.63997	0.00800775	0.0359688
MSTRG.17886.1	38	46	27	96	134	74	2.56	2.81	1.47	4.99	6.99	5.5	2.28	5.82667	1.35364	0.00822453	0.0368748
MSTRG.263.1	0	2	0	28	6	7	0	0.31	0	3.72	0.8	1.33	0.103333	1.95	4.2381	0.00826746	0.0369995
MSTRG.13471.2	3	8	6	25	32	23	0.32	0.77	0.52	2.05	2.64	2.7	0.536667	2.46333	2.19851	0.00830673	0.0370399
MSTRG.6253.1	28	27	24	95	85	49	1.48	1.29	1.02	3.86	3.46	2.85	1.26333	3.39	1.42405	0.00835158	0.0371721
MSTRG.18630.1	3	3	7	0	0	0	0.37	0.43	0.79	0	0	0	0.53	0.001	-9.04985	0.00837908	0.0372268
MSTRG.6280.2	5	13	16	33	40	55	0.34	0.82	0.9	1.76	2.11	4.17	0.686667	2.68	1.96455	0.00842304	0.0373048
MSTRG.4984.1	0	4	0	14	32	6	0	0.31	0	0.92	2.1	0.56	0.103333	1.19333	3.52962	0.00851976	0.0376469
MSTRG.13415.1	1	0	1	2	19	17	0.11	0	0.09	0.17	1.67	2.13	0.0666667	1.32333	4.31107	0.00858075	0.0378481
MSTRG.11773.1	2	13	14	50	41	29	0.08	0.49	0.47	1.62	1.33	1.34	0.346667	1.43	2.04439	0.00867497	0.0381948
MSTRG.6581.1	12	38	19	11	6	10	1.02	2.93	1.31	0.72	0.39	0.94	1.75333	0.683333	-1.35944	0.00876848	0.0385372
MSTRG.14348.1	46	21	31	25	12	14	3.16	1.31	1.72	1.32	0.64	1.06	2.06333	1.00667	-1.03539	0.0093244	0.040761
MSTRG.11128.1	0	0	0	4	15	3	0	0	0	0.58	2.18	0.62	0.001	1.12667	10.1378	0.00950174	0.0414621
MSTRG.3033.1	0	0	0	6	6	7	0	0	0	0.96	0.96	1.6	0.001	1.17333	10.1964	0.00987051	0.0429183
MSTRG.7180.3	6	10	15	56	45	21	0.49	0.76	1	3.48	2.82	1.83	0.75	2.71	1.85333	0.0100359	0.0435601
MSTRG.9449.1	24	18	20	81	52	56	1.57	1.07	1.06	4.07	2.62	4.03	1.23333	3.57333	1.53471	0.0102408	0.0443708
MSTRG.4760.3	24	25	13	13	2	8	3.74	3.54	1.68	1.57	0.22	1.36	2.98667	1.05	-1.50815	0.0104018	0.0449888
MSTRG.5962.4	75	56	96	213	226	120	4.14	2.82	4.29	9.09	9.68	7.34	3.75	8.70333	1.21468	0.010497	0.0452408
MSTRG.5627.1	11	31	11	76	69	35	1.52	3.89	1.23	8.1	7.37	5.33	2.21333	6.93333	1.64733	0.0106057	0.0456288
MSTRG.12980.2	8	3	1	32	29	14	0.78	0.27	0.08	2.44	2.17	1.51	0.376667	2.04	2.43721	0.0106677	0.0458148
MSTRG.15941.1	27	7	17	4	10	4	2.1	0.49	1.07	0.24	0.6	0.34	1.22	0.393333	-1.63306	0.0107662	0.0461568
MSTRG.8609.1	17	12	20	66	53	39	2.31	1.48	2.2	6.92	5.58	5.85	1.99667	6.11667	1.61515	0.0108087	0.046258
MSTRG.11674.1	17	26	36	78	80	61	1.61	2.23	2.75	5.68	5.85	6.36	2.19667	5.96333	1.4408	0.0112259	0.0478612
MSTRG.13034.3	0	0	3	13	12	13	0	0	0.23	0.9	0.8	1.24	0.0766667	0.98	3.67611	0.0112419	0.0478612
MSTRG.1331.1	16	11	28	6	12	4	2.04	1.31	2.98	0.58	1.18	0.62	2.11	0.793333	-1.41124	0.0114891	0.04881
MSTRG.1270.3	1	0	0	6	4	15	0.09	0	0	0.4	0.3	1.39	0.03	0.696667	4.53743	0.0115046	0.04881
MSTRG.17563.1	127	131	163	317	359	218	3.55	3.33	3.69	6.83	7.76	6.72	3.52333	7.10333	1.01156	0.011682	0.0494192
MSTRG.12663.1	2	0	1	20	4	15	0.41	0	0.16	2.65	0.61	2.87	0.19	2.04333	3.42685	0.0116886	0.0494192
MSTRG.16570.1	15	24	32	18	0	5	3.64	5.33	6.36	3.52	0	1.27	5.11	1.59667	-1.67826	0.0117582	0.0496277
MSTRG.14132.1	20	13	20	12	5	5	3.04	1.79	2.46	1.4	0.59	0.84	2.43	0.943333	-1.36512	0.0118096	0.0497589
MSTRG.15090.1	6	2	2	15	38	13	0.45	0.14	0.12	0.87	2.21	1.08	0.236667	1.38667	2.55069	0.0118872	0.0499996
