# Supplementary material for: Integrated Analysis of Coding and Non-coding RNAs Reveals the Molecular Mechanism Underlying Salt Stress Response in Medicago truncatula
Source: Front Plant Sci. 2022 Apr 18;13:891361. doi: 10.3389/fpls.2022.891361 (PMC9064118; doi:10.3389/fpls.2022.891361)
Supplement: Supplementary Table 6 — The list of antisense pairs between DElncRNAs and DEmRNAs. [file Table_6.XLSX]

## Sheet: antisense_diff
lncRNA	mRNA	Symbol	Description	KEGG_A_class	KEGG_B_class	Pathway	K_ID	GO Component	GO Function	GO Process
MSTRG.10180.1	MTR_4g098570	-	aluminum activated malate transporter family protein	-	-	-	-	GO:0009705//plant-type vacuole membrane;GO:0016020//membrane;GO:0016021//integral component of membrane	-	GO:0015743//malate transport
MSTRG.12145.1	MTR_5g029620	-	transmembrane protein, putative	-	-	-	-	GO:0016020//membrane;GO:0016021//integral component of membrane	-	-
MSTRG.12414.1	MTR_5g040960	-	ribonuclease T2 family protein	-	-	-	-	GO:0005576//extracellular region	GO:0003723//RNA binding;GO:0004521//endoribonuclease activity;GO:0016787//hydrolase activity;GO:0033897//ribonuclease T2 activity	GO:0006401//RNA catabolic process;GO:0090502//RNA phosphodiester bond hydrolysis, endonucleolytic
MSTRG.12597.1	MTR_5g057990	-	alpha-glucosidase	-	-	-	-	-	GO:0003824//catalytic activity;GO:0004553//hydrolase activity, hydrolyzing O-glycosyl compounds;GO:0016787//hydrolase activity;GO:0016798//hydrolase activity, acting on glycosyl bonds;GO:0030246//carbohydrate binding	GO:0005975//carbohydrate metabolic process;GO:0008152//metabolic process
MSTRG.13948.1	MTR_6g023190	-	hypothetical protein	-	-	-	-	-	-	-
MSTRG.14458.1	MTR_6g472100	-	hypothetical protein	-	-	-	-	-	-	-
MSTRG.14825.1	MTR_6g488280	-	UDP-glucosyltransferase family protein	-	-	-	-	GO:0016020//membrane;GO:0016021//integral component of membrane;GO:0043231//intracellular membrane-bounded organelle	GO:0008194//UDP-glycosyltransferase activity;GO:0016740//transferase activity;GO:0016757//transferase activity, transferring glycosyl groups;GO:0016758//transferase activity, transferring hexosyl groups	-
MSTRG.15023.1	MTR_7g010730	-	LRR receptor-like kinase	-	-	-	-	GO:0016020//membrane;GO:0016021//integral component of membrane	GO:0005515//protein binding;GO:0016301//kinase activity	GO:0016310//phosphorylation
MSTRG.15111.1	MTR_7g015280	-	receptor-like kinase feronia-like protein	-	-	-	-	GO:0005886//plasma membrane;GO:0009506//plasmodesma;GO:0016020//membrane;GO:0016021//integral component of membrane	GO:0004672//protein kinase activity;GO:0005524//ATP binding;GO:0016301//kinase activity;GO:0016740//transferase activity	GO:0006468//protein phosphorylation;GO:0016310//phosphorylation;GO:0046777//protein autophosphorylation
MSTRG.15117.1	MTR_7g015420	-	feronia receptor-like kinase	-	-	-	-	GO:0005886//plasma membrane;GO:0009506//plasmodesma;GO:0016020//membrane;GO:0016021//integral component of membrane	GO:0004672//protein kinase activity;GO:0005524//ATP binding;GO:0016301//kinase activity	GO:0006468//protein phosphorylation;GO:0016310//phosphorylation;GO:0046777//protein autophosphorylation
MSTRG.15127.1	MTR_7g015970	-	alpha-1,4-glucan-protein synthase [UDP-forming]-like protein	Metabolism;Metabolism	Global and overview maps;Carbohydrate metabolism	ko01100//Metabolic pathways;ko00520//Amino sugar and nucleotide sugar metabolism	K13379;K13379	GO:0005794//Golgi apparatus;GO:0005829//cytosol	GO:0016853//isomerase activity;GO:0016866//intramolecular transferase activity;GO:0052691//UDP-arabinopyranose mutase activity	GO:0009832//plant-type cell wall biogenesis;GO:0033356//UDP-L-arabinose metabolic process;GO:0071669//plant-type cell wall organization or biogenesis
MSTRG.15128.1	MTR_7g015970	-	alpha-1,4-glucan-protein synthase [UDP-forming]-like protein	Metabolism;Metabolism	Global and overview maps;Carbohydrate metabolism	ko01100//Metabolic pathways;ko00520//Amino sugar and nucleotide sugar metabolism	K13379;K13379	GO:0005794//Golgi apparatus;GO:0005829//cytosol	GO:0016853//isomerase activity;GO:0016866//intramolecular transferase activity;GO:0052691//UDP-arabinopyranose mutase activity	GO:0009832//plant-type cell wall biogenesis;GO:0033356//UDP-L-arabinose metabolic process;GO:0071669//plant-type cell wall organization or biogenesis
MSTRG.15205.1	MTR_7g021710	-	NADH-ubiquinone/plastoquinone oxidoreductase chain 6	Metabolism;Metabolism	Global and overview maps;Energy metabolism	ko01100//Metabolic pathways;ko00190//Oxidative phosphorylation	K05578;K05578	GO:0016020//membrane;GO:0016021//integral component of membrane	GO:0008137//NADH dehydrogenase (ubiquinone) activity;GO:0016651//oxidoreductase activity, acting on NAD(P)H	GO:0042773//ATP synthesis coupled electron transport;GO:0055114//oxidation-reduction process
MSTRG.15602.1	MTR_7g058530	-	Serine/Threonine kinase, plant-type protein	-	-	-	-	GO:0016020//membrane;GO:0016021//integral component of membrane	GO:0000166//nucleotide binding;GO:0004672//protein kinase activity;GO:0004674//protein serine/threonine kinase activity;GO:0005524//ATP binding;GO:0016301//kinase activity;GO:0016740//transferase activity	GO:0006468//protein phosphorylation;GO:0016310//phosphorylation;GO:0048544//recognition of pollen
MSTRG.15681.1	MSTRG.15682	--	endonuclease/exonuclease/phosphatase family protein, partial [Trifolium pratense]	-	-	-	-	-	-	-
MSTRG.17004.1	MTR_7g108905	-	pectinesterase/pectinesterase inhibitor	Metabolism;Metabolism	Global and overview maps;Carbohydrate metabolism	ko01100//Metabolic pathways;ko00040//Pentose and glucuronate interconversions	K01051;K01051	GO:0005618//cell wall	GO:0004857//enzyme inhibitor activity;GO:0016787//hydrolase activity;GO:0030599//pectinesterase activity;GO:0045330//aspartyl esterase activity;GO:0046910//pectinesterase inhibitor activity	GO:0042545//cell wall modification;GO:0043086//negative regulation of catalytic activity;GO:0045490//pectin catabolic process
MSTRG.17640.1	MTR_8g016480	-	disease resistance protein (TIR-NBS-LRR class)	-	-	-	-	-	GO:0005515//protein binding;GO:0016787//hydrolase activity;GO:0043531//ADP binding	GO:0007165//signal transduction
MSTRG.17886.1	MTR_8g028100	-	DUF2996 family protein	-	-	-	-	GO:0009507//chloroplast;GO:0009579//thylakoid	-	-
MSTRG.19045.1	MTR_8g083290	-	flavonoid glucosyltransferase	-	-	-	-	GO:0043231//intracellular membrane-bounded organelle	GO:0008194//UDP-glycosyltransferase activity;GO:0016740//transferase activity;GO:0016757//transferase activity, transferring glycosyl groups;GO:0016758//transferase activity, transferring hexosyl groups;GO:0080043//quercetin 3-O-glucosyltransferase activity;GO:0080044//quercetin 7-O-glucosyltransferase activity	-
MSTRG.19174.1	MTR_8g089190	-	cytochrome P450 family protein	-	-	-	-	-	GO:0004497//monooxygenase activity;GO:0005506//iron ion binding;GO:0016491//oxidoreductase activity;GO:0016705//oxidoreductase activity, acting on paired donors, with incorporation or reduction of molecular oxygen;GO:0020037//heme binding;GO:0046872//metal ion binding	GO:0016125//sterol metabolic process;GO:0055114//oxidation-reduction process
MSTRG.19390.1	MTR_8g096860	-	hypothetical protein	-	-	-	-	-	-	-
MSTRG.1976.1	MTR_1g086510	-	myb transcription factor	-	-	-	-	GO:0005634//nucleus	GO:0000978//RNA polymerase II proximal promoter sequence-specific DNA binding;GO:0003677//DNA binding;GO:0005516//calmodulin binding;GO:0043565//sequence-specific DNA binding	GO:0006355//regulation of transcription, DNA-templated;GO:0009414//response to water deprivation;GO:0009651//response to salt stress;GO:0009723//response to ethylene;GO:0009737//response to abscisic acid;GO:0009751//response to salicylic acid;GO:0016036//cellular response to phosphate starvation;GO:0045893//positive regulation of transcription, DNA-templated;GO:0046686//response to cadmium ion
MSTRG.2283.1	MTR_1g097250	-	oxidoreductase family, NAD-binding rossmann fold protein	-	-	-	-	-	GO:0016491//oxidoreductase activity;GO:0047837//D-xylose 1-dehydrogenase (NADP+) activity	GO:0055114//oxidation-reduction process
MSTRG.4065.1	MTR_2g450040	-	cytochrome P450 family protein	-	-	-	-	GO:0016020//membrane;GO:0016021//integral component of membrane	GO:0004497//monooxygenase activity;GO:0005506//iron ion binding;GO:0016491//oxidoreductase activity;GO:0016705//oxidoreductase activity, acting on paired donors, with incorporation or reduction of molecular oxygen;GO:0016709//oxidoreductase activity, acting on paired donors, with incorporation or reduction of molecular oxygen, NAD(P)H as one donor, and incorporation of one atom of oxygen;GO:00200…	GO:0055114//oxidation-reduction process;GO:0098542//defense response to other organism
MSTRG.4637.1	MTR_2g087560	-	50S ribosomal protein L16	Genetic Information Processing	Translation	ko03010//Ribosome	K02878	GO:0005762//mitochondrial large ribosomal subunit;GO:0005840//ribosome	GO:0003735//structural constituent of ribosome;GO:0019843//rRNA binding	GO:0006412//translation;GO:0032543//mitochondrial translation
MSTRG.4984.1	MTR_2g100110	-	beta-galactosidase	-	-	-	-	GO:0005618//cell wall;GO:0005773//vacuole;GO:0009505//plant-type cell wall;GO:0009506//plasmodesma	GO:0004553//hydrolase activity, hydrolyzing O-glycosyl compounds;GO:0004565//beta-galactosidase activity;GO:0016787//hydrolase activity;GO:0016798//hydrolase activity, acting on glycosyl bonds;GO:0030246//carbohydrate binding	GO:0005975//carbohydrate metabolic process;GO:0008152//metabolic process;GO:0032880//regulation of protein localization;GO:0042744//hydrogen peroxide catabolic process;GO:0048767//root hair elongation
MSTRG.5071.1	MTR_2g102730	-	phototropic-responsive NPH3 family protein	-	-	-	-	-	-	-
MSTRG.5384.1	MSTRG.5385	Tf2-12	RNA-directed DNA polymerase (Reverse transcriptase); Ribonuclease H [Medicago truncatula]	-	-	-	-	-	GO:0016891//endoribonuclease activity, producing 5'-phosphomonoesters;GO:0034061//DNA polymerase activity	GO:0006260//DNA replication;GO:0090501//RNA phosphodiester bond hydrolysis
MSTRG.5398.1	MTR_3g022230	-	NB-ARC domain disease resistance protein, putative	-	-	-	-	-	GO:0005515//protein binding;GO:0043531//ADP binding	-
MSTRG.5627.1	MTR_3g035490	-	ribulose 1,5-bisphosphate carboxylase, large subunit	Metabolism;Metabolism;Metabolism;Metabolism;Metabolism	Global and overview maps;Global and overview maps;Global and overview maps;Carbohydrate metabolism;Energy metabolism	ko01100//Metabolic pathways;ko01110//Biosynthesis of secondary metabolites;ko01200//Carbon metabolism;ko00630//Glyoxylate and dicarboxylate metabolism;ko00710//Carbon fixation in photosynthetic organisms	K01601;K01601;K01601;K01601;K01601	GO:0005840//ribosome	GO:0000287//magnesium ion binding;GO:0003735//structural constituent of ribosome;GO:0016984//ribulose-bisphosphate carboxylase activity	GO:0006412//translation;GO:0015977//carbon fixation
MSTRG.7882.1	MTR_3g118370	-	hypothetical protein	-	-	-	-	-	-	-
