# Supplementary material for: Integrated Analysis of Coding and Non-coding RNAs Reveals the Molecular Mechanism Underlying Salt Stress Response in Medicago truncatula
Source: Front Plant Sci. 2022 Apr 18;13:891361. doi: 10.3389/fpls.2022.891361 (PMC9064118; doi:10.3389/fpls.2022.891361)
Supplement: Supplementary Table 7 — The list of cis-acting between DElncRNAs and DEmRNAs. [file Table_7.XLSX]

## Sheet: cis_diff.annot
lncRNA_ID	chr	lncRNA_start	lncRNA_end	lncRNA_strand	GeneID	Gene_start	Gene_end	Gene_strand	up/down_Stream	distance	Symbol	Description	KEGG_A_class	KEGG_B_class	Pathway	K_ID	GO Component	GO Function	GO Process
MSTRG.96.1	1	1714470	1715277	-	MTR_1g010070	1724639	1728515	+	UPSTREAM	9361	-	16S rRNA (cytosine(1402)-N(4))-methyltransferase	-	-	-	-	-	GO:0008168//methyltransferase activity;GO:0016740//transferase activity;GO:0071424//rRNA (cytosine-N4-)-methyltransferase activity	GO:0032259//methylation;GO:0070475//rRNA base methylation
MSTRG.159.2	1	2820840	2830322	-	MTR_1g013050	2810795	2814996	-	UPSTREAM	5843	-	aspartate aminotransferase	Metabolism;Metabolism;Metabolism;Metabolism;Metabolism;Metabolism;Metabolism;Metabolism;Metabolism;Metabolism;Metabolism;Metabolism;Metabolism	Global and overview maps;Global and overview maps;Global and overview maps;Amino acid metabolism;Amino acid metabolism;Global and overview maps;Amino acid metabolism;Amino acid metabolism;Amino acid metabolism;Amino acid metabolism;Amino acid metabolism;Biosynthesis of other secondary metabolites;Biosynthesis of other secondary metabolites	ko01100//Metabolic pathways;ko01110//Biosynthesis of secondary metabolites;ko01230//Biosynthesis of amino acids;ko00270//Cysteine and methionine metabolism;ko00330//Arginine and proline metabolism;ko01210//2-Oxocarboxylic acid metabolism;ko00250//Alanine, aspartate and glutamate metabolism;ko00350//Tyrosine metabolism;ko00360//Phenylalanine metabolism;ko00400//Phenylalanine, tyrosine and tryptoph…	K00811;K00811;K00811;K00811;K00811;K00811;K00811;K00811;K00811;K00811;K00811;K00811;K00811	-	GO:0003824//catalytic activity;GO:0004069//L-aspartate:2-oxoglutarate aminotransferase activity;GO:0008483//transaminase activity;GO:0016740//transferase activity;GO:0030170//pyridoxal phosphate binding	GO:0006520//cellular amino acid metabolic process;GO:0009058//biosynthetic process
MSTRG.547.3	1	8921273	8922642	-	MTR_1g027020	8906141	8918572	+	DOWNSTREAM	2700	-	NADH glutamate synthase	Metabolism;Metabolism;Metabolism;Metabolism;Metabolism	Global and overview maps;Global and overview maps;Global and overview maps;Amino acid metabolism;Energy metabolism	ko01100//Metabolic pathways;ko01110//Biosynthesis of secondary metabolites;ko01230//Biosynthesis of amino acids;ko00250//Alanine, aspartate and glutamate metabolism;ko00910//Nitrogen metabolism	K00264;K00264;K00264;K00264;K00264	GO:0009507//chloroplast;GO:0009570//chloroplast stroma	GO:0003824//catalytic activity;GO:0005506//iron ion binding;GO:0010181//FMN binding;GO:0015930//glutamate synthase activity;GO:0016040//glutamate synthase (NADH) activity;GO:0016491//oxidoreductase activity;GO:0016638//oxidoreductase activity, acting on the CH-NH2 group of donors;GO:0016639//oxidoreductase activity, acting on the CH-NH2 group of donors, NAD or NADP as acceptor;GO:0050660//flavin …	GO:0006537//glutamate biosynthetic process;GO:0006807//nitrogen compound metabolic process;GO:0019676//ammonia assimilation cycle;GO:0046686//response to cadmium ion;GO:0048589//developmental growth;GO:0055114//oxidation-reduction process
MSTRG.559.1	1	9327563	9328004	-	MTR_1g027880	9334937	9335884	-	DOWNSTREAM	6932	-	wall-associated receptor kinase galacturonan-binding protein	-	-	-	-	-	GO:0016301//kinase activity;GO:0030247//polysaccharide binding	GO:0016310//phosphorylation
MSTRG.560.1	1	9328421	9331825	-	MTR_1g027880	9334937	9335884	-	DOWNSTREAM	3111	-	wall-associated receptor kinase galacturonan-binding protein	-	-	-	-	-	GO:0016301//kinase activity;GO:0030247//polysaccharide binding	GO:0016310//phosphorylation
MSTRG.1185.1	1	24710722	24711036	-	MTR_1g056560	24713909	24716837	-	DOWNSTREAM	2872	-	syntaxin of plants 122 protein	Genetic Information Processing	Folding, sorting and degradation	ko04130//SNARE interactions in vesicular transport	K08486	GO:0005622//intracellular;GO:0005802//trans-Golgi network;GO:0005886//plasma membrane;GO:0009504//cell plate;GO:0009506//plasmodesma;GO:0012505//endomembrane system;GO:0016020//membrane;GO:0016021//integral component of membrane;GO:0031201//SNARE complex	GO:0000149//SNARE binding;GO:0005484//SNAP receptor activity;GO:0043495//protein membrane anchor	GO:0006612//protein targeting to membrane;GO:0006886//intracellular protein transport;GO:0006887//exocytosis;GO:0006906//vesicle fusion;GO:0009620//response to fungus;GO:0009737//response to abscisic acid;GO:0010119//regulation of stomatal movement;GO:0010148//transpiration;GO:0016192//vesicle-mediated transport;GO:0031348//negative regulation of defense response;GO:0048278//vesicle docking;GO:00…
MSTRG.1188.1	1	24715271	24715785	-	MTR_1g056550	24709062	24712400	-	UPSTREAM	2870	-	syntaxin of plants 122 protein	Genetic Information Processing	Folding, sorting and degradation	ko04130//SNARE interactions in vesicular transport	K08486	GO:0005622//intracellular;GO:0005886//plasma membrane;GO:0012505//endomembrane system;GO:0016020//membrane;GO:0016021//integral component of membrane;GO:0031201//SNARE complex	GO:0000149//SNARE binding;GO:0005484//SNAP receptor activity	GO:0006886//intracellular protein transport;GO:0006887//exocytosis;GO:0006906//vesicle fusion;GO:0016192//vesicle-mediated transport;GO:0048278//vesicle docking;GO:0061025//membrane fusion
MSTRG.1224.1	1	25923864	25924959	-	MTR_1g059610	25902172	25917520	-	UPSTREAM	6343	-	O-linked N-acetylglucosamine transferase, putative	Metabolism	Glycan biosynthesis and metabolism	ko00514//Other types of O-glycan biosynthesis	K09667	GO:0005634//nucleus;GO:0005737//cytoplasm;GO:0005829//cytosol	GO:0005515//protein binding;GO:0016740//transferase activity;GO:0016757//transferase activity, transferring glycosyl groups	GO:0009736//cytokinin-activated signaling pathway;GO:0009938//negative regulation of gibberellic acid mediated signaling pathway;GO:2000377//regulation of reactive oxygen species metabolic process
MSTRG.1225.1	1	25925274	25925976	-	MTR_1g059610	25902172	25917520	-	UPSTREAM	7753	-	O-linked N-acetylglucosamine transferase, putative	Metabolism	Glycan biosynthesis and metabolism	ko00514//Other types of O-glycan biosynthesis	K09667	GO:0005634//nucleus;GO:0005737//cytoplasm;GO:0005829//cytosol	GO:0005515//protein binding;GO:0016740//transferase activity;GO:0016757//transferase activity, transferring glycosyl groups	GO:0009736//cytokinin-activated signaling pathway;GO:0009938//negative regulation of gibberellic acid mediated signaling pathway;GO:2000377//regulation of reactive oxygen species metabolic process
MSTRG.1270.3	1	26865868	26869631	+	MTR_1g061540	26861749	26863761	+	DOWNSTREAM	2106	-	plant/T32M21-140 protein	-	-	-	-	-	-	-
MSTRG.1407.2	1	29498225	29500166	-	MTR_1g068950	29500560	29502600	+	UPSTREAM	393	-	cofilin/actin-depolymerizing factor-like protein	-	-	-	-	GO:0015629//actin cytoskeleton	GO:0003779//actin binding	GO:0030042//actin filament depolymerization
MSTRG.1503.1	1	31298942	31299379	-	MTR_1g070495	31300960	31302315	+	UPSTREAM	1580	-	photosystem II reaction center W	Metabolism	Energy metabolism	ko00195//Photosynthesis	K02721	GO:0009507//chloroplast;GO:0009523//photosystem II;GO:0009535//chloroplast thylakoid membrane;GO:0016020//membrane;GO:0016021//integral component of membrane	-	GO:0015979//photosynthesis;GO:0042549//photosystem II stabilization
MSTRG.1544.3	1	32111099	32114214	-	MTR_1g072370	32120319	32124771	-	DOWNSTREAM	6104	-	small nuclear ribonucleoprotein	Genetic Information Processing	Transcription	ko03040//Spliceosome	K11087	GO:0000243//commitment complex;GO:0005634//nucleus;GO:0005682//U5 snRNP;GO:0005685//U1 snRNP;GO:0005686//U2 snRNP;GO:0005687//U4 snRNP;GO:0005689//U12-type spliceosomal complex;GO:0019013//viral nucleocapsid;GO:0034715//pICln-Sm protein complex;GO:0034719//SMN-Sm protein complex;GO:0071011//precatalytic spliceosome;GO:0071013//catalytic step 2 spliceosome;GO:0097526//spliceosomal tri-snRNP complex	GO:0003723//RNA binding	GO:0000387//spliceosomal snRNP assembly;GO:0006396//RNA processing;GO:0006397//mRNA processing;GO:0008380//RNA splicing
MSTRG.2015.1	1	39208451	39211154	+	MTR_1g087520	39203231	39207376	+	DOWNSTREAM	1074	-	protein disulfide isomerase-like protein	Genetic Information Processing	Folding, sorting and degradation	ko04141//Protein processing in endoplasmic reticulum	K09584	GO:0005623//cell;GO:0005774//vacuolar membrane;GO:0005783//endoplasmic reticulum;GO:0009505//plant-type cell wall	GO:0016853//isomerase activity	GO:0009553//embryo sac development;GO:0009567//double fertilization forming a zygote and endosperm;GO:0009627//systemic acquired resistance;GO:0009793//embryo development ending in seed dormancy;GO:0034976//response to endoplasmic reticulum stress;GO:0045454//cell redox homeostasis;GO:0046686//response to cadmium ion;GO:0048868//pollen tube development
MSTRG.2088.1	1	40276049	40276696	-	MTR_1g089920	40270841	40273125	-	UPSTREAM	2923	-	E3 ubiquitin ligase-like protein	-	-	-	-	GO:0016020//membrane;GO:0016021//integral component of membrane	GO:0004842//ubiquitin-protein transferase activity;GO:0016874//ligase activity	GO:0006996//organelle organization;GO:0016567//protein ubiquitination
MSTRG.2093.1	1	40323432	40324439	-	MTR_1g090060	40324849	40326324	-	DOWNSTREAM	409	-	glutathione S-transferase, amino-terminal domain protein	Metabolism;Metabolism	Global and overview maps;Metabolism of other amino acids	ko01100//Metabolic pathways;ko00480//Glutathione metabolism	K00799;K00799	GO:0005737//cytoplasm	GO:0004364//glutathione transferase activity;GO:0005515//protein binding;GO:0016740//transferase activity	GO:0006749//glutathione metabolic process
MSTRG.2155.3	1	41499514	41501204	-	MTR_1g492630	41509433	41511757	-	DOWNSTREAM	8228	-	transmembrane protein, putative	-	-	-	-	GO:0009507//chloroplast;GO:0016020//membrane;GO:0016021//integral component of membrane	-	-
MSTRG.2190.3	1	42324686	42327287	+	MTR_1g094135	42318672	42321114	+	DOWNSTREAM	3571	-	papain family cysteine protease	Organismal Systems	Environmental adaptation	ko04626//Plant-pathogen interaction	K01373	GO:0005615//extracellular space;GO:0005764//lysosome	GO:0004197//cysteine-type endopeptidase activity;GO:0008233//peptidase activity;GO:0008234//cysteine-type peptidase activity;GO:0016787//hydrolase activity	GO:0006508//proteolysis;GO:0051603//proteolysis involved in cellular protein catabolic process
MSTRG.2190.3	1	42324686	42327287	+	MTR_1g094155	42334992	42340707	+	UPSTREAM	7704	-	serine carboxypeptidase-like protein	-	-	-	-	GO:0005773//vacuole	GO:0004180//carboxypeptidase activity;GO:0004185//serine-type carboxypeptidase activity;GO:0008233//peptidase activity;GO:0016787//hydrolase activity	GO:0006508//proteolysis;GO:0051603//proteolysis involved in cellular protein catabolic process
MSTRG.2317.1	1	44338715	44339233	+	MTR_1g098460	44330832	44333991	-	UPSTREAM	4723	-	AP2 domain class transcription factor	-	-	-	-	GO:0005634//nucleus	GO:0003677//DNA binding;GO:0003700//DNA-binding transcription factor activity	GO:0006351//transcription, DNA-templated;GO:0006355//regulation of transcription, DNA-templated;GO:0048510//regulation of timing of transition from vegetative to reproductive phase
MSTRG.2362.1	1	45028474	45033995	-	MTR_1g099800	45034974	45036922	-	DOWNSTREAM	978	-	heavy metal transport/detoxification superfamily protein	-	-	-	-	-	GO:0046872//metal ion binding	GO:0030001//metal ion transport
MSTRG.2362.1	1	45028474	45033995	-	MTR_1g099810	45040793	45042205	-	DOWNSTREAM	6797	-	heavy metal transport/detoxification superfamily protein	-	-	-	-	-	GO:0046872//metal ion binding	GO:0030001//metal ion transport
MSTRG.2580.1	1	48304318	48305171	-	MTR_1g106755	48294909	48296414	-	UPSTREAM	7903	-	ribosomal protein S14p/S29e	Genetic Information Processing	Translation	ko03010//Ribosome	K02980	GO:0005840//ribosome;GO:0022627//cytosolic small ribosomal subunit	GO:0003735//structural constituent of ribosome;GO:0008270//zinc ion binding	GO:0006412//translation
MSTRG.2580.1	1	48304318	48305171	-	MTR_1g106775	48306713	48311526	-	DOWNSTREAM	1541	-	peroxisomal membrane 22 kDa (Mpv17/PMP22) family protein	Cellular Processes	Transport and catabolism	ko04146//Peroxisome	K13348	GO:0005737//cytoplasm;GO:0016020//membrane;GO:0016021//integral component of membrane	-	-
MSTRG.2597.1	1	48490245	48495269	-	MTR_1g107135	48483439	48489248	-	UPSTREAM	996	-	alpha-L-fucosidase-like protein	Metabolism	Glycan biosynthesis and metabolism	ko00511//Other glycan degradation	K15923	-	GO:0003824//catalytic activity;GO:0004560//alpha-L-fucosidase activity;GO:0016787//hydrolase activity;GO:0016798//hydrolase activity, acting on glycosyl bonds	GO:0008152//metabolic process
MSTRG.2612.2	1	48625774	48628062	+	MTR_1g107330	48630269	48636190	-	DOWNSTREAM	2206	-	triacylglycerol lipase-like protein	Metabolism	Lipid metabolism	ko00100//Steroid biosynthesis	K01052	-	GO:0004806//triglyceride lipase activity;GO:0016787//hydrolase activity;GO:0016788//hydrolase activity, acting on ester bonds	GO:0006629//lipid metabolic process;GO:0016042//lipid catabolic process
MSTRG.2891.1	1	52750474	52751452	+	MTR_1g116580	52745275	52746559	+	DOWNSTREAM	3914	-	DNA-binding domain protein, putative	-	-	-	-	GO:0000123//histone acetyltransferase complex;GO:0044545//NSL complex	GO:0003677//DNA binding;GO:0043995//histone acetyltransferase activity (H4-K5 specific);GO:0043996//histone acetyltransferase activity (H4-K8 specific);GO:0046972//histone acetyltransferase activity (H4-K16 specific)	GO:0043981//histone H4-K5 acetylation;GO:0043982//histone H4-K8 acetylation;GO:0043984//histone H4-K16 acetylation
MSTRG.3031.1	2	1634898	1635293	-	MTR_2g008810	1625137	1630690	+	DOWNSTREAM	4207	-	CD2 antigen cytoplasmic tail-binding-like protein	-	-	-	-	GO:0005682//U5 snRNP	-	-
MSTRG.3032.1	2	1638845	1640979	-	MTR_2g008810	1625137	1630690	+	DOWNSTREAM	8154	-	CD2 antigen cytoplasmic tail-binding-like protein	-	-	-	-	GO:0005682//U5 snRNP	-	-
MSTRG.3041.1	2	1716952	1717655	+	MTR_2g008960	1708693	1711689	+	DOWNSTREAM	5262	-	transmembrane protein, putative	-	-	-	-	GO:0016020//membrane;GO:0016021//integral component of membrane	-	-
MSTRG.3041.1	2	1716952	1717655	+	MTR_2g008970	1711753	1714137	-	UPSTREAM	2814	-	ICE-like protease (caspase) p20 domain protein	-	-	-	-	-	GO:0004197//cysteine-type endopeptidase activity;GO:0008233//peptidase activity	GO:0006508//proteolysis
MSTRG.3070.1	2	2061395	2063285	+	MTR_2g009720	2050938	2055672	-	UPSTREAM	5722	-	class I glutamine amidotransferase	-	-	-	-	GO:0005737//cytoplasm;GO:0005829//cytosol	GO:0016740//transferase activity	GO:0006541//glutamine metabolic process
MSTRG.3183.1	2	3549681	3550275	+	MTR_2g013250	3537102	3544410	+	DOWNSTREAM	5270	-	dihydroflavonol-4-reductase-like protein	-	-	-	-	-	GO:0003824//catalytic activity;GO:0016491//oxidoreductase activity;GO:0016616//oxidoreductase activity, acting on the CH-OH group of donors, NAD or NADP as acceptor;GO:0045552//dihydrokaempferol 4-reductase activity;GO:0050662//coenzyme binding	GO:0055114//oxidation-reduction process
MSTRG.3660.1	2	12384100	12384493	-	MSTRG.3659	12378158	12378547	+	DOWNSTREAM	5552	--	ORF1, partial [Pisum sativum]	-	-	-	-	-	-	-
MSTRG.3776.1	2	14483784	14484206	-	MTR_2g437040	14484903	14486054	+	UPSTREAM	696	-	mTERF protein	-	-	-	-	GO:0009507//chloroplast	GO:0003690//double-stranded DNA binding	GO:0006355//regulation of transcription, DNA-templated;GO:0009658//chloroplast organization;GO:0032502//developmental process
MSTRG.3843.1	2	15683934	15684303	+	MTR_2g438760	15678476	15683145	+	DOWNSTREAM	788	-	ankyrin repeat plant-like protein	-	-	-	-	GO:0016020//membrane;GO:0016021//integral component of membrane	GO:0005515//protein binding	-
MSTRG.3869.1	2	16344957	16346312	+	MTR_2g037760	16352896	16353450	+	UPSTREAM	6583	-	DUF4228 domain protein	-	-	-	-	-	-	-
MSTRG.4109.1	2	23944020	23945930	-	MTR_2g055850	23948909	23956977	-	DOWNSTREAM	2978	-	DEAD-box ATP-dependent RNA helicase-like protein	-	-	-	-	GO:0005730//nucleolus	GO:0000166//nucleotide binding;GO:0003676//nucleic acid binding;GO:0003723//RNA binding;GO:0003724//RNA helicase activity;GO:0004386//helicase activity;GO:0005524//ATP binding;GO:0016787//hydrolase activity	GO:0000463//maturation of LSU-rRNA from tricistronic rRNA transcript (SSU-rRNA, 5.8S rRNA, LSU-rRNA)
MSTRG.4227.1	2	27291224	27292484	+	MTR_2g064370	27284294	27285981	-	UPSTREAM	5242	-	plant/F3O9-12 protein	-	-	-	-	-	-	-
MSTRG.4505.3	2	34199379	34202076	-	MTR_2g081470	34191659	34195488	-	UPSTREAM	3890	-	S-locus lectin kinase family protein	-	-	-	-	GO:0005886//plasma membrane;GO:0016020//membrane;GO:0016021//integral component of membrane	GO:0000166//nucleotide binding;GO:0004672//protein kinase activity;GO:0004674//protein serine/threonine kinase activity;GO:0005524//ATP binding;GO:0016301//kinase activity;GO:0016740//transferase activity;GO:0030246//carbohydrate binding;GO:0031625//ubiquitin protein ligase binding	GO:0006468//protein phosphorylation;GO:0016310//phosphorylation;GO:0048544//recognition of pollen
MSTRG.4584.1	2	36094694	36096730	-	MTR_2g085065	36104614	36110668	+	UPSTREAM	7883	-	Serine/Threonine kinase family protein	-	-	-	-	GO:0005634//nucleus;GO:0005737//cytoplasm;GO:0005886//plasma membrane	GO:0004672//protein kinase activity;GO:0004674//protein serine/threonine kinase activity;GO:0005524//ATP binding;GO:0016301//kinase activity;GO:0016740//transferase activity	GO:0006468//protein phosphorylation;GO:0016310//phosphorylation
MSTRG.4795.1	2	40058174	40058497	+	MTR_2g093990	40049995	40051115	-	UPSTREAM	7058	-	fasciclin-like arabinogalactan protein	-	-	-	-	GO:0005886//plasma membrane;GO:0016020//membrane;GO:0016021//integral component of membrane	-	GO:0009834//plant-type secondary cell wall biogenesis
MSTRG.4795.1	2	40058174	40058497	+	MTR_2g094020	40058858	40064011	+	UPSTREAM	360	-	beta-galactosidase-like protein	-	-	-	-	GO:0005618//cell wall;GO:0005773//vacuole	GO:0004553//hydrolase activity, hydrolyzing O-glycosyl compounds;GO:0004565//beta-galactosidase activity;GO:0016787//hydrolase activity;GO:0016798//hydrolase activity, acting on glycosyl bonds;GO:0030246//carbohydrate binding	GO:0005975//carbohydrate metabolic process;GO:0008152//metabolic process
MSTRG.4954.1	2	42628288	42629151	-	MTR_2g099465	42633795	42635232	-	DOWNSTREAM	4643	-	class I chitinase	Metabolism;Metabolism	Global and overview maps;Carbohydrate metabolism	ko01100//Metabolic pathways;ko00520//Amino sugar and nucleotide sugar metabolism	K01183;K01183	-	GO:0004568//chitinase activity	GO:0005975//carbohydrate metabolic process;GO:0006032//chitin catabolic process;GO:0016998//cell wall macromolecule catabolic process
MSTRG.4954.1	2	42628288	42629151	-	MTR_2g099470	42638323	42640316	-	DOWNSTREAM	9171	-	Chitinase (Class IV) / Hevein	Metabolism;Metabolism	Global and overview maps;Carbohydrate metabolism	ko01100//Metabolic pathways;ko00520//Amino sugar and nucleotide sugar metabolism	K01183;K01183	-	GO:0004568//chitinase activity;GO:0008061//chitin binding;GO:0016787//hydrolase activity;GO:0016798//hydrolase activity, acting on glycosyl bonds	GO:0002679//respiratory burst involved in defense response;GO:0005975//carbohydrate metabolic process;GO:0006032//chitin catabolic process;GO:0008152//metabolic process;GO:0010200//response to chitin;GO:0015824//proline transport;GO:0016998//cell wall macromolecule catabolic process
MSTRG.4984.1	2	42985565	42988579	+	MTR_2g100100	42980060	42983390	-	UPSTREAM	2174	-	CA-responsive protein, putative	-	-	-	-	GO:0016020//membrane;GO:0016021//integral component of membrane	-	-
MSTRG.5212.1	3	1350000	1350421	-	MTR_3g008170	1355011	1357152	+	UPSTREAM	4589	-	sugar porter (SP) family MFS transporter	-	-	-	-	GO:0005887//integral component of plasma membrane;GO:0016020//membrane;GO:0016021//integral component of membrane	GO:0005351//carbohydrate:proton symporter activity;GO:0022857//transmembrane transporter activity	GO:0008643//carbohydrate transport;GO:0046323//glucose import;GO:0055085//transmembrane transport;GO:1902600//proton transmembrane transport
MSTRG.5213.1	3	1351416	1351904	-	MTR_3g008170	1355011	1357152	+	UPSTREAM	3106	-	sugar porter (SP) family MFS transporter	-	-	-	-	GO:0005887//integral component of plasma membrane;GO:0016020//membrane;GO:0016021//integral component of membrane	GO:0005351//carbohydrate:proton symporter activity;GO:0022857//transmembrane transporter activity	GO:0008643//carbohydrate transport;GO:0046323//glucose import;GO:0055085//transmembrane transport;GO:1902600//proton transmembrane transport
MSTRG.5515.1	3	9292427	9293205	-	MTR_3g029530	9288471	9292413	-	UPSTREAM	13	-	pentatricopeptide (PPR) repeat protein	-	-	-	-	GO:0043231//intracellular membrane-bounded organelle	GO:0005515//protein binding;GO:0008270//zinc ion binding	GO:0009451//RNA modification
MSTRG.5584.1	3	11246780	11247297	-	MTR_3g034640	11236702	11241904	+	DOWNSTREAM	4875	-	specific tissue protein	-	-	-	-	-	-	-
MSTRG.5640.1	3	13235816	13238206	-	MTR_3g035685	13233229	13235772	+	DOWNSTREAM	43	-	maturase K domain protein	-	-	-	-	GO:0009507//chloroplast;GO:0009536//plastid	GO:0003723//RNA binding	GO:0006397//mRNA processing;GO:0008033//tRNA processing;GO:0008380//RNA splicing
MSTRG.5640.1	3	13235816	13238206	-	MTR_3g035730	13239355	13241023	+	UPSTREAM	1148	-	F0F1-type ATP synthase, beta subunit	Metabolism;Metabolism;Metabolism	Global and overview maps;Energy metabolism;Energy metabolism	ko01100//Metabolic pathways;ko00190//Oxidative phosphorylation;ko00195//Photosynthesis	K02112;K02112;K02112	GO:0009535//chloroplast thylakoid membrane;GO:0045261//proton-transporting ATP synthase complex, catalytic core F(1)	GO:0000166//nucleotide binding;GO:0005524//ATP binding;GO:0016887//ATPase activity;GO:0046933//proton-transporting ATP synthase activity, rotational mechanism	GO:0006754//ATP biosynthetic process;GO:0015986//ATP synthesis coupled proton transport;GO:0046034//ATP metabolic process;GO:1902600//proton transmembrane transport
MSTRG.5703.2	3	15826885	15828160	-	MTR_3g047390	15805174	15818429	+	DOWNSTREAM	8455	-	callose synthase-like protein	-	-	-	-	GO:0000148//1,3-beta-D-glucan synthase complex;GO:0016020//membrane;GO:0016021//integral component of membrane	GO:0003843//1,3-beta-D-glucan synthase activity	GO:0006075//(1->3)-beta-D-glucan biosynthetic process
MSTRG.5778.1	3	19410369	19412256	+	MTR_3g452800	19398977	19401498	+	DOWNSTREAM	8870	-	LRR receptor-like kinase family protein	-	-	-	-	GO:0016020//membrane;GO:0016021//integral component of membrane	GO:0005515//protein binding;GO:0016301//kinase activity	GO:0016310//phosphorylation
MSTRG.6118.1	3	29158272	29161336	+	MTR_3g064700	29161367	29163606	-	DOWNSTREAM	30	-	glutathione S-transferase, amino-terminal domain protein	Metabolism;Metabolism	Global and overview maps;Metabolism of other amino acids	ko01100//Metabolic pathways;ko00480//Glutathione metabolism	K00799;K00799	GO:0005737//cytoplasm	GO:0004364//glutathione transferase activity;GO:0005515//protein binding;GO:0016740//transferase activity;GO:0043295//glutathione binding	GO:0006749//glutathione metabolic process
MSTRG.6268.1	3	31872589	31873025	-	MTR_3g070970	31863254	31865383	+	DOWNSTREAM	7205	-	transcription factor	-	-	-	-	-	GO:0046983//protein dimerization activity	-
MSTRG.6280.2	3	32075492	32077419	-	MTR_3g071480	32066014	32070026	-	UPSTREAM	5465	-	LRR receptor-like kinase	-	-	-	-	GO:0016020//membrane;GO:0016021//integral component of membrane	GO:0004672//protein kinase activity;GO:0005524//ATP binding;GO:0016301//kinase activity	GO:0006468//protein phosphorylation;GO:0016310//phosphorylation
MSTRG.6325.1	3	32879083	32880080	+	MTR_3g073040	32881852	32888535	+	UPSTREAM	1771	-	OSBP(oxysterol-binding protein)-related protein 1C	-	-	-	-	GO:0005829//cytosol;GO:0016020//membrane;GO:0043231//intracellular membrane-bounded organelle	GO:0008289//lipid binding;GO:0015248//sterol transporter activity;GO:0032934//sterol binding	GO:0015918//sterol transport
MSTRG.6581.1	3	37229435	37230283	+	MSTRG.6582	37230804	37231651	+	UPSTREAM	520	--	uncharacterized protein LOC112420405 isoform X1 [Medicago truncatula]	-	-	-	-	-	-	-
MSTRG.6659.1	3	38406187	38407123	+	MTR_3g084990	38403633	38405497	+	DOWNSTREAM	689	-	transmembrane protein, putative	-	-	-	-	GO:0016020//membrane;GO:0016021//integral component of membrane	-	-
MSTRG.7163.1	3	45454720	45457674	+	MTR_3g099180	45466714	45470003	+	UPSTREAM	9039	-	nuclear transcription factor Y protein	-	-	-	-	GO:0005634//nucleus;GO:0005737//cytoplasm	GO:0000978//RNA polymerase II proximal promoter sequence-specific DNA binding;GO:0046982//protein heterodimerization activity	GO:0006355//regulation of transcription, DNA-templated;GO:0048579//negative regulation of long-day photoperiodism, flowering
MSTRG.7180.3	3	45625566	45627327	+	MTR_3g099520	45630661	45631516	+	UPSTREAM	3333	-	hypothetical protein	-	-	-	-	-	-	-
MSTRG.7192.1	3	45741845	45743058	-	MTR_3g099750	45728970	45733838	+	DOWNSTREAM	8006	-	purine permease-like protein	-	-	-	-	GO:0016020//membrane;GO:0016021//integral component of membrane	GO:0005215//transporter activity;GO:0015211//purine nucleoside transmembrane transporter activity	GO:0015860//purine nucleoside transmembrane transport
MSTRG.7294.1	3	47296598	47299958	-	MTR_3g102620	47289507	47294931	+	DOWNSTREAM	1666	-	metal transporter Nramp3 protein	-	-	-	-	GO:0016020//membrane;GO:0016021//integral component of membrane	GO:0005384//manganese ion transmembrane transporter activity;GO:0015086//cadmium ion transmembrane transporter activity;GO:0046873//metal ion transmembrane transporter activity	GO:0030001//metal ion transport;GO:0070574//cadmium ion transmembrane transport;GO:0071421//manganese ion transmembrane transport
MSTRG.7546.1	3	50904061	50910187	+	MTR_3g110030	50896835	50897680	+	DOWNSTREAM	6380	-	GroES chaperonin	-	-	-	-	GO:0005737//cytoplasm;GO:0005759//mitochondrial matrix	GO:0046872//metal ion binding;GO:0051082//unfolded protein binding;GO:0051087//chaperone binding	GO:0006457//protein folding;GO:0051085//chaperone cofactor-dependent protein refolding
MSTRG.7819.1	3	54634103	54637104	-	MTR_3g116840	54637550	54639585	+	UPSTREAM	445	-	phenylcoumaran benzylic ether reductase-like protein Fi1	-	-	-	-	-	GO:0016491//oxidoreductase activity	GO:0055114//oxidation-reduction process
MSTRG.7819.1	3	54634103	54637104	-	MTR_3g116850	54640074	54642388	-	DOWNSTREAM	2969	-	SNF1-related kinase regulatory subunit gamma 1	-	-	-	-	-	GO:0016301//kinase activity;GO:0030554//adenyl nucleotide binding	GO:0016310//phosphorylation
MSTRG.7882.1	3	55407307	55407879	-	MTR_3g118390	55413457	55415176	+	UPSTREAM	5577	-	Chitinase (Class I) / Hevein	Metabolism;Environmental Information Processing;Metabolism	Global and overview maps;Signal transduction;Carbohydrate metabolism	ko01100//Metabolic pathways;ko04016//MAPK signaling pathway - plant;ko00520//Amino sugar and nucleotide sugar metabolism	K20547;K20547;K20547	GO:0016020//membrane;GO:0016021//integral component of membrane	GO:0004568//chitinase activity;GO:0008061//chitin binding	GO:0005975//carbohydrate metabolic process;GO:0006032//chitin catabolic process;GO:0016998//cell wall macromolecule catabolic process;GO:0050832//defense response to fungus
MSTRG.8044.1	4	2599803	2600967	-	MTR_4g011070	2604438	2605884	-	DOWNSTREAM	3470	-	Lipid transfer protein	-	-	-	-	GO:0016020//membrane;GO:0016021//integral component of membrane	GO:0008289//lipid binding	GO:0006869//lipid transport
MSTRG.8115.1	4	3915003	3932934	+	MSTRG.8120	3942152	3943383	+	UPSTREAM	9217	--	Retrovirus-related Pol polyprotein from transposon TNT 1-94 [Cajanus cajan]	Metabolism;Metabolism	Global and overview maps;Nucleotide metabolism	ko01100//Metabolic pathways;ko00230//Purine metabolism	K01768;K01768	-	-	-
MSTRG.8177.1	4	5135731	5138489	-	MTR_4g016740	5141098	5142278	+	UPSTREAM	2608	-	receptor-like protein, putative	-	-	-	-	-	GO:0005515//protein binding	-
MSTRG.8672.3	4	18030829	18143343	-	MTR_4g051103	18143552	18144415	-	DOWNSTREAM	208	-	F0F1-type ATP synthase, subunit A	Metabolism;Metabolism;Metabolism	Global and overview maps;Energy metabolism;Energy metabolism	ko01100//Metabolic pathways;ko00190//Oxidative phosphorylation;ko00195//Photosynthesis	K02108;K02108;K02108	GO:0009536//plastid;GO:0016020//membrane;GO:0016021//integral component of membrane;GO:0045263//proton-transporting ATP synthase complex, coupling factor F(o)	GO:0015078//proton transmembrane transporter activity;GO:0016787//hydrolase activity	GO:0015986//ATP synthesis coupled proton transport
MSTRG.8672.3	4	18030829	18143343	-	MTR_4g051110	18144563	18145273	-	DOWNSTREAM	1219	-	30S ribosomal protein S2	Genetic Information Processing	Translation	ko03010//Ribosome	K02967	GO:0005763//mitochondrial small ribosomal subunit;GO:0005840//ribosome;GO:0009536//plastid;GO:0015935//small ribosomal subunit	GO:0003735//structural constituent of ribosome	GO:0006412//translation
MSTRG.8700.1	4	18152217	18156047	+	MTR_4g051097	18142003	18143343	-	UPSTREAM	8873	-	ATP synthase subunit C	Metabolism;Metabolism;Metabolism	Global and overview maps;Energy metabolism;Energy metabolism	ko01100//Metabolic pathways;ko00190//Oxidative phosphorylation;ko00195//Photosynthesis	K02110;K02110;K02110	GO:0005886//plasma membrane;GO:0009534//chloroplast thylakoid;GO:0009535//chloroplast thylakoid membrane;GO:0009536//plastid;GO:0016020//membrane;GO:0016021//integral component of membrane;GO:0033177//proton-transporting two-sector ATPase complex, proton-transporting domain;GO:0045263//proton-transporting ATP synthase complex, coupling factor F(o)	GO:0008289//lipid binding;GO:0015078//proton transmembrane transporter activity;GO:0046933//proton-transporting ATP synthase activity, rotational mechanism	GO:0006754//ATP biosynthetic process;GO:0006811//ion transport;GO:0015986//ATP synthesis coupled proton transport;GO:0015991//ATP hydrolysis coupled proton transport;GO:1902600//proton transmembrane transport
MSTRG.8700.1	4	18152217	18156047	+	MTR_4g051103	18143552	18144415	-	UPSTREAM	7801	-	F0F1-type ATP synthase, subunit A	Metabolism;Metabolism;Metabolism	Global and overview maps;Energy metabolism;Energy metabolism	ko01100//Metabolic pathways;ko00190//Oxidative phosphorylation;ko00195//Photosynthesis	K02108;K02108;K02108	GO:0009536//plastid;GO:0016020//membrane;GO:0016021//integral component of membrane;GO:0045263//proton-transporting ATP synthase complex, coupling factor F(o)	GO:0015078//proton transmembrane transporter activity;GO:0016787//hydrolase activity	GO:0015986//ATP synthesis coupled proton transport
MSTRG.8700.1	4	18152217	18156047	+	MTR_4g051110	18144563	18145273	-	UPSTREAM	6943	-	30S ribosomal protein S2	Genetic Information Processing	Translation	ko03010//Ribosome	K02967	GO:0005763//mitochondrial small ribosomal subunit;GO:0005840//ribosome;GO:0009536//plastid;GO:0015935//small ribosomal subunit	GO:0003735//structural constituent of ribosome	GO:0006412//translation
MSTRG.8734.1	4	18342398	18343950	+	MTR_4g034690	18332187	18333696	-	UPSTREAM	8701	-	ATP-dependent Clp protease proteolytic protein	-	-	-	-	GO:0005737//cytoplasm;GO:0009368//endopeptidase Clp complex;GO:0009536//plastid;GO:0009570//chloroplast stroma	GO:0004176//ATP-dependent peptidase activity;GO:0004252//serine-type endopeptidase activity;GO:0008233//peptidase activity;GO:0008236//serine-type peptidase activity;GO:0016787//hydrolase activity;GO:0051117//ATPase binding	GO:0006508//proteolysis;GO:0006515//protein quality control for misfolded or incompletely synthesized proteins
MSTRG.8734.1	4	18342398	18343950	+	MTR_4g051375	18335912	18336444	+	DOWNSTREAM	5953	-	photosystem II reaction center protein H	Metabolism	Energy metabolism	ko00195//Photosynthesis	K02709	GO:0009523//photosystem II;GO:0016020//membrane;GO:0016021//integral component of membrane	GO:0042301//phosphate ion binding	GO:0015979//photosynthesis;GO:0050821//protein stabilization
MSTRG.8737.1	4	18344756	18345453	+	MTR_4g051375	18335912	18336444	+	DOWNSTREAM	8311	-	photosystem II reaction center protein H	Metabolism	Energy metabolism	ko00195//Photosynthesis	K02709	GO:0009523//photosystem II;GO:0016020//membrane;GO:0016021//integral component of membrane	GO:0042301//phosphate ion binding	GO:0015979//photosynthesis;GO:0050821//protein stabilization
MSTRG.9091.1	4	25003037	25004285	+	MTR_4g066240	24998664	25002830	+	DOWNSTREAM	206	-	cyanogenic beta-glucosidase, putative	Metabolism;Metabolism;Metabolism;Metabolism;Metabolism	Global and overview maps;Global and overview maps;Biosynthesis of other secondary metabolites;Carbohydrate metabolism;Metabolism of other amino acids	ko01100//Metabolic pathways;ko01110//Biosynthesis of secondary metabolites;ko00940//Phenylpropanoid biosynthesis;ko00500//Starch and sucrose metabolism;ko00460//Cyanoamino acid metabolism	K01188;K01188;K01188;K01188;K01188	-	GO:0004553//hydrolase activity, hydrolyzing O-glycosyl compounds;GO:0008422//beta-glucosidase activity;GO:0016787//hydrolase activity;GO:0016798//hydrolase activity, acting on glycosyl bonds;GO:0102483//scopolin beta-glucosidase activity	GO:0005975//carbohydrate metabolic process;GO:0008152//metabolic process;GO:0009651//response to salt stress;GO:0019762//glucosinolate catabolic process
MSTRG.9093.3	4	25168251	25180805	-	MTR_4g066580	25158601	25161504	-	UPSTREAM	6746	-	glycoside hydrolase family 1 protein	Metabolism;Metabolism;Metabolism;Metabolism;Metabolism	Global and overview maps;Global and overview maps;Biosynthesis of other secondary metabolites;Carbohydrate metabolism;Metabolism of other amino acids	ko01100//Metabolic pathways;ko01110//Biosynthesis of secondary metabolites;ko00940//Phenylpropanoid biosynthesis;ko00500//Starch and sucrose metabolism;ko00460//Cyanoamino acid metabolism	K01188;K01188;K01188;K01188;K01188	-	GO:0004553//hydrolase activity, hydrolyzing O-glycosyl compounds;GO:0008422//beta-glucosidase activity;GO:0016787//hydrolase activity;GO:0016798//hydrolase activity, acting on glycosyl bonds;GO:0102483//scopolin beta-glucosidase activity	GO:0005975//carbohydrate metabolic process;GO:0008152//metabolic process
MSTRG.9193.1	4	26454026	26454470	-	MTR_4g070270	26451795	26453992	+	DOWNSTREAM	33	-	3-ketoacyl-CoA synthase	Metabolism;Metabolism;Organismal Systems;Metabolism	Global and overview maps;Global and overview maps;Environmental adaptation;Lipid metabolism	ko01100//Metabolic pathways;ko01110//Biosynthesis of secondary metabolites;ko04626//Plant-pathogen interaction;ko00062//Fatty acid elongation	K15397;K15397;K15397;K15397	GO:0016020//membrane;GO:0016021//integral component of membrane	GO:0003824//catalytic activity;GO:0016740//transferase activity;GO:0016746//transferase activity, transferring acyl groups;GO:0016747//transferase activity, transferring acyl groups other than amino-acyl groups	GO:0006633//fatty acid biosynthetic process
MSTRG.9257.1	4	27414203	27416526	-	MTR_4g072210	27401742	27406685	-	UPSTREAM	7517	-	YEATS family protein	-	-	-	-	GO:0005634//nucleus;GO:0035267//NuA4 histone acetyltransferase complex	-	GO:0006355//regulation of transcription, DNA-templated;GO:0009909//regulation of flower development;GO:0010228//vegetative to reproductive phase transition of meristem;GO:0043981//histone H4-K5 acetylation;GO:0048510//regulation of timing of transition from vegetative to reproductive phase;GO:0090239//regulation of histone H4 acetylation;GO:2000028//regulation of photoperiodism, flowering
MSTRG.9257.1	4	27414203	27416526	-	MTR_4g072300	27424225	27424834	-	DOWNSTREAM	7698	-	SAUR-like auxin-responsive family protein	Environmental Information Processing	Signal transduction	ko04075//Plant hormone signal transduction	K14488	-	-	GO:0009733//response to auxin
MSTRG.9260.1	4	27424916	27426492	-	MTR_4g072300	27424225	27424834	-	UPSTREAM	81	-	SAUR-like auxin-responsive family protein	Environmental Information Processing	Signal transduction	ko04075//Plant hormone signal transduction	K14488	-	-	GO:0009733//response to auxin
MSTRG.9260.1	4	27424916	27426492	-	MTR_4g072320	27428243	27430477	+	UPSTREAM	1750	-	aldo/keto reductase family oxidoreductase	-	-	-	-	GO:0005829//cytosol	GO:0004032//alditol:NADP+ 1-oxidoreductase activity;GO:0008106//alcohol dehydrogenase (NADP+) activity;GO:0016491//oxidoreductase activity	GO:0055114//oxidation-reduction process
MSTRG.9308.1	4	28013505	28015992	+	MTR_4g073770	28003374	28007657	+	DOWNSTREAM	5847	LAX5	Auxin influx transporter [Source:UniProtKB/TrEMBL;Acc:A0A072UL82]	Environmental Information Processing	Signal transduction	ko04075//Plant hormone signal transduction	K13946	GO:0005886//plasma membrane;GO:0016020//membrane;GO:0016021//integral component of membrane	GO:0015171//amino acid transmembrane transporter activity;GO:0015293//symporter activity	GO:0003333//amino acid transmembrane transport;GO:0006865//amino acid transport;GO:0009624//response to nematode;GO:0009734//auxin-activated signaling pathway;GO:0010588//cotyledon vascular tissue pattern formation;GO:0048829//root cap development;GO:0055085//transmembrane transport
MSTRG.9308.1	4	28013505	28015992	+	MSTRG.9309	28016486	28017355	-	DOWNSTREAM	493	GRP-2	glycine-rich protein 2-like [Medicago truncatula]	-	-	-	-	GO:0043231//intracellular membrane-bounded organelle;GO:0044444//cytoplasmic part	GO:0003676//nucleic acid binding;GO:0046872//metal ion binding	GO:0009409//response to cold;GO:0010468//regulation of gene expression;GO:0032392//DNA geometric change;GO:0048608//reproductive structure development
MSTRG.9457.1	4	29994562	29995276	+	MTR_4g478130	29986506	29987879	+	DOWNSTREAM	6682	-	S-norcoclaurine synthase-like protein	-	-	-	-	GO:0005634//nucleus;GO:0005737//cytoplasm	GO:0004864//protein phosphatase inhibitor activity;GO:0010427//abscisic acid binding;GO:0016829//lyase activity;GO:0038023//signaling receptor activity;GO:0050474//(S)-norcoclaurine synthase activity	GO:0006952//defense response;GO:0009738//abscisic acid-activated signaling pathway;GO:0032515//negative regulation of phosphoprotein phosphatase activity;GO:0080163//regulation of protein serine/threonine phosphatase activity
MSTRG.9458.1	4	29996028	29996762	+	MTR_4g478130	29986506	29987879	+	DOWNSTREAM	8148	-	S-norcoclaurine synthase-like protein	-	-	-	-	GO:0005634//nucleus;GO:0005737//cytoplasm	GO:0004864//protein phosphatase inhibitor activity;GO:0010427//abscisic acid binding;GO:0016829//lyase activity;GO:0038023//signaling receptor activity;GO:0050474//(S)-norcoclaurine synthase activity	GO:0006952//defense response;GO:0009738//abscisic acid-activated signaling pathway;GO:0032515//negative regulation of phosphoprotein phosphatase activity;GO:0080163//regulation of protein serine/threonine phosphatase activity
MSTRG.9538.1	4	31160786	31161723	-	MTR_4g080350	31169313	31173615	-	DOWNSTREAM	7589	-	DnaJ heat shock amino-terminal domain protein	-	-	-	-	-	-	-
MSTRG.9546.1	4	31242972	31243915	+	MTR_4g080773	31235653	31240480	-	UPSTREAM	2491	-	F-box/RNI/FBD-like domain protein	-	-	-	-	-	GO:0005515//protein binding	-
MSTRG.9692.2	4	33403667	33407066	-	MTR_4g085540	33416965	33423437	+	UPSTREAM	9898	-	polyadenylate-binding protein	Genetic Information Processing;Genetic Information Processing;Genetic Information Processing	Translation;Translation;Folding, sorting and degradation	ko03013//RNA transport;ko03015//mRNA surveillance pathway;ko03018//RNA degradation	K13126;K13126;K13126	GO:0005634//nucleus;GO:0005737//cytoplasm;GO:0005829//cytosol;GO:1990904//ribonucleoprotein complex	GO:0003676//nucleic acid binding;GO:0003723//RNA binding;GO:0003730//mRNA 3'-UTR binding;GO:0008143//poly(A) binding;GO:0008266//poly(U) RNA binding	GO:0019048//modulation by virus of host morphology or physiology
MSTRG.9941.2	4	37375166	37377016	+	MTR_4g094240	37378828	37380136	-	DOWNSTREAM	1811	-	phosphate-responsive 1 family protein	-	-	-	-	-	-	-
MSTRG.10028.2	4	38214768	38215744	-	MTR_4g094550	38219238	38222122	-	DOWNSTREAM	3493	-	stress up-regulated Nod 19 protein	-	-	-	-	-	-	-
MSTRG.10028.2	4	38214768	38215744	-	MTR_4g094555	38225671	38227746	-	DOWNSTREAM	9926	-	stress up-regulated Nod 19 protein	-	-	-	-	-	-	-
MSTRG.10028.2	4	38214768	38215744	-	MTR_4g094545	38198992	38207856	-	UPSTREAM	6911	-	small RNA methyltransferase	-	-	-	-	GO:0005634//nucleus;GO:0005737//cytoplasm	GO:0008168//methyltransferase activity;GO:0008171//O-methyltransferase activity;GO:0008173//RNA methyltransferase activity;GO:0016740//transferase activity	GO:0001510//RNA methylation;GO:0030422//production of siRNA involved in RNA interference;GO:0032259//methylation;GO:0034587//piRNA metabolic process
MSTRG.10031.1	4	38229197	38230630	-	MTR_4g094550	38219238	38222122	-	UPSTREAM	7074	-	stress up-regulated Nod 19 protein	-	-	-	-	-	-	-
MSTRG.10031.1	4	38229197	38230630	-	MTR_4g094555	38225671	38227746	-	UPSTREAM	1450	-	stress up-regulated Nod 19 protein	-	-	-	-	-	-	-
MSTRG.10031.1	4	38229197	38230630	-	MTR_4g094560	38236621	38240039	-	DOWNSTREAM	5990	-	stress up-regulated Nod 19 protein	-	-	-	-	-	-	-
MSTRG.10276.1	4	42115746	42116128	+	MTR_4g101780	42100716	42109572	+	DOWNSTREAM	6173	-	Lipid transfer protein	-	-	-	-	-	-	-
MSTRG.10276.1	4	42115746	42116128	+	MTR_4g101820	42120514	42125478	+	UPSTREAM	4385	-	Cu/Zn-superoxide dismutase copper chaperone	-	-	-	-	GO:0005634//nucleus;GO:0005737//cytoplasm;GO:0009570//chloroplast stroma	GO:0005507//copper ion binding;GO:0016532//superoxide dismutase copper chaperone activity;GO:0046872//metal ion binding	GO:0006801//superoxide metabolic process;GO:0006878//cellular copper ion homeostasis;GO:0019430//removal of superoxide radicals;GO:0030001//metal ion transport;GO:0043085//positive regulation of catalytic activity
MSTRG.10352.1	4	43261503	43263724	-	MTR_4g104540	43266869	43268909	-	DOWNSTREAM	3144	-	cytochrome P450 family 71 protein	-	-	-	-	GO:0016020//membrane	GO:0004497//monooxygenase activity;GO:0005506//iron ion binding;GO:0016491//oxidoreductase activity;GO:0016705//oxidoreductase activity, acting on paired donors, with incorporation or reduction of molecular oxygen;GO:0016709//oxidoreductase activity, acting on paired donors, with incorporation or reduction of molecular oxygen, NAD(P)H as one donor, and incorporation of one atom of oxygen;GO:00200…	GO:0055114//oxidation-reduction process
MSTRG.10467.1	4	45016180	45017412	-	MTR_4g108720	45025437	45028727	+	UPSTREAM	8024	-	MADS-box transcription factor family protein	-	-	-	-	GO:0005634//nucleus	GO:0000976//transcription regulatory region sequence-specific DNA binding;GO:0000977//RNA polymerase II regulatory region sequence-specific DNA binding;GO:0000981//DNA-binding transcription factor activity, RNA polymerase II-specific;GO:0000982//transcription factor activity, RNA polymerase II proximal promoter sequence-specific DNA binding;GO:0000987//proximal promoter sequence-specific DNA bind…	GO:0006351//transcription, DNA-templated;GO:0007275//multicellular organism development;GO:0009555//pollen development;GO:0045944//positive regulation of transcription by RNA polymerase II
MSTRG.10737.1	4	49078843	49079497	-	MTR_4g118480	49075128	49076155	+	DOWNSTREAM	2687	-	transmembrane protein, putative	-	-	-	-	GO:0016020//membrane;GO:0016021//integral component of membrane	-	GO:0010256//endomembrane system organization
MSTRG.10737.1	4	49078843	49079497	-	MTR_4g118510	49084996	49088873	+	UPSTREAM	5498	-	hypothetical protein	-	-	-	-	GO:0005886//plasma membrane;GO:0016021//integral component of membrane	GO:0022857//transmembrane transporter activity	GO:0055085//transmembrane transport
MSTRG.10751.1	4	49289717	49297349	+	MTR_4g119050	49303385	49304082	+	UPSTREAM	6035	-	monothiol glutaredoxin-S2 protein	-	-	-	-	GO:0005623//cell	GO:0004791//thioredoxin-disulfide reductase activity;GO:0009055//electron transfer activity;GO:0015035//protein disulfide oxidoreductase activity;GO:0016491//oxidoreductase activity	GO:0022900//electron transport chain;GO:0045454//cell redox homeostasis;GO:0055114//oxidation-reduction process;GO:0098869//cellular oxidant detoxification
MSTRG.10891.2	4	51170045	51171659	-	MTR_4g124000	51154399	51160624	+	DOWNSTREAM	9420	-	ABC transporter B family protein	Environmental Information Processing	Membrane transport	ko02010//ABC transporters	K05658	GO:0016020//membrane;GO:0016021//integral component of membrane	GO:0000166//nucleotide binding;GO:0005524//ATP binding;GO:0016787//hydrolase activity;GO:0016887//ATPase activity;GO:0042626//ATPase activity, coupled to transmembrane movement of substances	GO:0055085//transmembrane transport
MSTRG.10891.2	4	51170045	51171659	-	MTR_4g124030	51171803	51193467	+	UPSTREAM	143	-	DNA-directed RNA polymerase	-	-	-	-	GO:0005634//nucleus;GO:0005736//RNA polymerase I complex;GO:0005829//cytosol	GO:0003677//DNA binding;GO:0003899//DNA-directed 5'-3' RNA polymerase activity;GO:0016740//transferase activity;GO:0016779//nucleotidyltransferase activity;GO:0032549//ribonucleoside binding	GO:0006351//transcription, DNA-templated;GO:0009561//megagametogenesis
MSTRG.10917.1	4	51500286	51501778	-	MTR_4g124470	51502928	51511890	-	DOWNSTREAM	1149	-	lysine-ketoglutarate reductase/saccharopine dehydrogenase	Metabolism;Metabolism;Metabolism	Global and overview maps;Global and overview maps;Amino acid metabolism	ko01100//Metabolic pathways;ko01110//Biosynthesis of secondary metabolites;ko00310//Lysine degradation	K14157;K14157;K14157	GO:0005737//cytoplasm;GO:0016020//membrane;GO:0016021//integral component of membrane	GO:0016491//oxidoreductase activity;GO:0047130//saccharopine dehydrogenase (NADP+, L-lysine-forming) activity;GO:0047131//saccharopine dehydrogenase (NAD+, L-glutamate-forming) activity	GO:0009750//response to fructose;GO:0010228//vegetative to reproductive phase transition of meristem;GO:0016926//protein desumoylation;GO:0033512//L-lysine catabolic process to acetyl-CoA via saccharopine;GO:0050665//hydrogen peroxide biosynthetic process;GO:0055114//oxidation-reduction process
MSTRG.11128.1	4	54883871	54884254	+	MTR_4g131580	54892823	54896152	-	DOWNSTREAM	8568	-	two-component response regulator ARR12-like protein	Environmental Information Processing	Signal transduction	ko04075//Plant hormone signal transduction	K14491	GO:0005634//nucleus	GO:0003677//DNA binding;GO:0003700//DNA-binding transcription factor activity	GO:0000160//phosphorelay signal transduction system;GO:0006355//regulation of transcription, DNA-templated;GO:0007165//signal transduction
MSTRG.11163.1	4	55125584	55126588	+	MTR_4g131970	55111286	55115662	+	DOWNSTREAM	9921	-	polyadenylate-binding protein RBP47C	-	-	-	-	GO:0005829//cytosol	GO:0003676//nucleic acid binding;GO:0003723//RNA binding;GO:0003729//mRNA binding;GO:0008143//poly(A) binding	-
MSTRG.11465.1	5	2610386	2612530	+	MTR_5g010025	2601608	2604685	+	DOWNSTREAM	5700	-	40S ribosomal S10-like protein	Genetic Information Processing	Translation	ko03010//Ribosome	K02947	GO:0022627//cytosolic small ribosomal subunit	GO:0003723//RNA binding;GO:0003735//structural constituent of ribosome	GO:0000028//ribosomal small subunit assembly
MSTRG.11515.1	5	3220701	3221449	+	MTR_5g011280	3215230	3217506	-	UPSTREAM	3194	-	subtilisin-like serine protease	-	-	-	-	-	GO:0004252//serine-type endopeptidase activity;GO:0008233//peptidase activity;GO:0008236//serine-type peptidase activity;GO:0016787//hydrolase activity	GO:0006508//proteolysis
MSTRG.11553.1	5	3709668	3711238	-	MTR_5g012390	3705145	3706531	-	UPSTREAM	3136	-	L-lactate dehydrogenase A-like protein	Metabolism;Metabolism;Metabolism;Metabolism;Metabolism;Metabolism	Global and overview maps;Global and overview maps;Carbohydrate metabolism;Amino acid metabolism;Carbohydrate metabolism;Carbohydrate metabolism	ko01100//Metabolic pathways;ko01110//Biosynthesis of secondary metabolites;ko00010//Glycolysis / Gluconeogenesis;ko00270//Cysteine and methionine metabolism;ko00620//Pyruvate metabolism;ko00640//Propanoate metabolism	K00016;K00016;K00016;K00016;K00016;K00016	GO:0005737//cytoplasm	GO:0003824//catalytic activity;GO:0004459//L-lactate dehydrogenase activity;GO:0016491//oxidoreductase activity;GO:0016616//oxidoreductase activity, acting on the CH-OH group of donors, NAD or NADP as acceptor	GO:0005975//carbohydrate metabolic process;GO:0019752//carboxylic acid metabolic process;GO:0044262//cellular carbohydrate metabolic process;GO:0055114//oxidation-reduction process
MSTRG.11773.1	5	6951692	6953412	+	MTR_5g018600	6944048	6947851	+	DOWNSTREAM	3840	-	TPR domain protein	-	-	-	-	GO:0005634//nucleus;GO:0005654//nucleoplasm	GO:0005515//protein binding;GO:0042393//histone binding	GO:0006335//DNA replication-dependent nucleosome assembly;GO:0006346//methylation-dependent chromatin silencing;GO:0009855//determination of bilateral symmetry;GO:0010014//meristem initiation;GO:0010073//meristem maintenance;GO:0016246//RNA interference;GO:0031048//chromatin silencing by small RNA;GO:0034080//CENP-A containing nucleosome assembly;GO:0048449//floral organ formation;GO:0051567//his…
MSTRG.11828.1	5	7856014	7859102	-	MTR_5g020530	7847254	7854501	-	UPSTREAM	1512	-	P-loop nucleoside triphosphate hydrolase superfamily protein	-	-	-	-	GO:0005739//mitochondrion	GO:0000166//nucleotide binding;GO:0005524//ATP binding;GO:0008270//zinc ion binding;GO:0016787//hydrolase activity	GO:0007005//mitochondrion organization
MSTRG.11893.1	5	8688151	8688811	+	MTR_5g022110	8682725	8685939	+	DOWNSTREAM	2211	-	nucleobase-ascorbate transporter-like protein	-	-	-	-	GO:0016020//membrane;GO:0016021//integral component of membrane	GO:0022857//transmembrane transporter activity	GO:0055085//transmembrane transport
MSTRG.12051.1	5	10975669	10976590	+	MTR_5g026620	10970470	10973893	-	UPSTREAM	1775	-	ubiquinol oxidase 1a	-	-	-	-	GO:0005739//mitochondrion;GO:0016020//membrane;GO:0016021//integral component of membrane;GO:0070469//respiratory chain	GO:0009916//alternative oxidase activity;GO:0016491//oxidoreductase activity;GO:0046872//metal ion binding;GO:0102721//ubiquinol:oxygen oxidoreductase activity	GO:0010230//alternative respiration;GO:0055114//oxidation-reduction process
MSTRG.12145.1	5	12437813	12439105	-	MTR_5g029600	12431276	12434215	-	UPSTREAM	3597	-	hypothetical protein	-	-	-	-	-	-	-
MSTRG.12451.2	5	18975722	18978042	-	MTR_5g043180	18969220	18974988	+	DOWNSTREAM	733	-	DUF155 family protein	-	-	-	-	GO:0005739//mitochondrion	-	GO:0009560//embryo sac egg cell differentiation;GO:0010082//regulation of root meristem growth;GO:0032875//regulation of DNA endoreduplication;GO:0051302//regulation of cell division
MSTRG.12485.2	5	19725218	19727550	-	MTR_5g044990	19727991	19732028	+	UPSTREAM	440	-	pfkB family carbohydrate kinase	-	-	-	-	GO:0000427//plastid-encoded plastid RNA polymerase complex;GO:0005737//cytoplasm;GO:0042644//chloroplast nucleoid	GO:0008865//fructokinase activity;GO:0016301//kinase activity;GO:0016740//transferase activity;GO:0019200//carbohydrate kinase activity	GO:0006355//regulation of transcription, DNA-templated;GO:0006399//tRNA metabolic process;GO:0009220//pyrimidine ribonucleotide biosynthetic process;GO:0009658//chloroplast organization;GO:0009662//etioplast organization;GO:0016310//phosphorylation;GO:0042793//plastid transcription;GO:0045036//protein targeting to chloroplast;GO:0046835//carbohydrate phosphorylation
MSTRG.12734.1	5	27834404	27838008	-	MTR_5g066080	27844164	27845018	-	DOWNSTREAM	6155	-	transcription factor	-	-	-	-	-	GO:0046983//protein dimerization activity	-
MSTRG.12734.2	5	27834404	27838008	-	MTR_5g066080	27844164	27845018	-	DOWNSTREAM	6155	-	transcription factor	-	-	-	-	-	GO:0046983//protein dimerization activity	-
MSTRG.12738.1	5	27849293	27849781	-	MTR_5g066080	27844164	27845018	-	UPSTREAM	4274	-	transcription factor	-	-	-	-	-	GO:0046983//protein dimerization activity	-
MSTRG.12939.1	5	32471595	32472962	+	MTR_5g076250	32478491	32483095	+	UPSTREAM	5528	-	lecithin retinol acyltransferase	-	-	-	-	-	GO:0016740//transferase activity;GO:0016746//transferase activity, transferring acyl groups	-
MSTRG.13153.1	5	37328064	37328358	-	MTR_5g086350	37321996	37327207	+	DOWNSTREAM	856	-	ubiquitin fusion degradation protein (UFD1), putative	-	-	-	-	GO:0034098//VCP-NPL4-UFD1 AAA ATPase complex	GO:0008270//zinc ion binding;GO:0031593//polyubiquitin modification-dependent protein binding	GO:0006511//ubiquitin-dependent protein catabolic process;GO:0030433//ubiquitin-dependent ERAD pathway;GO:0071712//ER-associated misfolded protein catabolic process
MSTRG.13156.1	5	37372443	37374110	+	MSTRG.13155	37369698	37371006	+	DOWNSTREAM	1436	--	hypothetical protein MtrDRAFT_AC172744g9v1 [Medicago truncatula]	-	-	-	-	-	-	-
MSTRG.13157.1	5	37374580	37375741	+	MSTRG.13155	37369698	37371006	+	DOWNSTREAM	3573	--	hypothetical protein MtrDRAFT_AC172744g9v1 [Medicago truncatula]	-	-	-	-	-	-	-
MSTRG.13303.1	5	39471605	39472711	-	MTR_5g090620	39460044	39461799	+	DOWNSTREAM	9805	-	UDP-glucose flavonoid 3-O-glucosyltransferase	-	-	-	-	GO:0043231//intracellular membrane-bounded organelle	GO:0008194//UDP-glycosyltransferase activity;GO:0016740//transferase activity;GO:0016757//transferase activity, transferring glycosyl groups;GO:0016758//transferase activity, transferring hexosyl groups	-
MSTRG.13415.1	5	41146988	41147623	+	MTR_5g094210	41145512	41145820	+	DOWNSTREAM	1167	-	Lipid transfer protein	-	-	-	-	-	GO:0005504//fatty acid binding	GO:0009627//systemic acquired resistance
MSTRG.13657.3	6	2159489	2167760	+	MTR_6g007980	2150682	2154156	+	DOWNSTREAM	5332	-	senescence-associated protein	-	-	-	-	-	GO:0016787//hydrolase activity;GO:0052689//carboxylic ester hydrolase activity;GO:0080030//methyl indole-3-acetate esterase activity	GO:0006629//lipid metabolic process
MSTRG.13657.3	6	2159489	2167760	+	MTR_6g008015	2174026	2180856	+	UPSTREAM	6265	-	senescence-associated protein	-	-	-	-	-	GO:0016787//hydrolase activity	GO:0006629//lipid metabolic process
MSTRG.13766.1	6	4536740	4538646	-	MSTRG.13767	4545326	4546544	-	DOWNSTREAM	6679	--	F-box protein interaction domain protein [Medicago truncatula]	-	-	-	-	-	-	GO:0019538//protein metabolic process
MSTRG.13963.1	6	8326334	8327630	+	MTR_6g023910	8324295	8325683	-	UPSTREAM	650	-	short-chain alcohol dehydrogenase	-	-	-	-	-	GO:0016491//oxidoreductase activity	GO:0055114//oxidation-reduction process
MSTRG.14458.1	6	25933437	25935066	-	MTR_6g472110	25936643	25938793	+	UPSTREAM	1576	-	DUF1262 family protein	-	-	-	-	-	-	-
MSTRG.14643.1	6	29618720	29619540	+	MTR_6g078780	29617507	29618143	+	DOWNSTREAM	576	-	disease resistance protein (TIR-NBS-LRR class)	-	-	-	-	-	GO:0005515//protein binding	GO:0007165//signal transduction
MSTRG.14696.1	6	30690335	30691486	+	MTR_6g082190	30686744	30688594	-	UPSTREAM	1740	-	hypothetical protein	-	-	-	-	-	-	-
MSTRG.14782.1	6	32634091	32635072	+	MTR_6g086685	32637826	32638380	+	UPSTREAM	2753	-	transposase-like protein, putative	-	-	-	-	-	-	-
MSTRG.14796.1	6	32849690	32852263	-	MTR_6g088460	32839664	32844107	-	UPSTREAM	5582	-	hypothetical protein	-	-	-	-	GO:0016020//membrane;GO:0016021//integral component of membrane	-	-
MSTRG.14819.1	6	33155517	33160038	-	MTR_6g488090	33169872	33173338	-	DOWNSTREAM	9833	-	bark storage-like protein	-	-	-	-	-	GO:0003824//catalytic activity	GO:0009116//nucleoside metabolic process
MSTRG.14820.1	6	33165443	33166256	-	MTR_6g488090	33169872	33173338	-	DOWNSTREAM	3615	-	bark storage-like protein	-	-	-	-	-	GO:0003824//catalytic activity	GO:0009116//nucleoside metabolic process
MSTRG.14826.4	6	33260394	33283005	-	MTR_6g488280	33255928	33257681	+	DOWNSTREAM	2712	-	UDP-glucosyltransferase family protein	-	-	-	-	GO:0016020//membrane;GO:0016021//integral component of membrane;GO:0043231//intracellular membrane-bounded organelle	GO:0008194//UDP-glycosyltransferase activity;GO:0016740//transferase activity;GO:0016757//transferase activity, transferring glycosyl groups;GO:0016758//transferase activity, transferring hexosyl groups	-
MSTRG.14832.1	6	33294730	33298228	+	MTR_6g087320	33280897	33288524	-	UPSTREAM	6205	-	disease resistance protein (TIR-NBS-LRR class)	-	-	-	-	-	GO:0005515//protein binding;GO:0043531//ADP binding	GO:0007165//signal transduction
MSTRG.14832.1	6	33294730	33298228	+	MTR_6g087260	33303323	33307567	-	DOWNSTREAM	5094	-	disease resistance protein (TIR-NBS-LRR class)	-	-	-	-	-	GO:0003677//DNA binding;GO:0005515//protein binding;GO:0043531//ADP binding	GO:0007165//signal transduction
MSTRG.15023.1	7	2691059	2694088	-	MTR_7g010750	2695354	2698677	-	DOWNSTREAM	1265	-	transmembrane amino acid transporter family protein	-	-	-	-	GO:0005886//plasma membrane;GO:0016020//membrane;GO:0016021//integral component of membrane	GO:0015171//amino acid transmembrane transporter activity	GO:0003333//amino acid transmembrane transport
MSTRG.15023.1	7	2691059	2694088	-	MTR_7g010710	2683537	2688043	+	DOWNSTREAM	3015	-	(E)-beta-ocimene/myrcene synthase	Metabolism;Metabolism	Global and overview maps;Metabolism of terpenoids and polyketides	ko01110//Biosynthesis of secondary metabolites;ko00909//Sesquiterpenoid and triterpenoid biosynthesis	K14173;K14173	-	GO:0000287//magnesium ion binding;GO:0010333//terpene synthase activity;GO:0016829//lyase activity;GO:0046872//metal ion binding	-
MSTRG.15090.1	7	4241763	4247314	-	MTR_7g014160	4233212	4234958	+	DOWNSTREAM	6804	-	anthocyanin 5-aromatic acyltransferase	-	-	-	-	-	GO:0016740//transferase activity;GO:0016746//transferase activity, transferring acyl groups;GO:0016747//transferase activity, transferring acyl groups other than amino-acyl groups;GO:0047164//isoflavone-7-O-beta-glucoside 6''-O-malonyltransferase activity	-
MSTRG.15090.1	7	4241763	4247314	-	MTR_7g014200	4250354	4251772	+	UPSTREAM	3039	-	anthocyanin 5-aromatic acyltransferase	-	-	-	-	-	GO:0016420//malonyltransferase activity;GO:0016740//transferase activity;GO:0016746//transferase activity, transferring acyl groups;GO:0016747//transferase activity, transferring acyl groups other than amino-acyl groups	-
MSTRG.15111.1	7	4653083	4654172	+	MTR_7g015250	4640015	4644754	-	UPSTREAM	8328	-	receptor-like kinase feronia-like protein	-	-	-	-	GO:0005886//plasma membrane;GO:0009506//plasmodesma;GO:0016020//membrane;GO:0016021//integral component of membrane	GO:0004672//protein kinase activity;GO:0005524//ATP binding;GO:0016301//kinase activity	GO:0006468//protein phosphorylation;GO:0016310//phosphorylation;GO:0046777//protein autophosphorylation
MSTRG.15127.1	7	5017280	5018035	+	MTR_7g015950	5005154	5009539	+	DOWNSTREAM	7740	-	COBRA-like protein 2 precursor	-	-	-	-	GO:0031225//anchored component of membrane;GO:0046658//anchored component of plasma membrane	-	GO:0009664//plant-type cell wall organization;GO:0009832//plant-type cell wall biogenesis;GO:0010215//cellulose microfibril organization;GO:0052324//plant-type cell wall cellulose biosynthetic process
MSTRG.15205.1	7	6932190	6935600	-	MTR_7g021700	6928370	6931637	+	DOWNSTREAM	552	-	NAD(P)H-quinone oxidoreductase subunit 1	Metabolism;Metabolism	Global and overview maps;Energy metabolism	ko01100//Metabolic pathways;ko00190//Oxidative phosphorylation	K05572;K05572	GO:0005739//mitochondrion;GO:0005886//plasma membrane;GO:0009536//plastid;GO:0016020//membrane;GO:0016021//integral component of membrane	GO:0003954//NADH dehydrogenase activity;GO:0008137//NADH dehydrogenase (ubiquinone) activity;GO:0016651//oxidoreductase activity, acting on NAD(P)H;GO:0016655//oxidoreductase activity, acting on NAD(P)H, quinone or similar compound as acceptor;GO:0048038//quinone binding;GO:0051539//4 iron, 4 sulfur cluster binding	GO:0009060//aerobic respiration;GO:0055114//oxidation-reduction process
MSTRG.15277.1	7	8172001	8173277	+	MTR_7g024760	8169263	8169963	-	UPSTREAM	2037	-	acetyltransferase (GNAT) domain protein	-	-	-	-	-	GO:0008080//N-acetyltransferase activity;GO:0016740//transferase activity;GO:0016747//transferase activity, transferring acyl groups other than amino-acyl groups	-
MSTRG.15310.1	7	9468889	9469426	-	MTR_7g028120	9463289	9464704	+	DOWNSTREAM	4184	-	transmembrane protein, putative	-	-	-	-	GO:0016020//membrane;GO:0016021//integral component of membrane	-	-
MSTRG.15311.1	7	9469758	9470187	-	MTR_7g028120	9463289	9464704	+	DOWNSTREAM	5053	-	transmembrane protein, putative	-	-	-	-	GO:0016020//membrane;GO:0016021//integral component of membrane	-	-
MSTRG.15435.1	7	14535001	14536009	-	MTR_7g039110	14537564	14540437	-	DOWNSTREAM	1554	-	transcription factor	-	-	-	-	-	GO:0046983//protein dimerization activity	-
MSTRG.15599.1	7	21088784	21089119	-	MTR_7g058530	21096817	21099278	+	UPSTREAM	7697	-	Serine/Threonine kinase, plant-type protein	-	-	-	-	GO:0016020//membrane;GO:0016021//integral component of membrane	GO:0000166//nucleotide binding;GO:0004672//protein kinase activity;GO:0004674//protein serine/threonine kinase activity;GO:0005524//ATP binding;GO:0016301//kinase activity;GO:0016740//transferase activity	GO:0006468//protein phosphorylation;GO:0016310//phosphorylation;GO:0048544//recognition of pollen
MSTRG.15602.1	7	21096876	21098326	-	MTR_7g058550	21106473	21108909	+	UPSTREAM	8146	-	Serine/Threonine kinase, plant-type protein	-	-	-	-	GO:0016020//membrane;GO:0016021//integral component of membrane	GO:0000166//nucleotide binding;GO:0004672//protein kinase activity;GO:0004674//protein serine/threonine kinase activity;GO:0005524//ATP binding;GO:0016301//kinase activity;GO:0016740//transferase activity	GO:0006468//protein phosphorylation;GO:0016310//phosphorylation;GO:0048544//recognition of pollen
MSTRG.15909.2	7	28690560	28692777	+	MTR_7g076230	28674290	28681135	+	DOWNSTREAM	9424	-	periodic tryptophan protein	Genetic Information Processing	Translation	ko03008//Ribosome biogenesis in eukaryotes	K14558	GO:0032040//small-subunit processome;GO:0034388//Pwp2p-containing subcomplex of 90S preribosome	GO:0005515//protein binding	GO:0000028//ribosomal small subunit assembly;GO:0000462//maturation of SSU-rRNA from tricistronic rRNA transcript (SSU-rRNA, 5.8S rRNA, LSU-rRNA);GO:0009220//pyrimidine ribonucleotide biosynthetic process;GO:0009553//embryo sac development
MSTRG.15989.1	7	30111642	30113307	-	MTR_7g079320	30103959	30107071	+	DOWNSTREAM	4570	-	LysM type receptor kinase	-	-	-	-	GO:0005886//plasma membrane	GO:0004672//protein kinase activity;GO:0004674//protein serine/threonine kinase activity;GO:0005524//ATP binding;GO:0016301//kinase activity;GO:0016740//transferase activity	GO:0006468//protein phosphorylation;GO:0007166//cell surface receptor signaling pathway;GO:0016310//phosphorylation
MSTRG.16016.1	7	30438170	30438774	-	MTR_7g080117	30448458	30456962	+	UPSTREAM	9683	-	riboflavin biosynthesis protein RibD	Metabolism;Metabolism;Metabolism	Global and overview maps;Global and overview maps;Metabolism of cofactors and vitamins	ko01100//Metabolic pathways;ko01110//Biosynthesis of secondary metabolites;ko00740//Riboflavin metabolism	K11752;K11752;K11752	GO:0009507//chloroplast	GO:0003824//catalytic activity;GO:0008703//5-amino-6-(5-phosphoribosylamino)uracil reductase activity;GO:0008835//diaminohydroxyphosphoribosylaminopyrimidine deaminase activity;GO:0016491//oxidoreductase activity;GO:0016799//hydrolase activity, hydrolyzing N-glycosyl compounds;GO:0050661//NADP binding	GO:0009231//riboflavin biosynthetic process;GO:0009644//response to high light intensity;GO:0009658//chloroplast organization;GO:0046443//FAD metabolic process;GO:0055114//oxidation-reduction process;GO:1901135//carbohydrate derivative metabolic process
MSTRG.16083.1	7	31323555	31324762	-	MTR_7g081665	31313600	31319148	-	UPSTREAM	4406	-	Serine/Threonine kinase family protein	-	-	-	-	GO:0005634//nucleus;GO:0005737//cytoplasm;GO:0005886//plasma membrane	GO:0004672//protein kinase activity;GO:0004674//protein serine/threonine kinase activity;GO:0005524//ATP binding;GO:0016301//kinase activity;GO:0016740//transferase activity	GO:0006468//protein phosphorylation;GO:0016310//phosphorylation
MSTRG.16084.1	7	31323555	31324762	+	MTR_7g081665	31313600	31319148	-	UPSTREAM	4406	-	Serine/Threonine kinase family protein	-	-	-	-	GO:0005634//nucleus;GO:0005737//cytoplasm;GO:0005886//plasma membrane	GO:0004672//protein kinase activity;GO:0004674//protein serine/threonine kinase activity;GO:0005524//ATP binding;GO:0016301//kinase activity;GO:0016740//transferase activity	GO:0006468//protein phosphorylation;GO:0016310//phosphorylation
MSTRG.16710.1	7	40276727	40277411	+	MTR_7g100328	40271017	40272356	+	DOWNSTREAM	4370	-	TPR superfamily protein	-	-	-	-	-	GO:0005515//protein binding	-
MSTRG.16801.1	7	41510273	41520492	+	MTR_7g102430	41470282	41505628	+	DOWNSTREAM	4644	-	HEAT repeat 7A-like protein	-	-	-	-	-	-	-
MSTRG.16963.1	7	44001044	44001971	-	MTR_7g108210	44004602	44005436	-	DOWNSTREAM	2630	-	glutaredoxin-C1 protein	-	-	-	-	GO:0005623//cell	GO:0009055//electron transfer activity;GO:0015035//protein disulfide oxidoreductase activity;GO:0016491//oxidoreductase activity	GO:0022900//electron transport chain;GO:0045454//cell redox homeostasis;GO:0055114//oxidation-reduction process
MSTRG.17044.2	7	45026636	45029605	-	MTR_7g109920	45035917	45038167	+	UPSTREAM	6311	-	galactinol synthase	Metabolism;Metabolism	Global and overview maps;Carbohydrate metabolism	ko01100//Metabolic pathways;ko00052//Galactose metabolism	K18819;K18819	-	GO:0016740//transferase activity;GO:0016757//transferase activity, transferring glycosyl groups;GO:0047216//inositol 3-alpha-galactosyltransferase activity	GO:0006012//galactose metabolic process;GO:0009409//response to cold
MSTRG.17676.1	8	6569906	6570368	-	MTR_8g018890	6525405	6567753	+	DOWNSTREAM	2152	-	midasin	Genetic Information Processing	Translation	ko03008//Ribosome biogenesis in eukaryotes	K14572	GO:0005634//nucleus;GO:0030687//preribosome, large subunit precursor	GO:0000166//nucleotide binding;GO:0005524//ATP binding;GO:0016887//ATPase activity	GO:0000027//ribosomal large subunit assembly;GO:0006364//rRNA processing
MSTRG.17677.1	8	6571108	6572921	-	MTR_8g018890	6525405	6567753	+	DOWNSTREAM	3354	-	midasin	Genetic Information Processing	Translation	ko03008//Ribosome biogenesis in eukaryotes	K14572	GO:0005634//nucleus;GO:0030687//preribosome, large subunit precursor	GO:0000166//nucleotide binding;GO:0005524//ATP binding;GO:0016887//ATPase activity	GO:0000027//ribosomal large subunit assembly;GO:0006364//rRNA processing
MSTRG.17808.3	8	9439355	9444681	-	MTR_8g027080	9446028	9454787	-	DOWNSTREAM	1346	-	cytochrome b5-like heme/steroid-binding domain protein	-	-	-	-	GO:0016020//membrane;GO:0016021//integral component of membrane	GO:0020037//heme binding;GO:0046872//metal ion binding	-
MSTRG.17811.1	8	9447382	9448516	-	MSTRG.17809	9441827	9442292	-	UPSTREAM	5089	GIP	Gag-Pol polyprotein [Medicago truncatula]	-	-	-	-	-	GO:0005488//binding;GO:0016740//transferase activity;GO:0016787//hydrolase activity	GO:0090304//nucleic acid metabolic process
MSTRG.17812.1	8	9452236	9452844	-	MSTRG.17809	9441827	9442292	-	UPSTREAM	9943	GIP	Gag-Pol polyprotein [Medicago truncatula]	-	-	-	-	-	GO:0005488//binding;GO:0016740//transferase activity;GO:0016787//hydrolase activity	GO:0090304//nucleic acid metabolic process
MSTRG.17812.1	8	9452236	9452844	-	MTR_8g027100	9460922	9463815	-	DOWNSTREAM	8077	-	hypothetical protein	-	-	-	-	-	-	-
MSTRG.17909.1	8	10773262	10773635	-	MTR_8g028435	10767086	10770022	+	DOWNSTREAM	3239	-	1-aminocyclopropane-1-carboxylate oxidase-like protein	-	-	-	-	-	GO:0016491//oxidoreductase activity;GO:0046872//metal ion binding;GO:0050590//desacetoxyvindoline 4-hydroxylase activity;GO:0051213//dioxygenase activity	GO:0055114//oxidation-reduction process
MSTRG.18173.1	8	16578045	16580222	-	MTR_8g042830	16571831	16573581	-	UPSTREAM	4463	-	UPF0481 plant-like protein	-	-	-	-	GO:0016020//membrane;GO:0016021//integral component of membrane	-	-
MSTRG.18173.1	8	16578045	16580222	-	MTR_8g042870	16586144	16591006	-	DOWNSTREAM	5921	-	zinc induced facilitator-like protein	-	-	-	-	GO:0005886//plasma membrane;GO:0009705//plant-type vacuole membrane;GO:0016020//membrane;GO:0016021//integral component of membrane	GO:0005215//transporter activity;GO:0022821//potassium ion antiporter activity;GO:0022857//transmembrane transporter activity	GO:0055085//transmembrane transport;GO:0071805//potassium ion transmembrane transport;GO:0090333//regulation of stomatal closure;GO:0098656//anion transmembrane transport
MSTRG.18173.2	8	16578052	16580397	-	MTR_8g042830	16571831	16573581	-	UPSTREAM	4470	-	UPF0481 plant-like protein	-	-	-	-	GO:0016020//membrane;GO:0016021//integral component of membrane	-	-
MSTRG.18173.2	8	16578052	16580397	-	MTR_8g042870	16586144	16591006	-	DOWNSTREAM	5746	-	zinc induced facilitator-like protein	-	-	-	-	GO:0005886//plasma membrane;GO:0009705//plant-type vacuole membrane;GO:0016020//membrane;GO:0016021//integral component of membrane	GO:0005215//transporter activity;GO:0022821//potassium ion antiporter activity;GO:0022857//transmembrane transporter activity	GO:0055085//transmembrane transport;GO:0071805//potassium ion transmembrane transport;GO:0090333//regulation of stomatal closure;GO:0098656//anion transmembrane transport
MSTRG.18193.2	8	17232442	17259791	-	MSTRG.18192	17226541	17228124	-	UPSTREAM	4317	--	Ulp1 protease family, carboxy-terminal domain protein [Medicago truncatula]	-	-	-	-	-	-	-
MSTRG.18193.3	8	17232811	17259791	-	MSTRG.18192	17226541	17228124	-	UPSTREAM	4686	--	Ulp1 protease family, carboxy-terminal domain protein [Medicago truncatula]	-	-	-	-	-	-	-
MSTRG.18287.1	8	20705934	20706591	+	MTR_8g059170	20701024	20703544	+	DOWNSTREAM	2389	-	NAC transcription factor-like protein	-	-	-	-	GO:0005634//nucleus	GO:0003677//DNA binding	GO:0006355//regulation of transcription, DNA-templated
MSTRG.18308.1	8	21137870	21138279	+	MTR_8g061360	21128686	21132763	+	DOWNSTREAM	5106	-	tyrosine/nicotianamine family aminotransferase	Metabolism;Metabolism;Metabolism;Metabolism;Metabolism;Metabolism;Metabolism;Metabolism;Metabolism;Metabolism	Global and overview maps;Global and overview maps;Global and overview maps;Amino acid metabolism;Metabolism of cofactors and vitamins;Amino acid metabolism;Amino acid metabolism;Amino acid metabolism;Biosynthesis of other secondary metabolites;Biosynthesis of other secondary metabolites	ko01100//Metabolic pathways;ko01110//Biosynthesis of secondary metabolites;ko01230//Biosynthesis of amino acids;ko00270//Cysteine and methionine metabolism;ko00130//Ubiquinone and other terpenoid-quinone biosynthesis;ko00350//Tyrosine metabolism;ko00360//Phenylalanine metabolism;ko00400//Phenylalanine, tyrosine and tryptophan biosynthesis;ko00960//Tropane, piperidine and pyridine alkaloid biosynt…	K00815;K00815;K00815;K00815;K00815;K00815;K00815;K00815;K00815;K00815	GO:0005829//cytosol	GO:0003824//catalytic activity;GO:0004838//L-tyrosine:2-oxoglutarate aminotransferase activity;GO:0008483//transaminase activity;GO:0008793//aromatic-amino-acid:2-oxoglutarate aminotransferase activity;GO:0016740//transferase activity;GO:0030170//pyridoxal phosphate binding;GO:0080130//L-phenylalanine:2-oxoglutarate aminotransferase activity	GO:0006520//cellular amino acid metabolic process;GO:0006572//tyrosine catabolic process;GO:0009058//biosynthetic process;GO:0010189//vitamin E biosynthetic process
MSTRG.18451.1	8	25348198	25408257	-	MTR_8g469650	25340576	25343992	-	UPSTREAM	4205	-	LRR receptor-like kinase family protein	-	-	-	-	GO:0016020//membrane;GO:0016021//integral component of membrane	GO:0004672//protein kinase activity;GO:0005515//protein binding;GO:0005524//ATP binding;GO:0016301//kinase activity	GO:0006468//protein phosphorylation;GO:0016310//phosphorylation
MSTRG.18451.1	8	25348198	25408257	-	MTR_8g469720	25409659	25428787	-	DOWNSTREAM	1401	-	LRR receptor-like kinase family protein	-	-	-	-	-	GO:0005515//protein binding;GO:0016301//kinase activity	GO:0016310//phosphorylation
MSTRG.18493.1	8	25707050	25707524	-	MTR_8g470400	25694974	25698593	-	UPSTREAM	8456	-	LRR receptor-like kinase family protein	-	-	-	-	GO:0016020//membrane;GO:0016021//integral component of membrane	GO:0004672//protein kinase activity;GO:0005515//protein binding;GO:0005524//ATP binding;GO:0016301//kinase activity	GO:0006468//protein phosphorylation;GO:0016310//phosphorylation
MSTRG.18493.1	8	25707050	25707524	-	MTR_8g470560	25714796	25717385	-	DOWNSTREAM	7271	-	LRR receptor-like kinase family protein	-	-	-	-	GO:0016020//membrane;GO:0016021//integral component of membrane	GO:0004672//protein kinase activity;GO:0005515//protein binding;GO:0005524//ATP binding;GO:0016301//kinase activity	GO:0006468//protein phosphorylation;GO:0016310//phosphorylation
MSTRG.18495.1	8	25724241	25727755	-	MTR_8g470560	25714796	25717385	-	UPSTREAM	6855	-	LRR receptor-like kinase family protein	-	-	-	-	GO:0016020//membrane;GO:0016021//integral component of membrane	GO:0004672//protein kinase activity;GO:0005515//protein binding;GO:0005524//ATP binding;GO:0016301//kinase activity	GO:0006468//protein phosphorylation;GO:0016310//phosphorylation
MSTRG.19174.1	8	37054054	37055667	+	MTR_8g089200	37057702	37062118	+	UPSTREAM	2034	-	LRR receptor-like kinase	-	-	-	-	GO:0016020//membrane;GO:0016021//integral component of membrane	GO:0000166//nucleotide binding;GO:0004672//protein kinase activity;GO:0004674//protein serine/threonine kinase activity;GO:0005515//protein binding;GO:0005524//ATP binding;GO:0016301//kinase activity;GO:0016740//transferase activity	GO:0006468//protein phosphorylation;GO:0016310//phosphorylation
MSTRG.19378.1	8	40374447	40375087	-	MTR_8g096310	40382758	40385234	+	UPSTREAM	7670	-	bidirectional sugar transporter	-	-	-	-	GO:0005886//plasma membrane;GO:0016020//membrane;GO:0016021//integral component of membrane	GO:0051119//sugar transmembrane transporter activity	GO:0008643//carbohydrate transport;GO:0034219//carbohydrate transmembrane transport
MSTRG.19520.1	8	42315746	42319660	+	MTR_8g099945	42322947	42326788	+	UPSTREAM	3286	-	heat shock cognate 70 kDa-like protein	Genetic Information Processing;Genetic Information Processing	Folding, sorting and degradation;Folding, sorting and degradation	ko04141//Protein processing in endoplasmic reticulum;ko03060//Protein export	K09490;K09490	GO:0005634//nucleus;GO:0005737//cytoplasm;GO:0005788//endoplasmic reticulum lumen;GO:0016020//membrane;GO:0034663//endoplasmic reticulum chaperone complex	GO:0000166//nucleotide binding;GO:0005524//ATP binding;GO:0016887//ATPase activity;GO:0031072//heat shock protein binding;GO:0042623//ATPase activity, coupled;GO:0044183//protein binding involved in protein folding;GO:0051082//unfolded protein binding;GO:0051787//misfolded protein binding	GO:0006986//response to unfolded protein;GO:0030433//ubiquitin-dependent ERAD pathway;GO:0030968//endoplasmic reticulum unfolded protein response;GO:0034620//cellular response to unfolded protein;GO:0042026//protein refolding;GO:0051085//chaperone cofactor-dependent protein refolding
MSTRG.19585.1	8	43036106	43036662	-	MTR_8g102300	43043170	43047566	+	UPSTREAM	6507	-	derlin-2 protein	Genetic Information Processing	Folding, sorting and degradation	ko04141//Protein processing in endoplasmic reticulum	K13989	GO:0000839//Hrd1p ubiquitin ligase ERAD-L complex;GO:0005783//endoplasmic reticulum;GO:0005789//endoplasmic reticulum membrane;GO:0016020//membrane;GO:0016021//integral component of membrane;GO:0030176//integral component of endoplasmic reticulum membrane	GO:0051787//misfolded protein binding;GO:1990381//ubiquitin-specific protease binding	GO:0009644//response to high light intensity;GO:0030433//ubiquitin-dependent ERAD pathway;GO:0030968//endoplasmic reticulum unfolded protein response;GO:0034976//response to endoplasmic reticulum stress;GO:0042542//response to hydrogen peroxide
