# Supplementary material for: Integrated Analysis of Coding and Non-coding RNAs Reveals the Molecular Mechanism Underlying Salt Stress Response in Medicago truncatula
Source: Front Plant Sci. 2022 Apr 18;13:891361. doi: 10.3389/fpls.2022.891361 (PMC9064118; doi:10.3389/fpls.2022.891361)
Supplement: Supplementary Table 8 — The list of circRNAs. [file Table_8.XLSX]

## Sheet: circRNAs
gene_id	source_gene	chr	strand	genomic_start	genomic_end	spliced_length	annot_type	circRNA
novel_circ_000001	MTR_1g116947	1	+	52819215	52819370	156	antisense	novel
novel_circ_000002	MTR_3g031740	3	+	26637173	26637322	150	one_exon	novel
novel_circ_000003	MTR_6g034870	6	-	12163396	12163551	156	antisense	novel
novel_circ_000004	MTR_3g100390	3	+	46163464	46164900	519	annot_exons	novel
novel_circ_000005	MTR_6g034870	6	-	12163144	12163362	219	antisense	novel
novel_circ_000006	MTR_6g088865	6	-	34030594	34030787	194	antisense	novel
novel_circ_000007	MTR_6g034870	6	-	12163744	12163944	201	antisense	novel
novel_circ_000008	MTR_3g110035	3	+	50905936	50907041	1106	antisense	novel
novel_circ_000009	MTR_4g080800	4	+	31387648	31387800	153	intronic	novel
novel_circ_000010	MTR_8g468380	8	+	24761292	24762405	399	annot_exons	novel
novel_circ_000011	MTR_7g089970	7	+	35283741	35283915	175	one_exon	novel
novel_circ_000012	MTR_6g027020	6	-	9146655	9147045	391	exon_intron	novel
novel_circ_000013	MTR_2g079030	2	-	33095041	33095193	153	antisense	novel
novel_circ_000014	MTR_2g046710	2	+	20525940	20526232	293	antisense	novel
novel_circ_000015	MTR_4g105610	4	-	43846474	43847918	631	exon_intron	novel
novel_circ_000016	MTR_8g098995	8	+	41515417	41515570	154	one_exon	novel
novel_circ_000017	MTR_3g070940	3	+	31847509	31847787	279	one_exon	novel
novel_circ_000018	MTR_4g057450	4	-	21085064	21085781	310	annot_exons	novel
novel_circ_000019	MTR_6g086115	6	+	32269563	32269724	162	antisense	novel
novel_circ_000020	NA	3	+	42433994	42434317	324	intergenic	novel
novel_circ_000021	MTR_8g102160	8	+	42969450	42970913	903	annot_exons	novel
novel_circ_000022	MTR_6g034870	6	-	12163525	12163683	159	antisense	novel
novel_circ_000023	MTR_7g114900	7	+	47436802	47437038	237	antisense	novel
novel_circ_000024	MTR_8g080230	8	-	34469956	34470669	522	annot_exons	novel
novel_circ_000025	MTR_4g076810	4	+	29374130	29375701	628	annot_exons	novel
novel_circ_000026	MTR_4g087410	4	+	34308897	34309084	188	exon_intron	novel
novel_circ_000027	MTR_1g116947	1	+	52818957	52819148	192	antisense	novel
novel_circ_000028	MTR_7g028250	7	-	9525557	9527706	426	annot_exons	novel
novel_circ_000029	MTR_4g134760	4	-	56482981	56485501	1144	annot_exons	novel
novel_circ_000030	MTR_8g073335	8	+	31109725	31111887	738	annot_exons	novel
novel_circ_000031	MTR_5g013820	5	-	4538979	4539682	399	annot_exons	novel
novel_circ_000032	MTR_6g034920	6	-	12210895	12211053	159	antisense	novel
novel_circ_000033	MTR_8g099665	8	-	42161354	42161507	154	antisense	novel
novel_circ_000034	MTR_4g035100	4	+	12011442	12013531	606	annot_exons	novel
novel_circ_000035	MTR_6g034870	6	-	12164335	12164487	153	antisense	novel
novel_circ_000036	MTR_1g116947	1	+	52819485	52819649	165	antisense	novel
novel_circ_000037	MTR_1g023690	1	+	7619004	7619215	212	one_exon	novel
novel_circ_000038	MTR_6g034870	6	-	12164035	12164202	168	antisense	novel
novel_circ_000039	MTR_8g058270	8	-	20067736	20067897	162	antisense	novel
novel_circ_000040	MTR_5g084530	5	-	36468020	36468232	213	one_exon	novel
novel_circ_000041	MTR_1g099380	1	-	44875454	44875758	234	annot_exons	novel
novel_circ_000042	MTR_6g034870	6	-	12163396	12163683	288	antisense	novel
novel_circ_000043	MTR_2g047908	2	+	21009193	21009354	162	antisense	novel
novel_circ_000044	MTR_1g064230	1	-	28255005	28256063	1059	antisense	novel
novel_circ_000045	MTR_6g034870	6	-	12163113	12163266	154	antisense	novel
novel_circ_000046	MTR_6g034870	6	-	12163141	12163335	195	antisense	novel
novel_circ_000047	MTR_3g071440	3	+	32047146	32047317	172	antisense	novel
novel_circ_000048	MTR_1g038430	1	-	14127627	14127884	258	exon_intron	novel
novel_circ_000049	MTR_3g117490	3	+	54981012	54994302	9866	exon_intron	novel
novel_circ_000050	MTR_6g034870	6	-	12163396	12163584	189	antisense	novel
novel_circ_000051	MTR_7g101870	7	-	41094542	41094706	165	one_exon	novel
novel_circ_000052	MTR_2g086920	2	+	36516804	36517040	237	one_exon	novel
novel_circ_000053	MTR_6g034870	6	-	12163237	12163365	129	antisense	novel
novel_circ_000054	MTR_1g084140	1	-	37548357	37548656	211	annot_exons	novel
novel_circ_000055	MTR_4g134630	4	-	56420617	56421952	345	annot_exons	novel
novel_circ_000056	MTR_1g066770	1	+	28693106	28693318	213	one_exon	novel
novel_circ_000057	MTR_4g051370	4	+	18333765	18333901	137	exon_intron	novel
novel_circ_000058	MTR_5g066730	5	-	28185276	28185453	178	one_exon	novel
novel_circ_000059	MTR_8g464760	8	+	22940858	22941039	182	one_exon	novel
novel_circ_000060	MTR_1g109470	1	-	49510217	49510415	199	antisense	novel
novel_circ_000061	MTR_4g120430	4	+	49922879	49923481	603	antisense	novel
novel_circ_000062	MTR_7g088990	7	+	34753816	34755323	902	annot_exons	novel
novel_circ_000063	MTR_5g068770	5	-	29131480	29131820	341	one_exon	novel
novel_circ_000064	MTR_5g082830	5	+	35643135	35643289	155	one_exon	novel
novel_circ_000065	MTR_4g073620	4	+	27931503	27931705	203	antisense	novel
novel_circ_000066	MTR_6g047800	6	+	17241658	17242123	466	one_exon	novel
novel_circ_000067	MTR_8g016310	8	+	5483920	5486218	934	annot_exons	novel
novel_circ_000068	MTR_1g016300	1	+	4313128	4313301	174	one_exon	novel
novel_circ_000069	MTR_1g036780	1	-	13519171	13554524	35132	exon_intron	novel
novel_circ_000070	MTR_1g029710	1	-	10267384	10267536	153	antisense	novel
novel_circ_000071	MTR_5g018280	5	+	6804892	6805537	646	antisense	novel
novel_circ_000072	MTR_5g097010	5	+	42464727	42465401	396	annot_exons	novel
novel_circ_000073	MTR_5g016410	5	-	5883942	5884158	217	antisense	novel
novel_circ_000074	MTR_4g081550	4	+	31651984	31652279	296	antisense	novel
novel_circ_000075	MTR_8g021980	8	-	7752493	7752690	198	antisense	novel
novel_circ_000076	MTR_5g016440	5	-	5892755	5892924	170	antisense	novel
novel_circ_000077	MTR_1g116947	1	+	52818402	52818662	261	antisense	novel
novel_circ_000078	MTR_3g028010	3	-	8848760	8849002	243	one_exon	novel
novel_circ_000079	NA	2	-	7872904	7873054	151	intergenic	novel
novel_circ_000080	MTR_4g076030	4	+	29070844	29071050	207	antisense	novel
novel_circ_000081	MTR_6g034870	6	-	12163144	12163335	192	antisense	novel
novel_circ_000082	MTR_4g103330	4	-	42691123	42691306	184	antisense	novel
novel_circ_000083	MTR_8g032700	8	+	12548768	12549126	245	annot_exons	novel
novel_circ_000084	MTR_1g023500	1	+	7525594	7526205	489	annot_exons	novel
novel_circ_000085	MTR_6g032970	6	-	10208841	10209032	192	antisense	novel
novel_circ_000086	MTR_1g116947	1	+	52818642	52818833	192	antisense	novel
novel_circ_000087	MTR_4g078330	4	+	30183891	30184973	545	annot_exons	novel
novel_circ_000088	MTR_6g034870	6	-	12163336	12163524	189	antisense	novel
novel_circ_000089	MTR_6g034870	6	-	12163237	12163425	189	antisense	novel
novel_circ_000090	MTR_1g033080	1	-	11879344	11879604	261	antisense	novel
novel_circ_000091	MTR_2g007250	2	+	903539	908848	2565	annot_exons	novel
novel_circ_000092	MTR_5g084530	5	-	36468020	36468253	234	one_exon	novel
novel_circ_000093	MTR_1g116947	1	+	52819251	52819442	192	antisense	novel
novel_circ_000094	MTR_6g478020	6	+	28777588	28790436	10017	exon_intron	novel
novel_circ_000095	MTR_3g075100	3	-	34113961	34116912	647	annot_exons	novel
novel_circ_000096	MTR_4g112680	4	-	45942443	45942696	254	antisense	novel
novel_circ_000097	MTR_1g064060	1	-	28169038	28169310	175	annot_exons	novel
novel_circ_000098	MTR_1g081830	1	+	36432548	36438688	1110	exon_intron	novel
novel_circ_000099	MTR_3g098910	3	+	45310549	45310945	285	annot_exons	novel
novel_circ_000100	MTR_7g097010	7	-	38955110	38955397	288	one_exon	novel
novel_circ_000101	MTR_3g099880	3	+	45842663	45843406	365	annot_exons	novel
novel_circ_000102	MTR_4g134630	4	-	56420102	56421952	474	annot_exons	novel
novel_circ_000103	MTR_5g084460	5	-	36435906	36436025	120	one_exon	novel
novel_circ_000104	MTR_7g106210	7	+	43170271	43170439	169	antisense	novel
novel_circ_000105	MTR_4g011820	4	-	2995450	2996870	453	annot_exons	novel
novel_circ_000106	MTR_6g034920	6	-	12210838	12211053	216	antisense	novel
novel_circ_000107	MTR_6g034870	6	-	12164257	12164436	180	antisense	novel
novel_circ_000108	MTR_3g098910	3	+	45309934	45310373	337	annot_exons	novel
novel_circ_000109	MTR_5g084460	5	-	36435843	36436025	183	one_exon	novel
novel_circ_000110	MTR_4g094605	4	-	38356911	38357178	268	antisense	novel
novel_circ_000111	MTR_4g134410	4	+	56285458	56285988	432	annot_exons	novel
novel_circ_000112	MTR_3g086550	3	+	39222618	39222986	369	antisense	novel
novel_circ_000113	MTR_5g084460	5	-	36435906	36436064	159	one_exon	novel
novel_circ_000114	MTR_5g083150	5	+	35879383	35880857	959	annot_exons	novel
novel_circ_000115	NA	6	-	30690888	30691059	172	intergenic	novel
novel_circ_000116	MTR_4g068970	4	-	25894435	25894635	201	one_exon	novel
novel_circ_000117	MTR_3g064040	3	+	28794903	28795154	252	one_exon	novel
novel_circ_000118	MTR_2g079050	2	-	33104467	33104616	150	antisense	novel
novel_circ_000119	MTR_5g084460	5	-	36435717	36435983	267	one_exon	novel
novel_circ_000120	MTR_2g079030	2	-	33095143	33095346	204	antisense	novel
novel_circ_000121	MTR_3g115640	3	-	54124123	54124278	156	antisense	novel
novel_circ_000122	MTR_6g034870	6	-	12163999	12164202	204	antisense	novel
novel_circ_000123	MTR_5g090570	5	+	39446594	39446953	360	antisense	novel
novel_circ_000124	MTR_3g028140	3	+	8905187	8908064	1608	annot_exons	novel
novel_circ_000125	MTR_4g006875	4	+	843479	844021	386	annot_exons	novel
novel_circ_000126	MTR_5g084530	5	-	36467999	36468253	255	one_exon	novel
novel_circ_000127	MTR_2g040790	2	+	17870467	17876137	5485	exon_intron	novel
novel_circ_000128	MTR_3g110840	3	+	51804970	51805302	333	antisense	novel
novel_circ_000129	NA	5	-	6837226	6839687	2462	intergenic	novel
novel_circ_000130	MTR_4g014250	4	-	3970662	3970850	189	antisense	novel
novel_circ_000131	MTR_2g007000	2	+	778543	781900	3358	one_exon	novel
novel_circ_000132	MTR_6g034870	6	-	12164296	12164487	192	antisense	novel
novel_circ_000133	MTR_5g084470	5	-	36445575	36445826	252	one_exon	novel
novel_circ_000134	MTR_1g099280	1	+	44812961	44813127	167	one_exon	novel
novel_circ_000135	MTR_4g095450	4	+	39803091	39803245	155	one_exon	novel
novel_circ_000136	MTR_3g026020	3	+	7948517	7948690	174	one_exon	novel
novel_circ_000137	MTR_4g123110	4	-	50836176	50836452	277	one_exon	novel
novel_circ_000138	MTR_3g045700	3	-	14961265	14961495	231	antisense	novel
novel_circ_000139	MTR_3g035600	3	-	13219262	13219555	294	antisense	novel
novel_circ_000140	MTR_1g029710	1	+	10268397	10268558	162	one_exon	novel
novel_circ_000141	MTR_5g024300	5	+	9783310	9783586	277	antisense	novel
novel_circ_000142	MTR_1g116947	1	+	52818567	52818854	288	antisense	novel
novel_circ_000143	MTR_4g078150	4	+	30079139	30079300	162	one_exon	novel
novel_circ_000144	MTR_3g098730	3	-	45223671	45223838	168	antisense	novel
novel_circ_000145	MTR_4g132360	4	+	55315741	55315959	219	one_exon	novel
novel_circ_000146	MTR_8g101290	8	+	42516527	42516779	253	one_exon	novel
novel_circ_000147	MTR_5g008800	5	-	1929054	1929721	255	annot_exons	novel
novel_circ_000148	NA	1	-	6909373	6909826	454	intergenic	novel
novel_circ_000149	MTR_4g134370	4	-	56262358	56263398	252	annot_exons	novel
novel_circ_000150	MTR_5g012940	5	-	4023383	4024301	578	annot_exons	novel
novel_circ_000151	MTR_4g081010	4	-	31287028	31287255	228	one_exon	novel
novel_circ_000152	MTR_3g086540	3	-	39219642	39219850	209	antisense	novel
novel_circ_000153	MTR_5g071060	5	+	30106999	30107166	168	one_exon	novel
novel_circ_000154	MTR_2g028480	2	-	10569322	10570196	313	annot_exons	novel
novel_circ_000155	MTR_1g116947	1	+	52819443	52819610	168	antisense	novel
novel_circ_000156	MTR_3g069620	3	+	31147399	31149931	408	annot_exons	novel
novel_circ_000157	MTR_4g039930	4	-	14188454	14191357	2904	antisense	novel
novel_circ_000158	MTR_5g084530	5	-	36468005	36468202	198	one_exon	novel
novel_circ_000159	MTR_2g022520	2	+	7794866	7795318	362	annot_exons	novel
novel_circ_000160	MTR_1g029710	1	-	10267308	10267539	232	antisense	novel
novel_circ_000161	MTR_1g116947	1	+	52818402	52818587	186	antisense	novel
novel_circ_000162	MTR_6g034870	6	-	12164071	12164358	288	antisense	novel
novel_circ_000163	MTR_3g076660	3	-	34458142	34458295	154	antisense	novel
novel_circ_000164	MTR_4g104680	4	+	43367690	43367923	234	one_exon	novel
novel_circ_000165	MTR_7g085560	7	-	33154964	33155155	192	antisense	novel
novel_circ_000166	MTR_1g116540	1	-	52724746	52724925	180	antisense	novel
novel_circ_000167	MTR_1g088680	1	-	39665456	39665609	154	one_exon	novel
novel_circ_000168	MTR_7g083560	7	+	32151074	32165974	14596	exon_intron	novel
novel_circ_000169	MTR_7g106880	7	-	43531342	43533460	1173	annot_exons	novel
novel_circ_000170	MTR_4g028960	4	-	9962106	9962279	174	one_exon	novel
novel_circ_000171	MTR_1g012950	1	+	2737987	2738588	602	one_exon	novel
novel_circ_000172	MTR_1g079870	1	-	35481348	35481510	163	one_exon	novel
novel_circ_000173	MTR_1g072560	1	+	32204624	32204817	194	one_exon	novel
novel_circ_000174	MTR_4g120130	4	-	49797541	49798523	648	annot_exons	novel
novel_circ_000175	MTR_2g022210	2	-	7631976	7632214	239	antisense	novel
novel_circ_000176	MTR_6g477980	6	+	28763888	28764625	364	annot_exons	novel
novel_circ_000177	MTR_5g082830	5	+	35643981	35644181	201	one_exon	novel
novel_circ_000178	MTR_1g023210	1	-	7400020	7400197	178	antisense	novel
novel_circ_000179	MTR_2g014560	2	-	4194323	4194487	165	antisense	novel
novel_circ_000180	MTR_6g029250	6	-	10062032	10062256	225	antisense	novel
novel_circ_000181	MTR_3g099777	3	+	45775886	45778029	1690	annot_exons	novel
novel_circ_000182	MTR_4g094605	4	+	38356795	38356953	159	one_exon	novel
novel_circ_000183	MTR_2g073240	2	+	31019543	31019704	162	one_exon	novel
novel_circ_000184	MTR_1g088730	1	-	39704329	39704788	460	exon_intron	novel
novel_circ_000185	MTR_1g014720	1	+	3516395	3516548	154	antisense	novel
novel_circ_000186	MTR_4g116170	4	+	48045138	48052091	1403	annot_exons	novel
novel_circ_000187	MTR_4g132340	4	-	55303750	55304004	255	antisense	novel
novel_circ_000188	MTR_3g099470	3	+	45592767	45593082	229	annot_exons	novel
novel_circ_000189	MTR_4g033850	4	+	12444728	12447043	379	annot_exons	novel
novel_circ_000190	MTR_1g105050	1	-	47345658	47345946	289	one_exon	novel
novel_circ_000191	NA	6	+	9146766	9146917	152	intergenic	novel
novel_circ_000192	MTR_5g043660	5	+	19190243	19190422	180	one_exon	novel
novel_circ_000193	MTR_1g116947	1	+	52819149	52819373	225	antisense	novel
novel_circ_000194	MTR_6g086600	6	-	32169526	32172013	626	annot_exons	novel
novel_circ_000195	MTR_3g040440	3	+	14212563	14222919	10357	exon_intron	novel
novel_circ_000196	MTR_6g034870	6	-	12164203	12164385	183	antisense	novel
novel_circ_000197	MTR_5g078290	5	+	33454098	33458792	1201	annot_exons	novel
novel_circ_000198	MTR_2g079060	2	-	33108664	33109035	372	one_exon	novel
novel_circ_000199	MTR_5g007790	5	+	1530382	1530555	174	one_exon	novel
novel_circ_000200	MTR_8g487730	8	-	36243002	36244240	594	exon_intron	novel
novel_circ_000201	MTR_6g038750	6	-	13902358	13903073	242	annot_exons	novel
novel_circ_000202	MTR_6g034870	6	-	12163942	12164259	318	antisense	novel
novel_circ_000203	MTR_8g056900	8	+	18902248	18903376	272	annot_exons	novel
novel_circ_000204	MTR_4g011600	4	-	2861363	2861764	402	antisense	novel
novel_circ_000205	NA	5	+	11986873	11988760	1888	intergenic	novel
novel_circ_000206	MTR_4g103520	4	+	42783742	42784568	642	annot_exons	novel
novel_circ_000207	MTR_6g034870	6	-	12163624	12163851	228	antisense	novel
novel_circ_000208	MTR_4g115360	4	+	47646942	47647323	382	antisense	novel
novel_circ_000209	MTR_7g068550	7	-	25109301	25109934	362	annot_exons	novel
novel_circ_000210	MTR_7g108500	7	-	44197751	44197897	147	one_exon	novel
novel_circ_000211	MTR_6g034920	6	-	12210946	12211149	204	antisense	novel
novel_circ_000212	MTR_7g011890	7	+	3294582	3297172	1023	annot_exons	novel
novel_circ_000213	MTR_6g084190	6	+	31461284	31462128	357	annot_exons	novel
novel_circ_000214	NA	1	+	6927823	6928012	190	intergenic	novel
novel_circ_000215	MTR_4g104470	4	-	43222221	43222445	225	one_exon	novel
novel_circ_000216	MTR_1g070505	1	-	31304083	31304293	211	antisense	novel
novel_circ_000217	MTR_7g084150	7	+	32447186	32447463	278	one_exon	novel
novel_circ_000218	MTR_4g130570	4	+	54410155	54410320	166	one_exon	novel
novel_circ_000219	MTR_2g075340	2	-	31493923	31496776	735	annot_exons	novel
novel_circ_000220	MTR_1g088420	1	-	39533247	39533480	234	antisense	novel
novel_circ_000221	MTR_3g075050	3	+	34079019	34079246	228	antisense	novel
novel_circ_000222	MTR_4g094605	4	+	38357052	38357219	168	one_exon	novel
novel_circ_000223	MTR_8g043980	8	-	16823837	16824034	198	antisense	novel
novel_circ_000224	MTR_3g086540	3	-	39219692	39219850	159	antisense	novel
novel_circ_000225	MTR_5g077610	5	+	33126608	33126966	261	annot_exons	novel
novel_circ_000226	MTR_1g103830	1	-	46989199	46989414	216	one_exon	novel
novel_circ_000227	MTR_3g049400	3	+	18395002	18395166	165	one_exon	novel
novel_circ_000228	MTR_4g011180	4	-	2634691	2634854	164	antisense	novel
novel_circ_000229	MTR_8g088520	8	+	36719857	36720489	267	annot_exons	novel
novel_circ_000230	MTR_1g038570	1	-	14224657	14225665	367	annot_exons	novel
novel_circ_000231	MTR_6g477980	6	+	28763888	28765290	722	annot_exons	novel
novel_circ_000232	MTR_6g034030	6	-	11364379	11364619	241	antisense	novel
novel_circ_000233	MTR_5g059820	5	-	24863388	24863693	306	exon_intron	novel
novel_circ_000234	MTR_3g098910	3	+	45309934	45310278	242	annot_exons	novel
novel_circ_000235	MTR_4g075330	4	-	28762683	28770549	1780	annot_exons	novel
novel_circ_000236	MTR_1g116947	1	+	52818333	52818593	261	antisense	novel
novel_circ_000237	MTR_7g113660	7	+	46840619	46840894	276	antisense	novel
novel_circ_000238	MTR_1g094010	1	+	42172330	42173186	393	annot_exons	novel
novel_circ_000239	MTR_3g095010	3	-	43370837	43371013	177	antisense	novel
novel_circ_000240	MTR_2g078340	2	+	32613892	32616578	1594	exon_intron	novel
novel_circ_000241	MTR_2g084565	2	+	35756299	35756450	152	antisense	novel
novel_circ_000242	MTR_2g437460	2	+	14711545	14711726	182	one_exon	novel
novel_circ_000243	MTR_5g084460	5	-	36435903	36436064	162	one_exon	novel
novel_circ_000244	MTR_6g034515	6	+	11981742	11982024	283	antisense	novel
novel_circ_000245	MTR_3g117490	3	+	54980777	54994302	10101	exon_intron	novel
novel_circ_000246	MTR_3g056700	3	+	22741639	22741836	198	one_exon	novel
novel_circ_000247	MTR_1g075460	1	-	33421364	33421537	174	antisense	novel
novel_circ_000248	MTR_8g094180	8	+	39378401	39395758	13015	exon_intron	novel
novel_circ_000249	MTR_6g034870	6	-	12164329	12164487	159	antisense	novel
novel_circ_000250	MTR_4g061130	4	-	22571169	22571935	472	annot_exons	novel
novel_circ_000251	MTR_7g103030	7	+	41418454	41418684	231	antisense	novel
novel_circ_000252	MTR_6g045607	6	+	16499159	16510125	9944	exon_intron	novel
novel_circ_000253	MTR_3g086650	3	+	39275574	39275916	343	antisense	novel
novel_circ_000254	MTR_3g079470	3	+	35854403	35869011	14609	exon_intron	novel
novel_circ_000255	MTR_1g116947	1	+	52818675	52818914	240	antisense	novel
novel_circ_000256	MTR_3g035600	3	+	13218424	13218760	337	one_exon	novel
novel_circ_000257	MTR_7g077700	7	+	29306838	29306993	156	antisense	novel
novel_circ_000258	MTR_3g034670	3	-	11254033	11254358	326	one_exon	novel
novel_circ_000259	MTR_6g034870	6	-	12163780	12163944	165	antisense	novel
novel_circ_000260	MTR_5g098980	5	+	43345186	43345402	217	antisense	novel
novel_circ_000261	MTR_8g099065	8	-	41593198	41594951	491	annot_exons	novel
novel_circ_000262	MTR_1g116947	1	+	52820937	52821086	150	antisense	novel
novel_circ_000263	MTR_2g023290	2	+	8205007	8205177	171	exon_intron	novel
novel_circ_000264	MTR_5g023090	5	+	9174488	9175333	297	annot_exons	novel
novel_circ_000265	MTR_6g033675	6	-	11018205	11018370	166	antisense	novel
novel_circ_000266	MTR_8g066340	8	-	27585118	27586946	568	annot_exons	novel
novel_circ_000267	MTR_4g075333	4	+	28783122	28783328	207	antisense	novel
novel_circ_000268	MTR_8g015660	8	+	5164289	5164606	318	intronic	novel
novel_circ_000269	MTR_3g086340	3	+	39101635	39101786	152	one_exon	novel
novel_circ_000270	MTR_3g065080	3	+	29353767	29353941	175	one_exon	novel
novel_circ_000271	MTR_8g107280	8	+	45327887	45332470	1365	annot_exons	novel
novel_circ_000272	MTR_4g130770	4	+	54490536	54490742	207	one_exon	novel
novel_circ_000273	MTR_3g014090	3	+	3926694	3927483	618	annot_exons	novel
novel_circ_000274	MTR_7g111080	7	+	45561062	45561305	175	annot_exons	novel
novel_circ_000275	MTR_3g071650	3	+	32181486	32182766	531	annot_exons	novel
novel_circ_000276	MTR_3g114080	3	-	53260687	53260951	265	antisense	novel
novel_circ_000277	MTR_6g038920	6	+	13942282	14026411	83808	exon_intron	novel
novel_circ_000278	MTR_5g087790	5	-	38079597	38079821	225	one_exon	novel
novel_circ_000279	MTR_4g075290	4	-	28754078	28754362	285	one_exon	novel
novel_circ_000280	MTR_6g034870	6	-	12164332	12164487	156	antisense	novel
novel_circ_000281	MTR_2g009190	2	+	1819131	1820121	501	annot_exons	novel
novel_circ_000282	MTR_8g107410	8	-	45398056	45398552	497	one_exon	novel
novel_circ_000283	MTR_1g116947	1	+	52819074	52819373	300	antisense	novel
novel_circ_000284	MTR_6g084640	6	-	31787059	31787226	168	one_exon	novel
novel_circ_000285	MTR_6g034870	6	-	12163396	12163554	159	antisense	novel
novel_circ_000286	MTR_4g074930	4	-	28565175	28565519	219	annot_exons	novel
novel_circ_000287	MTR_1g099800	1	+	45035751	45035906	156	antisense	novel
novel_circ_000288	MTR_8g447090	8	-	18465510	18467679	778	annot_exons	novel
novel_circ_000289	MTR_1g094010	1	+	42172330	42173365	495	annot_exons	novel
novel_circ_000290	MTR_1g012870	1	+	2698508	2700270	1763	one_exon	novel
novel_circ_000291	MTR_1g015930	1	+	4124168	4124332	165	antisense	novel
novel_circ_000292	MTR_6g034870	6	-	12163501	12163689	189	antisense	novel
novel_circ_000293	MTR_1g029710	1	+	10268135	10268344	210	one_exon	novel
novel_circ_000294	MTR_6g034870	6	-	12164257	12164457	201	antisense	novel
novel_circ_000295	MTR_3g098910	3	+	45309938	45310278	238	annot_exons	novel
novel_circ_000296	MTR_6g034870	6	-	12164290	12164496	207	antisense	novel
novel_circ_000297	MTR_1g116947	1	+	52819257	52819442	186	antisense	novel
novel_circ_000298	MTR_1g116947	1	+	52819407	52819574	168	antisense	novel
novel_circ_000299	MTR_3g035600	3	+	13218996	13219171	176	one_exon	novel
novel_circ_000300	MTR_4g030930	4	+	10525658	10526241	220	annot_exons	novel
novel_circ_000301	MTR_3g115370	3	+	53953550	53953774	225	one_exon	novel
novel_circ_000302	MTR_1g033080	1	-	11879350	11879514	165	antisense	novel
novel_circ_000303	MTR_4g051097	4	-	18142299	18142479	181	one_exon	novel
novel_circ_000304	MTR_6g069840	6	-	25157759	25209226	51468	exon_intron	novel
novel_circ_000305	MTR_3g070210	3	+	31460871	31461144	274	antisense	novel
novel_circ_000306	MTR_1g053960	1	+	22950034	22950809	776	exon_intron	novel
novel_circ_000307	MTR_8g072330	8	-	30573132	30573429	298	one_exon	novel
novel_circ_000308	MTR_6g463340	6	-	21921609	21924181	1036	annot_exons	novel
novel_circ_000309	MTR_4g129470	4	-	53931723	53931905	183	antisense	novel
novel_circ_000310	MTR_8g020590	8	-	7259913	7260122	210	antisense	novel
novel_circ_000311	MTR_1g023210	1	-	7398284	7398504	221	antisense	novel
novel_circ_000312	MTR_4g115360	4	+	47647205	47647360	156	antisense	novel
novel_circ_000313	MTR_7g016640	7	-	5262772	5262927	156	one_exon	novel
novel_circ_000314	MTR_4g068770	4	+	25792626	25792798	173	intronic	novel
novel_circ_000315	MTR_6g093060	6	+	35105167	35106465	774	annot_exons	novel
novel_circ_000316	MTR_6g016495	6	-	6213999	6214474	276	annot_exons	novel
novel_circ_000317	MTR_4g024620	4	+	8330688	8330875	188	antisense	novel
novel_circ_000318	MTR_5g084540	5	-	36475955	36476104	150	one_exon	novel
novel_circ_000319	MTR_2g038030	2	+	16524454	16528718	966	annot_exons	novel
novel_circ_000320	MTR_1g116947	1	+	52818813	52818962	150	antisense	novel
novel_circ_000321	MTR_1g077980	1	+	34860304	34862476	699	annot_exons	novel
novel_circ_000322	MTR_2g061380	2	-	26008051	26010009	845	annot_exons	novel
novel_circ_000323	MTR_3g114080	3	+	53261198	53261404	207	one_exon	novel
novel_circ_000324	MTR_4g080797	4	-	31259977	31260204	228	one_exon	novel
novel_circ_000325	MTR_8g102160	8	+	42963736	42967773	1161	annot_exons	novel
novel_circ_000326	MTR_5g026580	5	+	10930925	10931097	173	antisense	novel
novel_circ_000327	MTR_1g089180	1	+	40040350	40040539	190	antisense	novel
novel_circ_000328	MTR_6g005210	6	-	653589	654039	357	annot_exons	novel
novel_circ_000329	MTR_5g056200	5	+	23160242	23161918	450	annot_exons	novel
novel_circ_000330	MTR_6g045200	6	-	11341556	11341796	241	antisense	novel
novel_circ_000331	MTR_2g060520	2	+	25669048	25670585	1077	annot_exons	novel
novel_circ_000332	MTR_4g030900	4	+	10505451	10505630	180	antisense	novel
novel_circ_000333	MTR_1g012960	1	+	2746842	2747008	167	antisense	novel
novel_circ_000334	MTR_1g033080	1	-	11882748	11882945	198	antisense	novel
novel_circ_000335	NA	7	-	4800428	4803000	2573	intergenic	novel
novel_circ_000336	MTR_1g066390	1	+	28610412	28610639	228	one_exon	novel
novel_circ_000337	MTR_8g077020	8	+	32696746	32697869	1124	exon_intron	novel
novel_circ_000338	MTR_1g109470	1	-	49510214	49510451	238	antisense	novel
novel_circ_000339	MTR_1g031930	1	+	11245882	11246056	175	antisense	novel
novel_circ_000340	MTR_2g079050	2	-	33104434	33104661	228	antisense	novel
novel_circ_000341	MTR_1g103740	1	+	46958833	46958990	158	antisense	novel
novel_circ_000342	MTR_6g091630	6	-	34508540	34508833	294	intronic	novel
novel_circ_000343	MTR_4g071210	4	-	26849333	26852603	1446	annot_exons	novel
novel_circ_000344	MTR_2g085210	2	-	33254980	33257983	2131	annot_exons	novel
novel_circ_000345	MTR_4g094730	4	-	38856439	38856917	479	antisense	novel
novel_circ_000346	MTR_1g116947	1	+	52821402	52821596	195	antisense	novel
novel_circ_000347	MTR_1g096270	1	-	43340321	43340565	245	one_exon	novel
novel_circ_000348	MTR_6g034870	6	-	12164257	12164487	231	antisense	novel
novel_circ_000349	MTR_1g038430	1	-	14127627	14127834	208	exon_intron	novel
novel_circ_000350	MTR_5g004870	5	+	161591	161987	397	one_exon	novel
novel_circ_000351	MTR_2g039910	2	+	17492297	17492783	189	annot_exons	novel
novel_circ_000352	MTR_2g039290	2	-	17218991	17219431	348	annot_exons	novel
novel_circ_000353	MTR_6g477980	6	+	28762815	28763131	226	annot_exons	novel
novel_circ_000354	MTR_6g075290	6	+	27891792	27893890	1026	annot_exons	novel
novel_circ_000355	MTR_6g034900	6	-	12164395	12211149	46228	exon_intron	novel
novel_circ_000356	MTR_5g084460	5	-	36435654	36435884	231	one_exon	novel
novel_circ_000357	MTR_2g027090	2	+	9867221	9867376	156	one_exon	novel
novel_circ_000358	MTR_4g027860	4	-	9839679	9839882	204	exon_intron	novel
novel_circ_000359	MTR_4g124670	4	-	51668605	51670967	618	annot_exons	novel
novel_circ_000360	MTR_1g103740	1	+	46958722	46958916	195	antisense	novel
novel_circ_000361	MTR_1g116947	1	+	52819359	52819562	204	antisense	novel
novel_circ_000362	MTR_1g051585	1	+	20485833	20489114	1551	annot_exons	novel
novel_circ_000363	MTR_6g034870	6	-	12164032	12164193	162	antisense	novel
novel_circ_000364	MTR_6g011870	6	+	3564286	3564578	293	one_exon	novel
novel_circ_000365	MTR_6g015995	6	-	5684917	5685090	174	antisense	novel
novel_circ_000366	MTR_8g038440	8	-	14256530	14256679	150	one_exon	novel
novel_circ_000367	MTR_3g107910	3	+	49800090	49800556	381	annot_exons	novel
novel_circ_000368	MTR_1g116947	1	+	52819287	52819610	324	antisense	novel
novel_circ_000369	MTR_2g046710	2	+	20525745	20525897	153	antisense	novel
novel_circ_000370	MTR_1g103740	1	-	46955832	46956139	308	one_exon	novel
novel_circ_000371	MTR_7g093200	7	-	37020152	37020387	236	antisense	novel
novel_circ_000372	MTR_1g116947	1	+	52818783	52818974	192	antisense	novel
novel_circ_000373	MTR_4g053675	4	+	19446660	19447811	540	annot_exons	novel
novel_circ_000374	MTR_2g079050	2	-	33103840	33104088	249	antisense	novel
novel_circ_000375	MTR_1g080020	1	-	35545683	35545956	274	one_exon	novel
novel_circ_000376	MTR_3g028140	3	+	8905187	8920571	12889	exon_intron	novel
novel_circ_000377	MTR_1g116080	1	-	52466002	52468385	634	annot_exons	novel
novel_circ_000378	MTR_3g086230	3	+	39017348	39017548	201	antisense	novel
novel_circ_000379	MTR_6g069870	6	-	25207068	25207211	144	one_exon	novel
novel_circ_000380	MTR_1g116947	1	+	52819407	52819610	204	antisense	novel
novel_circ_000381	MTR_1g116875	1	-	52787801	52788460	581	annot_exons	novel
novel_circ_000382	MTR_6g011870	6	+	3564286	3564476	191	one_exon	novel
novel_circ_000383	MTR_3g110720	3	+	51751899	51752398	500	antisense	novel
novel_circ_000384	MTR_8g072250	8	+	30507018	30507456	327	annot_exons	novel
novel_circ_000385	MTR_1g048030	1	-	18175485	18176916	474	annot_exons	novel
novel_circ_000386	MTR_7g112740	7	+	46391024	46393480	461	annot_exons	novel
novel_circ_000387	MTR_2g435800	2	+	13867069	13868960	692	annot_exons	novel
novel_circ_000388	MTR_2g084425	2	-	35579278	35579465	188	one_exon	novel
novel_circ_000389	MTR_7g105870	7	+	42989816	42989972	157	antisense	novel
novel_circ_000390	MTR_7g056603	7	+	20200892	20201052	161	antisense	novel
novel_circ_000391	MTR_5g084460	5	-	36435903	36436100	198	one_exon	novel
novel_circ_000392	MTR_6g034920	6	-	12210946	12211197	252	antisense	novel
novel_circ_000393	MTR_3g115370	3	+	53953439	53954456	867	annot_exons	novel
novel_circ_000394	MTR_4g075250	4	+	28738577	28738727	151	antisense	novel
novel_circ_000395	MTR_5g043660	5	+	19190243	19190392	150	one_exon	novel
novel_circ_000396	MTR_7g071440	7	+	26464087	26464310	224	antisense	novel
novel_circ_000397	MTR_8g017420	8	+	5910812	5911013	202	one_exon	novel
novel_circ_000398	MTR_3g095410	3	+	43594375	43594545	171	antisense	novel
novel_circ_000399	MTR_1g023210	1	-	7398296	7398635	340	antisense	novel
novel_circ_000400	MTR_3g096920	3	-	44370792	44370983	192	antisense	novel
novel_circ_000401	MTR_6g034870	6	-	12164107	12164394	288	antisense	novel
novel_circ_000402	MTR_7g006060	7	-	503556	503945	390	one_exon	novel
novel_circ_000403	MTR_5g043660	5	-	19190222	19190437	216	antisense	novel
novel_circ_000404	MTR_4g073370	4	-	27778470	27778939	288	annot_exons	novel
novel_circ_000405	MTR_1g098900	1	+	44554305	44554463	159	antisense	novel
novel_circ_000406	MTR_4g075250	4	+	28738449	28738626	178	antisense	novel
novel_circ_000407	MTR_4g029620	4	-	10253848	10254027	180	antisense	novel
novel_circ_000408	MTR_7g106190	7	-	43142381	43145279	734	annot_exons	novel
novel_circ_000409	MTR_1g116947	1	+	52819248	52819490	243	antisense	novel
novel_circ_000410	MTR_2g079050	2	-	33103840	33104040	201	antisense	novel
novel_circ_000411	MTR_5g075260	5	-	31970146	31971663	1403	annot_exons	novel
novel_circ_000412	MTR_3g065160	3	-	29394869	29395109	241	antisense	novel
novel_circ_000413	MTR_8g085980	8	-	35669390	35669898	509	one_exon	novel
novel_circ_000414	MTR_1g116947	1	+	52819287	52819442	156	antisense	novel
novel_circ_000415	MTR_4g084660	4	-	32981662	32982019	240	annot_exons	novel
novel_circ_000416	MTR_1g069790	1	-	30461227	30461381	155	antisense	novel
novel_circ_000417	MTR_6g034870	6	+	12163067	12163249	183	one_exon	novel
novel_circ_000418	MTR_8g062110	8	+	25934241	25934888	355	annot_exons	novel
novel_circ_000419	MTR_1g012520	1	+	2504170	2504325	156	one_exon	novel
novel_circ_000420	MTR_6g034870	6	-	12163336	12163584	249	antisense	novel
novel_circ_000421	MTR_1g116947	1	+	52819359	52819514	156	antisense	novel
novel_circ_000422	MTR_7g088850	7	+	34686860	34687034	175	exon_intron	novel
novel_circ_000423	NA	3	+	42433990	42434317	328	intergenic	novel
novel_circ_000424	MTR_7g108650	7	-	44259135	44259322	188	antisense	novel
novel_circ_000425	MTR_1g087120	1	+	39022001	39022157	157	one_exon	novel
novel_circ_000426	MTR_3g070210	3	+	31459983	31460970	988	antisense	novel
novel_circ_000427	MTR_7g072070	7	-	26778533	26779289	757	one_exon	novel
novel_circ_000428	MTR_7g066730	7	+	24312929	24313084	156	antisense	novel
novel_circ_000429	MTR_8g106150	8	-	44823003	44823238	236	one_exon	novel
novel_circ_000430	MTR_7g018890	7	+	6266669	6266872	204	antisense	novel
novel_circ_000431	MTR_3g099400	3	+	45564595	45564747	153	antisense	novel
novel_circ_000432	MTR_6g004070	6	+	103701	104072	372	one_exon	novel
novel_circ_000433	MTR_1g081790	1	+	36404824	36405941	1118	one_exon	novel
novel_circ_000434	MTR_1g090740	1	-	40762683	40764383	715	exon_intron	novel
novel_circ_000435	MTR_3g100420	3	-	46178922	46179077	156	one_exon	novel
novel_circ_000436	MTR_8g107430	8	+	45411383	45411736	266	annot_exons	novel
novel_circ_000437	MTR_3g077450	3	+	34780607	34781634	630	annot_exons	novel
novel_circ_000438	MTR_5g024300	5	+	9783103	9783309	207	antisense	novel
novel_circ_000439	MTR_4g075250	4	+	28738543	28738730	188	antisense	novel
novel_circ_000440	MTR_7g093200	7	+	37020721	37020963	243	one_exon	novel
novel_circ_000441	MTR_4g134640	4	-	56434165	56434701	466	annot_exons	novel
novel_circ_000442	MTR_5g077930	5	+	33269533	33269684	152	antisense	novel
novel_circ_000443	MTR_6g091630	6	+	34508998	34509204	207	antisense	novel
novel_circ_000444	MTR_7g034135	7	+	12669368	12669550	183	antisense	novel
novel_circ_000445	MTR_6g011480	6	-	3264970	3265134	165	antisense	novel
novel_circ_000446	MTR_6g034870	6	-	12163087	12163302	216	antisense	novel
novel_circ_000447	MTR_1g116947	1	+	52820823	52820990	168	antisense	novel
novel_circ_000448	MTR_4g130830	4	-	54521245	54522376	387	exon_intron	novel
novel_circ_000449	MTR_4g077070	4	+	29532883	29533039	157	antisense	novel
novel_circ_000450	MTR_3g035130	3	-	12048989	12049228	240	one_exon	novel
novel_circ_000451	MTR_8g063790	8	-	26729444	26729626	183	one_exon	novel
novel_circ_000452	MTR_3g099757	3	+	45741857	45742184	328	antisense	novel
novel_circ_000453	MTR_1g077190	1	+	34437920	34439290	681	annot_exons	novel
novel_circ_000454	MTR_1g089180	1	+	40040350	40040514	165	antisense	novel
novel_circ_000455	MTR_8g016370	8	-	5525330	5525506	177	antisense	novel
novel_circ_000456	MTR_1g098790	1	-	44498335	44498595	261	one_exon	novel
novel_circ_000457	MTR_2g045470	2	+	19962679	19963288	369	annot_exons	novel
novel_circ_000458	MTR_1g057700	1	+	25357290	25357441	152	one_exon	novel
novel_circ_000459	MTR_4g124570	4	+	51566806	51568637	437	annot_exons	novel
novel_circ_000460	MTR_6g016795	6	+	6466274	6466543	270	antisense	novel
novel_circ_000461	MTR_2g449870	2	-	22008350	22009638	1068	exon_intron	novel
novel_circ_000462	MTR_7g112460	7	-	46238111	46238900	379	annot_exons	novel
novel_circ_000463	MTR_1g116947	1	+	52820823	52821179	357	antisense	novel
novel_circ_000464	MTR_8g028040	8	-	10383140	10383332	193	antisense	novel
novel_circ_000465	MTR_6g060550	6	+	20865443	20866116	674	antisense	novel
novel_circ_000466	MTR_5g014110	5	+	4688306	4688466	161	antisense	novel
novel_circ_000467	MTR_1g114320	1	-	51591047	51591295	249	antisense	novel
novel_circ_000468	MTR_6g007697	6	+	1811765	1812019	255	one_exon	novel
novel_circ_000469	MTR_6g034870	6	-	12163087	12163269	183	antisense	novel
novel_circ_000470	MTR_6g034900	6	-	12179108	12192431	12797	exon_intron	novel
novel_circ_000471	MTR_1g116947	1	+	52818402	52818566	165	antisense	novel
novel_circ_000472	MTR_7g103610	7	-	41929494	41929671	178	one_exon	novel
novel_circ_000473	MTR_1g116947	1	+	52820823	52821017	195	antisense	novel
novel_circ_000474	MTR_2g079050	2	-	33103660	33103980	321	antisense	novel
novel_circ_000475	MTR_1g116947	1	+	52818357	52818641	285	antisense	novel
novel_circ_000476	MTR_5g004960	5	-	220303	221349	621	annot_exons	novel
novel_circ_000477	MTR_7g108905	7	-	44493711	44493940	230	antisense	novel
novel_circ_000478	MTR_3g076660	3	-	34458182	34458335	154	antisense	novel
novel_circ_000479	NA	1	+	10725986	10728244	2259	intergenic	novel
novel_circ_000480	MTR_5g033930	5	+	14666642	14667467	368	annot_exons	novel
novel_circ_000481	MTR_5g029910	5	-	12582883	12583123	241	one_exon	novel
novel_circ_000482	MTR_8g107460	8	-	45433036	45433399	364	one_exon	novel
novel_circ_000483	MTR_7g018890	7	+	6266897	6267079	183	antisense	novel
novel_circ_000484	MTR_6g015995	6	-	5684977	5685135	159	antisense	novel
novel_circ_000485	MTR_4g075333	4	+	28783398	28783562	165	antisense	novel
novel_circ_000486	MTR_6g084410	6	-	31587121	31587288	168	antisense	novel
novel_circ_000487	MTR_2g016160	2	-	4893405	4893707	303	antisense	novel
novel_circ_000488	MTR_4g129620	4	-	54002807	54004233	324	annot_exons	novel
novel_circ_000489	MTR_7g111900	7	-	45982051	45982269	219	one_exon	novel
novel_circ_000490	MTR_3g006760	3	+	850291	850500	210	antisense	novel
novel_circ_000491	MTR_3g105400	3	-	48603728	48605137	832	exon_intron	novel
novel_circ_000492	MTR_7g108620	7	-	44253063	44255134	774	exon_intron	novel
novel_circ_000493	MTR_3g087220	3	-	39546345	39546526	182	antisense	novel
novel_circ_000494	MTR_5g058150	5	+	24034560	24034798	134	annot_exons	novel
novel_circ_000495	MTR_2g437880	2	-	14956318	14956532	215	antisense	novel
novel_circ_000496	MTR_4g124470	4	-	51508393	51509545	436	annot_exons	novel
novel_circ_000497	MTR_5g089900	5	+	39109987	39110142	156	one_exon	novel
novel_circ_000498	MTR_3g005290	3	+	143480	143852	373	one_exon	novel
novel_circ_000499	MTR_6g015265	6	+	4942256	4942441	186	one_exon	novel
novel_circ_000500	MTR_3g108360	3	-	50071386	50073407	986	annot_exons	novel
novel_circ_000501	NA	3	-	7575861	7576190	330	intergenic	novel
novel_circ_000502	MTR_6g034870	6	-	12163087	12163236	150	antisense	novel
novel_circ_000503	MTR_6g034870	6	-	12164326	12164487	162	antisense	novel
novel_circ_000504	MTR_1g116947	1	+	52819326	52819529	204	antisense	novel
novel_circ_000505	MTR_4g076100	4	-	29108242	29108431	103	annot_exons	novel
novel_circ_000506	MTR_1g116947	1	+	52821696	52821860	165	antisense	novel
novel_circ_000507	MTR_1g094130	1	-	42306378	42306533	156	antisense	novel
novel_circ_000508	MTR_1g098460	1	-	44332066	44333043	978	intronic	novel
novel_circ_000509	MTR_1g083810	1	-	37310288	37311522	561	annot_exons	novel
novel_circ_000510	MTR_4g080797	4	-	31259749	31259976	228	one_exon	novel
novel_circ_000511	MTR_1g088730	1	-	39704329	39704824	496	exon_intron	novel
novel_circ_000512	MTR_7g093720	7	-	37260981	37262164	561	annot_exons	novel
novel_circ_000513	MTR_5g071060	5	+	30107262	30107465	204	one_exon	novel
novel_circ_000514	MTR_1g088420	1	-	39533234	39533467	234	antisense	novel
novel_circ_000515	MTR_8g066158	8	-	27486414	27487553	1140	antisense	novel
novel_circ_000516	MTR_6g034870	6	-	12163525	12163743	219	antisense	novel
novel_circ_000517	MTR_2g079030	2	-	33095104	33095256	153	antisense	novel
novel_circ_000518	MTR_6g034870	6	-	12163336	12163554	219	antisense	novel
novel_circ_000519	MTR_4g091290	4	+	36145836	36147242	1291	exon_intron	novel
novel_circ_000520	MTR_7g012940	7	-	3659830	3660030	201	one_exon	novel
novel_circ_000521	MTR_3g037230	3	-	13631882	13634919	671	annot_exons	novel
novel_circ_000522	MTR_4g094705	4	+	38780342	38780511	170	one_exon	novel
novel_circ_000523	MTR_8g073335	8	+	31105691	31106499	335	annot_exons	novel
novel_circ_000524	MTR_8g056100	8	-	24417584	24417845	262	one_exon	novel
novel_circ_000525	MTR_7g081070	7	+	30915369	30915629	261	antisense	novel
novel_circ_000526	MTR_4g107350	4	-	44372343	44372546	204	one_exon	novel
novel_circ_000527	MTR_4g051370	4	+	18333831	18334064	234	exon_intron	novel
novel_circ_000528	MTR_4g076980	4	+	29486938	29487162	225	antisense	novel
novel_circ_000529	MTR_1g060580	1	+	26357258	26361908	2289	exon_intron	novel
novel_circ_000530	MTR_2g019810	2	-	6533437	6533653	217	antisense	novel
novel_circ_000531	MTR_6g034870	6	-	12163237	12163395	159	antisense	novel
novel_circ_000532	MTR_6g034870	6	-	12163816	12164121	306	antisense	novel
novel_circ_000533	MTR_4g015180	4	+	4410515	4410699	185	one_exon	novel
novel_circ_000534	MTR_6g034870	6	-	12164203	12164457	255	antisense	novel
novel_circ_000535	NA	5	-	21919089	21919269	181	intergenic	novel
novel_circ_000536	MTR_6g034870	6	-	12163525	12163713	189	antisense	novel
novel_circ_000537	MTR_3g070210	3	+	31460911	31461069	159	antisense	novel
novel_circ_000538	MTR_4g087270	4	+	34222887	34223554	489	annot_exons	novel
novel_circ_000539	MTR_5g027010	5	+	11190680	11191165	486	antisense	novel
novel_circ_000540	NA	7	-	4799316	4803000	3685	intergenic	novel
novel_circ_000541	MTR_2g437880	2	+	14959238	14959526	289	intronic	novel
novel_circ_000542	MTR_8g069925	8	-	29605841	29606002	162	antisense	novel
novel_circ_000543	MTR_7g084150	7	+	32447186	32447466	281	one_exon	novel
novel_circ_000544	MTR_8g015660	8	+	5164289	5164584	296	intronic	novel
novel_circ_000545	MTR_3g098730	3	-	45223671	45223841	171	antisense	novel
novel_circ_000546	MTR_7g105870	7	-	42989538	42989694	157	one_exon	novel
