# Supplementary material for: Integrated Analysis of Coding and Non-coding RNAs Reveals the Molecular Mechanism Underlying Salt Stress Response in Medicago truncatula
Source: Front Plant Sci. 2022 Apr 18;13:891361. doi: 10.3389/fpls.2022.891361 (PMC9064118; doi:10.3389/fpls.2022.891361)
Supplement: Supplementary Table 9 — The list of DEcircRNAs. [file Table_9.XLSX]

## Sheet: DEcircRNAs
id	CK_mean	Salt_mean	log2(fc)	PValue	source_gene	chr	strand	genomic_start	genomic_end	spliced_length	annot_type	circRNA
novel_circ_000222	7842.04	0.001	-22.9028	0.000814117	MTR_4g094605	4	+	38357052	38357219	168	one_exon	novel
novel_circ_000436	4805.91	0.001	-22.1964	0.0489202	MTR_8g107430	8	+	45411383	45411736	266	annot_exons	novel
novel_circ_000485	5606.37	345.066	-4.02212	0.009152	MTR_4g075333	4	+	28783398	28783562	165	antisense	novel
novel_circ_000156	4160.8	269.906	-3.94634	0.036265	MTR_3g069620	3	+	31147399	31149931	408	annot_exons	novel
novel_circ_000362	16984.5	2522.75	-2.75115	0.000678023	MTR_1g051585	1	+	20485833	20489114	1551	annot_exons	novel
novel_circ_000304	118154	35539.8	-1.73316	0.00124625	MTR_6g069840	6	-	25157759	25209226	51468	exon_intron	novel
novel_circ_000277	35974.9	11534.1	-1.64108	0.00254708	MTR_6g038920	6	+	13942282	14026411	83808	exon_intron	novel
novel_circ_000252	15907.1	6738.7	-1.23913	0.0489682	MTR_6g045607	6	+	16499159	16510125	9944	exon_intron	novel
novel_circ_000370	25248.6	10848.7	-1.21868	0.0139631	MTR_1g103740	1	-	46955832	46956139	308	one_exon	novel
novel_circ_000531	18281.2	39474.9	1.11058	0.0196122	MTR_6g034870	6	-	12163237	12163395	159	antisense	novel
novel_circ_000503	15208	35209.8	1.21115	0.0184565	MTR_6g034870	6	-	12164326	12164487	162	antisense	novel
novel_circ_000107	1205.7	7503.99	2.63779	0.0426617	MTR_6g034870	6	-	12164257	12164436	180	antisense	novel
novel_circ_000176	3110.46	21516.4	2.79024	0.000369463	MTR_6g477980	6	+	28763888	28764625	364	annot_exons	novel
novel_circ_000042	0.001	3350.91	21.6761	0.0458321	MTR_6g034870	6	-	12163396	12163683	288	antisense	novel
novel_circ_000094	0.001	3702.12	21.8199	0.0338727	MTR_6g478020	6	+	28777588	28790436	10017	exon_intron	novel
novel_circ_000271	0.001	3927.6	21.9052	0.0444852	MTR_8g107280	8	+	45327887	45332470	1365	annot_exons	novel
novel_circ_000133	0.001	4605.44	22.1349	0.0105713	MTR_5g084470	5	-	36445575	36445826	252	one_exon	novel
novel_circ_000134	0.001	6023.98	22.5223	0.0016026	MTR_1g099280	1	+	44812961	44813127	167	one_exon	novel
novel_circ_000469	0.001	6086.84	22.5373	0.00148134	MTR_6g034870	6	-	12163087	12163269	183	antisense	novel
novel_circ_000001	0.001	6977.87	22.7344	0.000843465	MTR_1g116947	1	+	52819215	52819370	156	antisense	novel
novel_circ_000076	0.001	8365.67	22.9961	0.00126511	MTR_5g016440	5	-	5892755	5892924	170	antisense	novel
