# Supplementary material for: Integrated Analysis of Coding and Non-coding RNAs Reveals the Molecular Mechanism Underlying Salt Stress Response in Medicago truncatula
Source: Front Plant Sci. 2022 Apr 18;13:891361. doi: 10.3389/fpls.2022.891361 (PMC9064118; doi:10.3389/fpls.2022.891361)
Supplement: Supplementary Table 10 — The list of DEmiRNAs. [file Table_10.XLSX]

## Sheet: DEmiRNAs
id	length	seq	total	CK-1_count	CK-2_count	CK-3_count	Salt-1_count	Salt-2_count	Salt-3_count	CK-1_TPM	CK-2_TPM	CK-3_TPM	Salt-1_TPM	Salt-2_TPM	Salt-3_TPM	log2（FC)	P-value
miR11607-z	23	TCACACGGTTGTCTGACAGACTC	80	0	0	0	2	65	13	0.01	0.01	0.01	3.2675	93.9327	24.2493	11.9831	0.0486678
miR2600-z	24	AGCACTGTGACATTGTGATTGGCC	69	10	29	30	0	0	0	30.0779	55.4863	66.4243	0.01	0.01	0.01	-12.3067	0.018349
miR399-z	21	CGCCAAAGGAGAGTCGCCCTG	89	0	0	1	53	3	32	0.01	0.01	2.2141	86.5876	4.3354	59.6906	6.07501	0.0583754
miR403-y	21	TTAGATTCACGCACAAACTCG	120	0	15	105	0	0	0	0.01	28.6998	232.485	0.01	0.01	0.01	-13.0879	0.0160816
miR482-x	21	GGAATGGGCTGATTGGGAAGC	870	6	21	30	209	14	590	18.0467	40.1797	66.4243	341.449	20.2317	1100.55	3.5522	0.0932291
miR5289-z	22	ACCGAGGAAAACTGAAAACTTC	44	10	19	15	0	0	0	30.0779	36.3531	33.2121	0.01	0.01	0.01	-11.6976	0.0603277
miR5298-z	24	GGTGATGGAGATGATATGAAGATG	74	0	0	0	51	0	23	0.01	0.01	0.01	83.3201	0.01	42.9026	12.0388	0.05435
miR6483-z	23	CTTATTGTAGAAATTTTCAGGAT	210	82	34	60	10	0	24	246.639	65.0528	132.849	16.3373	0.01	44.7679	-2.86271	0.0832942
miR9726-z	23	AGTATAGGCATTATTTTTTTTTT	48	16	2	30	0	0	0	48.1246	3.8266	66.4243	0.01	0.01	0.01	-11.9461	0.058432
mtr-miR1507-5p	22	AGAGTTGTATGGAACGAAAGAT	50	0	0	0	25	19	6	0.01	0.01	0.01	40.8432	27.4572	11.192	11.3716	0.0852835
mtr-miR1509a-5p	21	TTAATCTAGGAAAATACGGTG	60	0	0	0	41	0	19	0.01	0.01	0.01	66.9828	0.01	35.4413	11.7374	0.0842565
mtr-miR2088-5p	20	AGGCCTAGATTACATTGGAC	191	64	29	49	0	0	49	192.499	55.4863	108.493	0.01	0.01	91.4012	-1.96321	0.0484375
mtr-miR2111a-5p	21	TAATCTGCATCCTGAGGTTTA	145	58	23	64	0	0	0	174.452	44.0063	141.705	0.01	0.01	0.01	-13.5514	0.00108851
mtr-miR2111b	21	TAATCTGCATCCTGAGGTTTA	145	58	23	64	0	0	0	174.452	44.0063	141.705	0.01	0.01	0.01	-13.5514	0.00108851
mtr-miR2111c	21	TAATCTGCATCCTGAGGTTTA	145	58	23	64	0	0	0	174.452	44.0063	141.705	0.01	0.01	0.01	-13.5514	0.00108851
mtr-miR2111e-5p	21	TAATCTGCATCCTGAGGTTTA	145	58	23	64	0	0	0	174.452	44.0063	141.705	0.01	0.01	0.01	-13.5514	0.00108851
mtr-miR2111f	21	TAATCTGCATCCTGAGGTTTA	145	58	23	64	0	0	0	174.452	44.0063	141.705	0.01	0.01	0.01	-13.5514	0.00108851
mtr-miR2111i	21	TAATCTGCATCCTGAGGTTTA	145	58	23	64	0	0	0	174.452	44.0063	141.705	0.01	0.01	0.01	-13.5514	0.00108851
mtr-miR2111k	21	TAATCTGCATCCTGAGGTTTA	145	58	23	64	0	0	0	174.452	44.0063	141.705	0.01	0.01	0.01	-13.5514	0.00108851
mtr-miR2111m-5p	21	TAATCTGCATCCTGAGGTTTA	145	58	23	64	0	0	0	174.452	44.0063	141.705	0.01	0.01	0.01	-13.5514	0.00108851
mtr-miR2592ae	21	CAACAGGACTCAAGCATTTCG	145	22	32	49	42	0	0	66.1714	61.2262	108.493	68.6166	0.01	0.01	-1.78107	0.0848511
mtr-miR2592bm-3p	21	GGAAAACATGAATGTCGGGTG	76	51	0	25	0	0	0	153.397	0.01	55.3536	0.01	0.01	0.01	-12.7646	0.0300151
mtr-miR2592bn-3p	21	GGAAAACATGAATGTCGGGTG	76	51	0	25	0	0	0	153.397	0.01	55.3536	0.01	0.01	0.01	-12.7646	0.0300151
mtr-miR390	21	AAGCTCAGGAGGGATAGCGCC	175	58	21	25	0	71	0	174.452	40.1797	55.3536	0.01	102.603	0.01	-1.39552	0.0971115
mtr-miR398a-5p	22	GGAGTGACACTGAGAACACAAG	35616	5586	8813	9362	3564	6315	1976	16801.5	16862.1	20728.8	5822.61	9125.92	3685.89	-1.54544	0.0457667
mtr-miR398b	21	TGTGTTCTCAGGTCGCCCCTG	114	0	3	0	45	54	12	0.01	5.74	0.01	73.5178	78.0364	22.384	4.91636	0.0540825
mtr-miR398c	21	TGTGTTCTCAGGTCGCCCCTG	114	0	3	0	45	54	12	0.01	5.74	0.01	73.5178	78.0364	22.384	4.91636	0.0540825
mtr-miR5205c	24	CTTATAATTAGGGACGGAGGTAGT	76	17	27	26	0	0	6	51.1324	51.6596	57.5677	0.01	0.01	11.192	-3.8382	0.0924464
mtr-miR5205d	24	CTTATAATTAGGGACGGAGGTAGT	76	17	27	26	0	0	6	51.1324	51.6596	57.5677	0.01	0.01	11.192	-3.8382	0.0924464
mtr-miR5253	21	GATGAAAATGATTATGTTGGA	147	0	0	15	68	46	18	0.01	0.01	33.2121	111.094	66.4754	33.576	2.66758	0.0855377
mtr-miR5261	21	TCATTGTAGATGGCTTTGGCT	61	25	25	11	0	0	0	75.1948	47.833	24.3556	0.01	0.01	0.01	-12.2623	0.021581
mtr-miR5284b	24	GAGGGATCAAAAGTGGAAGAATCT	51	17	8	26	0	0	0	51.1324	15.3066	57.5677	0.01	0.01	0.01	-12.0132	0.0401784
mtr-miR5285a	24	TGGGACTTTGGGTAGAATTAGGCG	37	5	9	23	0	0	0	15.039	17.2199	50.9253	0.01	0.01	0.01	-11.4371	0.0932749
mtr-miR5285b	24	TGGGACTTTGGGTAGAATTAGGCG	37	5	9	23	0	0	0	15.039	17.2199	50.9253	0.01	0.01	0.01	-11.4371	0.0932749
mtr-miR5285c	24	TGGGACTTTGGGTAGAATTAGGCG	60	17	9	34	0	0	0	51.1324	17.2199	75.2809	0.01	0.01	0.01	-12.2251	0.0267815
mtr-miR5754	22	TATTGCACTCATCTTCCATGGC	58	0	0	0	0	27	31	0.01	0.01	0.01	0.01	39.0182	57.8252	11.6566	0.0952336
novel-m0013-5p	24	GAGAGAGAGTCAGGATCCGTTGAC	165	0	0	21	26	87	31	0.01	0.01	46.497	42.4769	125.725	57.8252	2.28067	0.077739
novel-m0014-5p	21	CGAAAACCTGAGATCCTTCGA	169	0	0	0	65	32	72	0.01	0.01	0.01	106.192	46.2438	134.304	13.2225	0.00165957
novel-m0016-5p	21	AGCTGCTTAGCTATGGGTCCC	162	27	18	65	52	0	0	81.2103	34.4397	143.919	84.9539	0.01	0.01	-1.61103	0.0849103
novel-m0017-5p	24	GGGGTTTGCTAGAACACACTCACT	139	44	19	48	28	0	0	132.343	36.3531	106.279	45.7444	0.01	0.01	-2.587	0.0554397
novel-m0018-5p	21	TTTTTAGATACAATGAATAAT	133	10	0	0	56	42	25	30.0779	0.01	0.01	91.4888	60.695	46.6333	2.72371	0.0605205
novel-m0019-5p	21	TTTTTAGATACAATGAATAAT	133	10	0	0	56	42	25	30.0779	0.01	0.01	91.4888	60.695	46.6333	2.72371	0.0605205
novel-m0022-5p	21	GGAATGGTGTCTGATTCGAGA	122	14	65	26	0	0	17	42.1091	124.366	57.5677	0.01	0.01	31.7106	-2.81983	0.0792935
novel-m0026-5p	21	TGAAAGTTCGAGGTTGAGGTT	134	34	79	21	0	0	0	102.265	151.152	46.497	0.01	0.01	0.01	-13.2873	0.00166087
novel-m0032-5p	22	AAGCCAATTTGCAGAGCAAGAG	130	0	0	0	44	53	33	0.01	0.01	0.01	71.884	76.5913	61.5559	12.7734	0.00524092
novel-m0037-3p	21	AGCCTTAGAATGCAGATTATC	77	0	0	0	49	28	0	0.01	0.01	0.01	80.0527	40.4633	0.01	11.9721	0.0688743
novel-m0070-3p	24	GAAGAGAGAAGTAAGGGAGAGAGT	72	0	0	0	23	0	49	0.01	0.01	0.01	37.5757	0.01	91.4012	12.07	0.0512598
novel-m0083-5p	22	GGGGTCCACTTAAGATTGAGGG	73	0	0	0	26	47	0	0.01	0.01	0.01	42.4769	67.9205	0.01	11.8456	0.0847848
novel-m0134-3p	24	GCACGGACACTCCTTGAATTAGGT	47	0	0	0	13	9	25	0.01	0.01	0.01	21.2385	13.0061	46.6333	11.3966	0.0791818
novel-m0147-3p	20	AGGGACATGAATGCAGAACT	86	0	0	0	10	76	0	0.01	0.01	0.01	16.3373	109.829	0.01	12.0382	0.0790097
novel-m0148-5p	21	CACTCATAATTTTCCTCGTTC	47	27	20	0	0	0	0	81.2103	38.2664	0.01	0.01	0.01	0.01	-11.9596	0.0753933
novel-m0167-5p	24	TGAATAAGTGGGGTGTCTGGGATT	93	0	39	54	0	0	0	0.01	74.6194	119.564	0.01	0.01	0.01	-12.6602	0.0246041
novel-m0233-5p	23	TTGGCACCCAAGTCAGACACGGG	72	0	0	0	56	16	0	0.01	0.01	0.01	91.4888	23.1219	0.01	11.8996	0.0805393
novel-m0268-3p	24	AAACGGTAAGTCAAAGTAACTAAT	72	0	0	0	56	0	16	0.01	0.01	0.01	91.4888	0.01	29.8453	11.9819	0.0623718
novel-m0270-3p	24	AACGAGGGACCTAATCGAGACACT	53	0	23	30	0	0	0	0.01	44.0063	66.4243	0.01	0.01	0.01	-11.846	0.0849537
