# Supplementary material for: Integrated Analysis of Coding and Non-coding RNAs Reveals the Molecular Mechanism Underlying Salt Stress Response in Medicago truncatula
Source: Front Plant Sci. 2022 Apr 18;13:891361. doi: 10.3389/fpls.2022.891361 (PMC9064118; doi:10.3389/fpls.2022.891361)
Supplement: Supplementary Table 11 — The list of DEmiRNA-mRNA interactions. [file Table_11.XLSX]

## Sheet: DEmiRNA-mRNA
miRNA	target	Description
miR399-z	MTR_5g068140	phosphate transporter
miR403-y	MTR_7g037750	hypothetical protein
miR403-y	MTR_4g023560	ATP-dependent DNA helicase 2 subunit Ku80
miR403-y	MTR_5g454250	hypothetical protein
miR403-y	MTR_2g069720	hypothetical protein
miR482-x	MTR_7g110260	transducin/WD-like repeat-protein
miR482-x	MTR_8g005245	hypothetical protein
miR482-x	MTR_4g015850	symplekin tight junction protein carboxy-terminal protein
miR482-x	MTR_1g105950	hypothetical protein
miR5289-z	MTR_3g093240	Kazal-type serine protease inhibitor
miR5289-z	MTR_6g024235	transmembrane protein, putative
miR5298-z	MTR_6g005010	protein resurrection protein, putative
miR5298-z	MTR_5g071240	selT/selW/selH selenoprotein domain protein
miR5298-z	MTR_8g055880	armadillo/beta-catenin-like repeat protein
miR5298-z	MTR_8g009660	ribose-phosphate pyrophosphokinase
miR5298-z	MTR_8g028565	WRKY family transcription factor
miR5298-z	MTR_8g095675	hypothetical protein
miR5298-z	MTR_7g077410	beta-amylase-like protein
miR5298-z	MTR_3g023870	transmembrane protein, putative
miR6483-z	MTR_1g082410	GDSL-like lipase/acylhydrolase
miR6483-z	MTR_7g072560	saposin B domain protein
miR6483-z	MTR_5g097260	Nup133/Nup155-like nucleoporin
miR9726-z	MTR_2g034410	hypothetical protein
miR9726-z	MTR_2g064690	holliday junction resolvase-like protein
miR9726-z	MTR_4g123870	Pti1-like kinase
miR9726-z	MTR_5g038260	ubiquitin-protein ligase
miR9726-z	MTR_5g058090	LRR receptor-like kinase plant-like protein, putative
miR9726-z	MTR_8g087535	hypothetical protein
miR9726-z	MTR_7g117500	plasma membrane H+-ATPase
miR9726-z	MTR_4g027430	holliday junction resolvase-like protein
novel-m0014-5p	MTR_1g089280	Serine/Threonine kinase, plant-type protein
novel-m0014-5p	MTR_1g116180	transcription factor
novel-m0014-5p	MTR_2g025790	E3 ubiquitin-protein ligase UPL5-like protein
novel-m0014-5p	MTR_2g025810	E3 ubiquitin-protein ligase UPL5-like protein
novel-m0014-5p	MTR_2g025950	ubiquitin-protein ligase, UPL5
novel-m0014-5p	MTR_2g039770	disease resistance protein (TIR-NBS-LRR class)
novel-m0014-5p	MTR_3g056160	RNA-binding domain CCCH-type zinc finger protein
novel-m0014-5p	MTR_6g036500	disease resistance protein (TIR-NBS-LRR class)
novel-m0014-5p	MTR_6g036510	toll-interleukin-resistance (TIR) domain protein
novel-m0014-5p	MTR_6g084370	disease resistance protein (TIR-NBS-LRR class)
novel-m0014-5p	MTR_6g087200	disease resistance protein (TIR-NBS-LRR class), putative
novel-m0014-5p	MTR_6g087260	disease resistance protein (TIR-NBS-LRR class)
novel-m0014-5p	MTR_6g087850	disease resistance protein (TIR-NBS-LRR class)
novel-m0014-5p	MTR_6g088190	disease resistance protein (TIR-NBS-LRR class)
novel-m0014-5p	MTR_6g088250	disease resistance protein (TIR-NBS-LRR class), putative
novel-m0014-5p	MTR_6g088260	disease resistance protein (TIR-NBS-LRR class)
novel-m0014-5p	MTR_7g083030	phenylalanyl-tRNA synthetase
novel-m0014-5p	MTR_4g080060	disease resistance protein (TIR-NBS-LRR class)
novel-m0014-5p	MTR_4g080070	disease resistance protein (TIR-NBS-LRR class)
novel-m0014-5p	MTR_4g081230	disease resistance protein (TIR-NBS-LRR class)
novel-m0014-5p	MTR_4g081270	disease resistance protein (TIR-NBS-LRR class)
novel-m0014-5p	MTR_5g045160	plant/T31B5-30 protein
novel-m0014-5p	MTR_7g094010	LRR receptor-like kinase
novel-m0014-5p	MTR_6g488300	disease resistance protein (TIR-NBS-LRR class)
novel-m0014-5p	MTR_6g088245	disease resistance protein (TIR-NBS-LRR class)
novel-m0016-5p	MTR_2g069690	transmembrane protein, putative
novel-m0017-5p	MTR_1g072865	hypothetical protein
novel-m0018-5p	MTR_2g014730	NB-ARC domain disease resistance protein
novel-m0018-5p	MTR_2g014840	LRR and NB-ARC domain disease resistance protein
novel-m0018-5p	MTR_2g018750	phototropic-responsive NPH3 family protein
novel-m0018-5p	MTR_7g070320	DCD (development and cell death) domain protein
novel-m0018-5p	MTR_4g022460	LRR and NB-ARC domain disease resistance protein
novel-m0018-5p	MTR_4g022480	NBS-LRR type disease resistance protein
novel-m0018-5p	MTR_4g022540	NBS-LRR type disease resistance protein
novel-m0018-5p	MTR_4g028640	expansin-like protein B1
novel-m0018-5p	MTR_4g030910	ARM repeat kinase family protein
novel-m0018-5p	MTR_5g038600	receptor-like kinase
novel-m0018-5p	MTR_5g055680	flavonol synthase/flavanone 3-hydroxylase
novel-m0018-5p	MTR_5g091200	triacylglycerol lipase
novel-m0018-5p	MTR_6g024055	hypothetical protein
novel-m0018-5p	MTR_5g048570	2OG-Fe(II) oxygenase family oxidoreductase
novel-m0018-5p	MTR_3g452850	LRR receptor-like kinase
novel-m0018-5p	MTR_3g452980	receptor-like protein
novel-m0018-5p	MTR_1g022380	disease resistance protein RGA4
novel-m0019-5p	MTR_2g014730	NB-ARC domain disease resistance protein
novel-m0019-5p	MTR_2g014840	LRR and NB-ARC domain disease resistance protein
novel-m0019-5p	MTR_2g018750	phototropic-responsive NPH3 family protein
novel-m0019-5p	MTR_7g070320	DCD (development and cell death) domain protein
novel-m0019-5p	MTR_4g022460	LRR and NB-ARC domain disease resistance protein
novel-m0019-5p	MTR_4g022480	NBS-LRR type disease resistance protein
novel-m0019-5p	MTR_4g022540	NBS-LRR type disease resistance protein
novel-m0019-5p	MTR_4g028640	expansin-like protein B1
novel-m0019-5p	MTR_4g030910	ARM repeat kinase family protein
novel-m0019-5p	MTR_5g038600	receptor-like kinase
novel-m0019-5p	MTR_5g055680	flavonol synthase/flavanone 3-hydroxylase
novel-m0019-5p	MTR_5g091200	triacylglycerol lipase
novel-m0019-5p	MTR_6g024055	hypothetical protein
novel-m0019-5p	MTR_5g048570	2OG-Fe(II) oxygenase family oxidoreductase
novel-m0019-5p	MTR_3g452850	LRR receptor-like kinase
novel-m0019-5p	MTR_3g452980	receptor-like protein
novel-m0019-5p	MTR_1g022380	disease resistance protein RGA4
novel-m0022-5p	MTR_1g108530	UDP-D-apiose/UDP-D-xylose synthase
novel-m0022-5p	MTR_2g005840	evolutionarily carboxy-terminal region protein
novel-m0022-5p	MTR_2g063480	nuclear-pore anchor-like protein
novel-m0022-5p	MTR_7g045000	transmembrane protein, putative
novel-m0022-5p	MTR_7g086300	cobalamin-independent methionine synthase
novel-m0022-5p	MTR_4g070430	glucose-1-phosphate adenylyltransferase family protein
novel-m0022-5p	MTR_4g118340	phosphatase 2C family protein
novel-m0022-5p	MTR_4g130490	DUF566 family protein
novel-m0022-5p	MTR_5g063080	trehalose-6-phosphate phosphatase
novel-m0022-5p	MTR_8g014930	LRR receptor-like kinase
novel-m0022-5p	MTR_6g043480	MYB-like DNA-binding domain protein
novel-m0022-5p	MTR_6g043490	MYB-like DNA-binding domain protein
novel-m0022-5p	MTR_4g052930	Sec23/Sec24 transport family protein
novel-m0022-5p	MTR_1g115505	cobalamin biosynthesis protein
novel-m0026-5p	MTR_1g108580	MADS-box transcription factor family protein
novel-m0026-5p	MTR_2g017950	fasciclin domain protein
novel-m0026-5p	MTR_2g076780	homeobox domain, ZF-HD class protein
novel-m0026-5p	MTR_7g075210	PPR superfamily protein
novel-m0026-5p	MTR_7g090020	BTB/POZ ankyrin repeat protein
novel-m0026-5p	MTR_5g078800	R2R3-myb transcription factor
novel-m0026-5p	MTR_5g078860	R2R3-myb transcription factor
novel-m0026-5p	MTR_5g078910	R2R3-myb transcription factor
novel-m0026-5p	MTR_5g078950	myb-like DNA-binding domain protein
novel-m0026-5p	MTR_5g079220	R2R3-myb transcription factor
novel-m0026-5p	MTR_5g079290	R2R3-myb transcription factor
novel-m0026-5p	MTR_5g083560	cation proton exchanger, putative
novel-m0026-5p	MTR_1g057420	late embryogenesis abundant hydroxyproline-rich glycoprotein
novel-m0032-5p	MTR_7g084610	transmembrane protein, putative
novel-m0032-5p	MTR_4g103890	transmembrane amino acid transporter family protein
novel-m0032-5p	MTR_7g053420	hypothetical protein
novel-m0037-3p	MTR_1g086250	squamosa promoter-binding-like protein
novel-m0037-3p	MTR_1g116230	leukotriene A-4 hydrolase-like protein
novel-m0037-3p	MTR_2g028590	ATRAD3, putative
novel-m0037-3p	MTR_2g034630	DUF295 family protein
novel-m0037-3p	MTR_3g104710	protein phosphatase 2C family protein
novel-m0037-3p	MTR_5g009010	THUMP domain protein
novel-m0037-3p	MTR_5g013780	vacuolar protein sorting protein
novel-m0037-3p	MTR_8g088370	import component Toc86/159, G and M domain protein
novel-m0037-3p	MTR_7g064935	hypothetical protein
novel-m0037-3p	MTR_5g011390	cell cycle regulated microtubule-associated protein
novel-m0037-3p	MTR_4g095018	carbohydrate-binding protein of the ER protein
novel-m0037-3p	MTR_2g046550	squamosa promoter-binding-like protein
novel-m0070-3p	MTR_4g123593	transmembrane protein 14C
novel-m0083-5p	MTR_1g085130	flap endonuclease 1-A
novel-m0083-5p	MTR_8g022980	ARID/bright DNA-binding domain protein
novel-m0083-5p	MTR_8g038730	AT-rich interactive domain protein
novel-m0083-5p	MTR_1g094190	RNA pseudouridine synthase
novel-m0134-3p	MTR_7g083450	sucrose synthase
novel-m0134-3p	MTR_3g102270	DCL protein
novel-m0134-3p	MTR_2g047968	equilibrative nucleoside transporter 6
novel-m0147-3p	MTR_1g090310	transducin/WD-like repeat-protein
novel-m0147-3p	MTR_2g008920	HhH-GPD base excision DNA repair family protein
novel-m0147-3p	MTR_2g075880	HhH-GPD base excision DNA repair family protein
novel-m0147-3p	MTR_2g083360	UDP-glycosyltransferase superfamily protein
novel-m0147-3p	MTR_2g083390	UDP-glucosyltransferase family protein
novel-m0147-3p	MTR_2g099850	hypothetical protein
novel-m0147-3p	MTR_3g019040	disease resistance protein (CC-NBS-LRR class) family protein
novel-m0147-3p	MTR_3g086150	TGN-related, localized SYP41-interacting protein, putative
novel-m0147-3p	MTR_6g015020	biotin carboxyl carrier acetyl-CoA carboxylase
novel-m0147-3p	MTR_7g111650	meiotically up-regulated protein 71-like protein
novel-m0147-3p	MTR_4g093980	GDP dissociation inhibitor
novel-m0147-3p	MTR_5g017200	transmembrane amino acid transporter family protein
novel-m0147-3p	MTR_5g080650	pattern formation protein GNOM protein
novel-m0147-3p	MTR_5g095880	HhH-GPD base excision DNA repair family protein
novel-m0147-3p	MTR_8g012480	hypothetical protein
novel-m0147-3p	MTR_8g106120	26S proteasome regulatory complex component
novel-m0147-3p	MTR_7g103680	HhH-GPD base excision DNA repair family protein
novel-m0147-3p	MTR_6g025065	transmembrane protein, putative
novel-m0147-3p	MTR_4g008800	transmembrane protein, putative
novel-m0147-3p	MTR_4g082640	appr-1-P processing enzyme family protein
novel-m0147-3p	MTR_4g111945	DNA mismatch repair MSH3-like protein
novel-m0147-3p	MTR_3g045720	methyltransferase family protein, putative
novel-m0147-3p	MTR_2g011520	cation/H+ exchanger 3
novel-m0147-3p	MTR_2g067250	26S proteasome regulatory complex component
novel-m0147-3p	MTR_1g061220	endonuclease/exonuclease/phosphatase family protein
novel-m0147-3p	MTR_1g106020	F-box SKIP22-like protein
novel-m0148-5p	MTR_1g019050	NYN domain protein
novel-m0148-5p	MTR_2g013650	ubiquitin-conjugating enzyme E2
novel-m0148-5p	MTR_2g097690	chaperone DnaJ domain protein
novel-m0148-5p	MTR_2g099820	SMAD/FHA domain protein, putative
novel-m0148-5p	MTR_8g464450	lysine-specific histone demethylase-like protein
novel-m0148-5p	MTR_5g037343	hypothetical protein
novel-m0148-5p	MTR_4g045743	histone-lysine N-methyltransferase ATXR3
novel-m0148-5p	MTR_4g068950	S-adenosylmethionine-dependent methyltransferase, putative
novel-m0148-5p	MTR_3g479510	disease resistance protein (TIR-NBS-LRR class)
novel-m0167-5p	MTR_1g043440	hypothetical protein
novel-m0167-5p	MTR_1g116030	hypothetical protein
novel-m0167-5p	MTR_2g034100	hypothetical protein
novel-m0167-5p	MTR_3g065120	hypothetical protein
novel-m0167-5p	MTR_3g088130	hypothetical protein
novel-m0167-5p	MTR_4g122190	ATP-citrate lyase, putative
novel-m0167-5p	MTR_8g094080	SNF2 family amino-terminal protein
novel-m0167-5p	MTR_6g015455	disease resistance protein (TIR-NBS-LRR class), putative
novel-m0167-5p	MTR_4g026995	hypothetical protein
novel-m0167-5p	MTR_4g040450	hypothetical protein
novel-m0167-5p	MTR_4g063810	zinc finger protein
novel-m0167-5p	MTR_4g073510	synaptotagmin, putative
novel-m0167-5p	MTR_3g011780	hypothetical protein
novel-m0167-5p	MTR_3g014335	hypothetical protein
novel-m0167-5p	MTR_1g022160	glucan endo-1,3-beta-glucosidase-like protein
novel-m0167-5p	MTR_1g033640	hypothetical protein
novel-m0167-5p	MTR_1g098925	hypothetical protein
mtr-miR1507-5p	MTR_2g012830	SNF2, helicase and zinc finger protein
mtr-miR1507-5p	MTR_4g074960	endo-1,4-beta-glucanase
mtr-miR1507-5p	MTR_4g101950	translation factor EF-1 alpha-like protein
mtr-miR1507-5p	MTR_8g020400	animal MPPE1-like protein
mtr-miR1507-5p	MTR_6g092533	hypothetical protein
mtr-miR1507-5p	MTR_5g066280	no-apical-meristem-associated carboxy-terminal domain protein
mtr-miR1507-5p	MTR_5g077245	hypothetical protein
mtr-miR1507-5p	MTR_4g013220	hypothetical protein
mtr-miR1507-5p	MTR_4g088960	UPF0533 C5orf44-like protein
mtr-miR1507-5p	MTR_3g067785	hypothetical protein
mtr-miR1507-5p	MTR_3g097310	exostosin family protein
mtr-miR1507-5p	MTR_2g022120	hypothetical protein
mtr-miR1507-5p	MTR_2g055850	DEAD-box ATP-dependent RNA helicase-like protein
mtr-miR1509a-5p	MTR_3g013790	disease resistance protein (CC-NBS-LRR class) family protein
mtr-miR1509a-5p	MTR_3g014430	transmembrane protein, putative
mtr-miR1509a-5p	MTR_5g087730	transmembrane protein, putative
mtr-miR1509a-5p	MTR_8g012460	GDSL esterase/lipase plant-like protein, putative
mtr-miR1509a-5p	MTR_7g405940	PPR containing plant-like protein
mtr-miR1509a-5p	MTR_7g007400	PPR containing plant-like protein
mtr-miR1509a-5p	MTR_4g011440	alpha/beta fold hydrolase
mtr-miR1509a-5p	MTR_1g024015	hypothetical protein
mtr-miR2088-5p	MTR_3g107660	peptidyl-prolyl cis-trans isomerase
mtr-miR2088-5p	MTR_4g044297	plant/F9H3-4 protein
mtr-miR2111a-5p	MTR_2g042750	hypothetical protein
mtr-miR2111a-5p	MTR_3g035480	LRR and NB-ARC domain disease resistance protein
mtr-miR2111a-5p	MTR_3g035940	LRR and NB-ARC domain disease resistance protein
mtr-miR2111a-5p	MTR_3g085050	calmodulin-binding protein
mtr-miR2111a-5p	MTR_3g087940	BZIP family transcription factor
mtr-miR2111a-5p	MTR_3g096230	MAP kinase kinase kinase
mtr-miR2111a-5p	MTR_7g022640	transmembrane protein, putative
mtr-miR2111a-5p	MTR_7g089090	myosin heavy chain-like protein
mtr-miR2111a-5p	MTR_4g113240	pentatricopeptide (PPR) repeat protein
mtr-miR2111a-5p	MTR_8g038350	hypothetical protein
mtr-miR2111a-5p	MTR_8g037220	disease resistance protein (TIR-NBS-LRR class), putative
mtr-miR2111a-5p	MTR_7g029290	galactose oxidase/kelch repeat protein
mtr-miR2111a-5p	MTR_7g064935	hypothetical protein
mtr-miR2111a-5p	MTR_6g023805	kelch repeat F-box protein
mtr-miR2111a-5p	MTR_4g057345	DNA ligase I, ATP-dependent protein
mtr-miR2111a-5p	MTR_3g085705	peptidyl-prolyl cis-trans isomerase
mtr-miR2111a-5p	MTR_2g016470	GDP-fucose protein O-fucosyltransferase
mtr-miR2111b	MTR_2g042750	hypothetical protein
mtr-miR2111b	MTR_3g035480	LRR and NB-ARC domain disease resistance protein
mtr-miR2111b	MTR_3g035940	LRR and NB-ARC domain disease resistance protein
mtr-miR2111b	MTR_3g085050	calmodulin-binding protein
mtr-miR2111b	MTR_3g087940	BZIP family transcription factor
mtr-miR2111b	MTR_3g096230	MAP kinase kinase kinase
mtr-miR2111b	MTR_7g022640	transmembrane protein, putative
mtr-miR2111b	MTR_7g089090	myosin heavy chain-like protein
mtr-miR2111b	MTR_4g113240	pentatricopeptide (PPR) repeat protein
mtr-miR2111b	MTR_8g038350	hypothetical protein
mtr-miR2111b	MTR_8g037220	disease resistance protein (TIR-NBS-LRR class), putative
mtr-miR2111b	MTR_7g029290	galactose oxidase/kelch repeat protein
mtr-miR2111b	MTR_7g064935	hypothetical protein
mtr-miR2111b	MTR_6g023805	kelch repeat F-box protein
mtr-miR2111b	MTR_4g057345	DNA ligase I, ATP-dependent protein
mtr-miR2111b	MTR_3g085705	peptidyl-prolyl cis-trans isomerase
mtr-miR2111b	MTR_2g016470	GDP-fucose protein O-fucosyltransferase
mtr-miR2111c	MTR_2g042750	hypothetical protein
mtr-miR2111c	MTR_3g035480	LRR and NB-ARC domain disease resistance protein
mtr-miR2111c	MTR_3g035940	LRR and NB-ARC domain disease resistance protein
mtr-miR2111c	MTR_3g085050	calmodulin-binding protein
mtr-miR2111c	MTR_3g087940	BZIP family transcription factor
mtr-miR2111c	MTR_3g096230	MAP kinase kinase kinase
mtr-miR2111c	MTR_7g022640	transmembrane protein, putative
mtr-miR2111c	MTR_7g089090	myosin heavy chain-like protein
mtr-miR2111c	MTR_4g113240	pentatricopeptide (PPR) repeat protein
mtr-miR2111c	MTR_8g038350	hypothetical protein
mtr-miR2111c	MTR_8g037220	disease resistance protein (TIR-NBS-LRR class), putative
mtr-miR2111c	MTR_7g029290	galactose oxidase/kelch repeat protein
mtr-miR2111c	MTR_7g064935	hypothetical protein
mtr-miR2111c	MTR_6g023805	kelch repeat F-box protein
mtr-miR2111c	MTR_4g057345	DNA ligase I, ATP-dependent protein
mtr-miR2111c	MTR_3g085705	peptidyl-prolyl cis-trans isomerase
mtr-miR2111c	MTR_2g016470	GDP-fucose protein O-fucosyltransferase
mtr-miR2111e-5p	MTR_2g042750	hypothetical protein
mtr-miR2111e-5p	MTR_3g035480	LRR and NB-ARC domain disease resistance protein
mtr-miR2111e-5p	MTR_3g035940	LRR and NB-ARC domain disease resistance protein
mtr-miR2111e-5p	MTR_3g085050	calmodulin-binding protein
mtr-miR2111e-5p	MTR_3g087940	BZIP family transcription factor
mtr-miR2111e-5p	MTR_3g096230	MAP kinase kinase kinase
mtr-miR2111e-5p	MTR_7g022640	transmembrane protein, putative
mtr-miR2111e-5p	MTR_7g089090	myosin heavy chain-like protein
mtr-miR2111e-5p	MTR_4g113240	pentatricopeptide (PPR) repeat protein
mtr-miR2111e-5p	MTR_8g038350	hypothetical protein
mtr-miR2111e-5p	MTR_8g037220	disease resistance protein (TIR-NBS-LRR class), putative
mtr-miR2111e-5p	MTR_7g029290	galactose oxidase/kelch repeat protein
mtr-miR2111e-5p	MTR_7g064935	hypothetical protein
mtr-miR2111e-5p	MTR_6g023805	kelch repeat F-box protein
mtr-miR2111e-5p	MTR_4g057345	DNA ligase I, ATP-dependent protein
mtr-miR2111e-5p	MTR_3g085705	peptidyl-prolyl cis-trans isomerase
mtr-miR2111e-5p	MTR_2g016470	GDP-fucose protein O-fucosyltransferase
mtr-miR2111f	MTR_2g042750	hypothetical protein
mtr-miR2111f	MTR_3g035480	LRR and NB-ARC domain disease resistance protein
mtr-miR2111f	MTR_3g035940	LRR and NB-ARC domain disease resistance protein
mtr-miR2111f	MTR_3g085050	calmodulin-binding protein
mtr-miR2111f	MTR_3g087940	BZIP family transcription factor
mtr-miR2111f	MTR_3g096230	MAP kinase kinase kinase
mtr-miR2111f	MTR_7g022640	transmembrane protein, putative
mtr-miR2111f	MTR_7g089090	myosin heavy chain-like protein
mtr-miR2111f	MTR_4g113240	pentatricopeptide (PPR) repeat protein
mtr-miR2111f	MTR_8g038350	hypothetical protein
mtr-miR2111f	MTR_8g037220	disease resistance protein (TIR-NBS-LRR class), putative
mtr-miR2111f	MTR_7g029290	galactose oxidase/kelch repeat protein
mtr-miR2111f	MTR_7g064935	hypothetical protein
mtr-miR2111f	MTR_6g023805	kelch repeat F-box protein
mtr-miR2111f	MTR_4g057345	DNA ligase I, ATP-dependent protein
mtr-miR2111f	MTR_3g085705	peptidyl-prolyl cis-trans isomerase
mtr-miR2111f	MTR_2g016470	GDP-fucose protein O-fucosyltransferase
mtr-miR2111i	MTR_2g042750	hypothetical protein
mtr-miR2111i	MTR_3g035480	LRR and NB-ARC domain disease resistance protein
mtr-miR2111i	MTR_3g035940	LRR and NB-ARC domain disease resistance protein
mtr-miR2111i	MTR_3g085050	calmodulin-binding protein
mtr-miR2111i	MTR_3g087940	BZIP family transcription factor
mtr-miR2111i	MTR_3g096230	MAP kinase kinase kinase
mtr-miR2111i	MTR_7g022640	transmembrane protein, putative
mtr-miR2111i	MTR_7g089090	myosin heavy chain-like protein
mtr-miR2111i	MTR_4g113240	pentatricopeptide (PPR) repeat protein
mtr-miR2111i	MTR_8g038350	hypothetical protein
mtr-miR2111i	MTR_8g037220	disease resistance protein (TIR-NBS-LRR class), putative
mtr-miR2111i	MTR_7g029290	galactose oxidase/kelch repeat protein
mtr-miR2111i	MTR_7g064935	hypothetical protein
mtr-miR2111i	MTR_6g023805	kelch repeat F-box protein
mtr-miR2111i	MTR_4g057345	DNA ligase I, ATP-dependent protein
mtr-miR2111i	MTR_3g085705	peptidyl-prolyl cis-trans isomerase
mtr-miR2111i	MTR_2g016470	GDP-fucose protein O-fucosyltransferase
mtr-miR2111k	MTR_2g042750	hypothetical protein
mtr-miR2111k	MTR_3g035480	LRR and NB-ARC domain disease resistance protein
mtr-miR2111k	MTR_3g035940	LRR and NB-ARC domain disease resistance protein
mtr-miR2111k	MTR_3g085050	calmodulin-binding protein
mtr-miR2111k	MTR_3g087940	BZIP family transcription factor
mtr-miR2111k	MTR_3g096230	MAP kinase kinase kinase
mtr-miR2111k	MTR_7g022640	transmembrane protein, putative
mtr-miR2111k	MTR_7g089090	myosin heavy chain-like protein
mtr-miR2111k	MTR_4g113240	pentatricopeptide (PPR) repeat protein
mtr-miR2111k	MTR_8g038350	hypothetical protein
mtr-miR2111k	MTR_8g037220	disease resistance protein (TIR-NBS-LRR class), putative
mtr-miR2111k	MTR_7g029290	galactose oxidase/kelch repeat protein
mtr-miR2111k	MTR_7g064935	hypothetical protein
mtr-miR2111k	MTR_6g023805	kelch repeat F-box protein
mtr-miR2111k	MTR_4g057345	DNA ligase I, ATP-dependent protein
mtr-miR2111k	MTR_3g085705	peptidyl-prolyl cis-trans isomerase
mtr-miR2111k	MTR_2g016470	GDP-fucose protein O-fucosyltransferase
mtr-miR2111m-5p	MTR_2g042750	hypothetical protein
mtr-miR2111m-5p	MTR_3g035480	LRR and NB-ARC domain disease resistance protein
mtr-miR2111m-5p	MTR_3g035940	LRR and NB-ARC domain disease resistance protein
mtr-miR2111m-5p	MTR_3g085050	calmodulin-binding protein
mtr-miR2111m-5p	MTR_3g087940	BZIP family transcription factor
mtr-miR2111m-5p	MTR_3g096230	MAP kinase kinase kinase
mtr-miR2111m-5p	MTR_7g022640	transmembrane protein, putative
mtr-miR2111m-5p	MTR_7g089090	myosin heavy chain-like protein
mtr-miR2111m-5p	MTR_4g113240	pentatricopeptide (PPR) repeat protein
mtr-miR2111m-5p	MTR_8g038350	hypothetical protein
mtr-miR2111m-5p	MTR_8g037220	disease resistance protein (TIR-NBS-LRR class), putative
mtr-miR2111m-5p	MTR_7g029290	galactose oxidase/kelch repeat protein
mtr-miR2111m-5p	MTR_7g064935	hypothetical protein
mtr-miR2111m-5p	MTR_6g023805	kelch repeat F-box protein
mtr-miR2111m-5p	MTR_4g057345	DNA ligase I, ATP-dependent protein
mtr-miR2111m-5p	MTR_3g085705	peptidyl-prolyl cis-trans isomerase
mtr-miR2111m-5p	MTR_2g016470	GDP-fucose protein O-fucosyltransferase
mtr-miR2592ae	MTR_8g099210	hypothetical protein
mtr-miR2592ae	MTR_8g099355	hypothetical protein
mtr-miR2592ae	MTR_6g088810	pectinesterase
mtr-miR2592ae	MTR_4g036895	hypothetical protein
mtr-miR2592ae	MTR_4g108650	PPR containing plant-like protein
mtr-miR2592ae	MTR_4g133395	transmembrane protein, putative
mtr-miR2592bm-3p	MTR_1g086150	ABC transporter B family protein
mtr-miR2592bm-3p	MTR_1g094680	arsenical pump-driving ATPase-like protein
mtr-miR2592bm-3p	MTR_3g055570	EF hand calcium-binding family protein
mtr-miR2592bm-3p	MTR_7g082910	pheromone receptor, (AR401), putative
mtr-miR2592bm-3p	MTR_5g027310	hypothetical protein
mtr-miR2592bm-3p	MTR_5g088040	PB1-UP2 domain protein
mtr-miR2592bm-3p	MTR_5g088090	octicosapeptide/phox/Bem1p (PB1) domain protein
mtr-miR2592bm-3p	MTR_5g088100	octicosapeptide/phox/Bem1p (PB1) domain protein
mtr-miR2592bm-3p	MTR_5g088120	PB1-UP2 domain protein
mtr-miR2592bm-3p	MTR_5g088140	octicosapeptide/phox/Bem1p (PB1) domain protein
mtr-miR2592bm-3p	MTR_5g088620	PB1-UP2 domain protein
mtr-miR2592bm-3p	MTR_8g068720	hypothetical protein
mtr-miR2592bm-3p	MTR_5g488180	octicosapeptide/phox/Bem1p (PB1) domain protein
mtr-miR2592bm-3p	MTR_5g488190	PB1-UP2 domain protein
mtr-miR2592bm-3p	MTR_5g488200	PB1-UP2 domain protein
mtr-miR2592bm-3p	MTR_1g086095	ABC transporter B family protein
mtr-miR2592bn-3p	MTR_1g086150	ABC transporter B family protein
mtr-miR2592bn-3p	MTR_1g094680	arsenical pump-driving ATPase-like protein
mtr-miR2592bn-3p	MTR_3g055570	EF hand calcium-binding family protein
mtr-miR2592bn-3p	MTR_7g082910	pheromone receptor, (AR401), putative
mtr-miR2592bn-3p	MTR_5g027310	hypothetical protein
mtr-miR2592bn-3p	MTR_5g088040	PB1-UP2 domain protein
mtr-miR2592bn-3p	MTR_5g088090	octicosapeptide/phox/Bem1p (PB1) domain protein
mtr-miR2592bn-3p	MTR_5g088100	octicosapeptide/phox/Bem1p (PB1) domain protein
mtr-miR2592bn-3p	MTR_5g088120	PB1-UP2 domain protein
mtr-miR2592bn-3p	MTR_5g088140	octicosapeptide/phox/Bem1p (PB1) domain protein
mtr-miR2592bn-3p	MTR_5g088620	PB1-UP2 domain protein
mtr-miR2592bn-3p	MTR_8g068720	hypothetical protein
mtr-miR2592bn-3p	MTR_5g488180	octicosapeptide/phox/Bem1p (PB1) domain protein
mtr-miR2592bn-3p	MTR_5g488190	PB1-UP2 domain protein
mtr-miR2592bn-3p	MTR_5g488200	PB1-UP2 domain protein
mtr-miR2592bn-3p	MTR_1g086095	ABC transporter B family protein
mtr-miR390	MTR_1g015530	LRR receptor-like kinase family protein
mtr-miR390	MTR_1g025430	heat shock protein 81-2
mtr-miR390	MTR_2g075060	LRR receptor-like kinase
mtr-miR390	MTR_3g101540	catalytic/protein phosphatase type 2C
mtr-miR390	MTR_7g081410	LRR receptor-like kinase family protein
mtr-miR390	MTR_4g014400	hypothetical protein
mtr-miR390	MTR_4g035550	PHD finger plant-like protein
mtr-miR390	MTR_5g031790	translation initiation factor eIF-2B protein
mtr-miR390	MTR_5g089000	proteasome-associated ECM29-like protein
mtr-miR390	MTR_7g007550	LRR receptor-like kinase family protein
mtr-miR390	MTR_6g015265	LRR receptor-like kinase family protein
mtr-miR390	MTR_3g437630	LRR receptor-like kinase family protein
mtr-miR390	MTR_3g491870	acyl-CoA-binding domain protein
mtr-miR390	MTR_1g047670	LRR receptor-like kinase family protein
mtr-miR398b	MTR_1g042770	hypothetical protein
mtr-miR398b	MTR_4g025870	hypothetical protein
mtr-miR398b	MTR_4g104620	kinase AFC1
mtr-miR398c	MTR_1g042770	hypothetical protein
mtr-miR398c	MTR_4g025870	hypothetical protein
mtr-miR398c	MTR_4g104620	kinase AFC1
mtr-miR5205c	MTR_7g077270	transmembrane protein, putative
mtr-miR5205c	MTR_4g128860	transmembrane protein, putative
mtr-miR5205c	MTR_6g465020	agenet domain protein
mtr-miR5205d	MTR_7g077270	transmembrane protein, putative
mtr-miR5205d	MTR_4g128860	transmembrane protein, putative
mtr-miR5205d	MTR_6g465020	agenet domain protein
mtr-miR5253	MTR_1g023690	BZIP transcription factor
mtr-miR5253	MTR_1g050360	L-galactono-1,4-lactone dehydrogenase
mtr-miR5253	MTR_1g095970	neutral/alkaline invertase
mtr-miR5253	MTR_2g021560	F-box-like protein
mtr-miR5253	MTR_2g027860	myb-like transcription factor family protein
mtr-miR5253	MTR_2g075680	cysteine-tRNA ligase
mtr-miR5253	MTR_2g075690	WRKY DNA-binding domain protein
mtr-miR5253	MTR_2g096080	CCT motif protein
mtr-miR5253	MTR_7g092240	oligopeptide transporter OPT family protein
mtr-miR5253	MTR_7g102810	cytosine/purine uracil thiamine allantoin permease
mtr-miR5253	MTR_7g109530	glutamyl endopeptidase, putative
mtr-miR5253	MTR_4g019310	DUF674 family protein
mtr-miR5253	MTR_4g121560	Pmr5/Cas1p GDSL/SGNH-like acyl-esterase family protein
mtr-miR5253	MTR_5g024210	transducin/WD40 repeat protein
mtr-miR5253	MTR_8g006290	phosphoglycerate mutase family protein
mtr-miR5253	MTR_8g011270	protein transporter Sec23-like protein
mtr-miR5253	MTR_8g023400	zinc finger, C3HC4 type (RING finger) protein
mtr-miR5253	MTR_8g073335	transducin/WD40 repeat protein
mtr-miR5253	MTR_7g034575	DNA replication ATP-dependent helicase Dna2
mtr-miR5253	MTR_6g463310	cell cycle regulated microtubule associated protein
mtr-miR5253	MTR_6g092940	high-affinity potassium transporter
mtr-miR5253	MTR_4g008150	metal tolerance-like protein
mtr-miR5253	MTR_4g025950	cytochrome P450 family 71 protein
mtr-miR5253	MTR_4g074010	hypothetical protein
mtr-miR5253	MTR_4g102270	UDP-D-glucuronate 4-epimerase
mtr-miR5253	MTR_3g009240	F-box protein interaction domain protein
mtr-miR5253	MTR_2g032030	WRKY family transcription factor
mtr-miR5253	MTR_1g029130	UDP-glucuronate:xylan alpha-glucuronosyltransferase
mtr-miR5253	MTR_1g069875	hypothetical protein
mtr-miR5261	MTR_1g106860	beta-D-xylosidase-like protein
mtr-miR5261	MTR_2g027130	WEB family plant protein
mtr-miR5261	MTR_2g076430	cysteine protease, putative
mtr-miR5261	MTR_2g084010	lignin biosynthetic peroxidase
mtr-miR5261	MTR_2g084020	lignin biosynthetic peroxidase
mtr-miR5261	MTR_3g022930	disease resistance protein (TIR-NBS-LRR class)
mtr-miR5261	MTR_3g064090	cysteine-rich RLK (receptor-like kinase) protein
mtr-miR5261	MTR_3g072140	disease resistance protein (TIR-NBS-LRR class), putative
mtr-miR5261	MTR_3g082850	BZIP transcription factor
mtr-miR5261	MTR_3g109650	E3 ubiquitin-protein ligase HERC2-like protein
mtr-miR5261	MTR_7g025250	disease resistance protein (TIR-NBS-LRR class)
mtr-miR5261	MTR_7g078090	ATP-dependent helicase BRM
mtr-miR5261	MTR_4g014570	disease resistance protein (TIR-NBS-LRR class)
mtr-miR5261	MTR_4g014990	disease resistance protein (TIR-NBS-LRR class)
mtr-miR5261	MTR_4g015030	disease resistance protein (TIR-NBS-LRR class)
mtr-miR5261	MTR_4g015050	TIR-NBS-LRR class disease resistance protein
mtr-miR5261	MTR_4g020490	disease resistance protein (TIR-NBS-LRR class)
mtr-miR5261	MTR_4g020520	disease resistance protein (TIR-NBS-LRR class)
mtr-miR5261	MTR_4g020550	disease resistance protein (TIR-NBS-LRR class)
mtr-miR5261	MTR_4g020590	disease resistance protein (TIR-NBS-LRR class), putative
mtr-miR5261	MTR_4g020700	disease resistance protein (TIR-NBS-LRR class)
mtr-miR5261	MTR_4g020750	NB-ARC domain disease resistance protein
mtr-miR5261	MTR_4g020850	disease resistance protein (TIR-NBS-LRR class)
mtr-miR5261	MTR_4g021170	disease resistance protein (TIR-NBS-LRR class)
mtr-miR5261	MTR_4g087530	SacI-like domain protein/WW domain protein
mtr-miR5261	MTR_4g092640	squalene monooxygenase
mtr-miR5261	MTR_5g009970	endo-1,4-beta-glucanase
mtr-miR5261	MTR_5g010000	glycosyl hydrolase family 9 protein
mtr-miR5261	MTR_5g026320	HXXXD-type acyl-transferase family protein
mtr-miR5261	MTR_5g053690	hypothetical protein
mtr-miR5261	MTR_5g071610	disease resistance protein (TIR-NBS-LRR class), putative
mtr-miR5261	MTR_8g011710	disease resistance protein (TIR-NBS-LRR class)
mtr-miR5261	MTR_8g011850	disease resistance protein (TIR-NBS-LRR class), putative
mtr-miR5261	MTR_8g012080	disease resistance protein (TIR-NBS-LRR class)
mtr-miR5261	MTR_8g012180	disease resistance protein (TIR-NBS-LRR class)
mtr-miR5261	MTR_8g012190	disease resistance protein (TIR-NBS-LRR class)
mtr-miR5261	MTR_8g012200	disease resistance protein (TIR-NBS-LRR class)
mtr-miR5261	MTR_8g020430	disease resistance protein (TIR-NBS-LRR class)
mtr-miR5261	MTR_8g030550	ATP-dependent helicase BRM
mtr-miR5261	MTR_8g066240	squamosa promoter-binding 13A-like protein
mtr-miR5261	MTR_8g073730	disease resistance protein (TIR-NBS-LRR class)
mtr-miR5261	MTR_8g037220	disease resistance protein (TIR-NBS-LRR class), putative
mtr-miR5261	MTR_8g096780	squamosa promoter-binding 13A-like protein
mtr-miR5261	MTR_7g103250	transmembrane protein, putative
mtr-miR5261	MTR_6g015405	disease resistance protein (TIR-NBS-LRR class)
mtr-miR5261	MTR_6g015410	disease resistance protein (TIR-NBS-LRR class)
mtr-miR5261	MTR_6g015430	disease resistance protein (TIR-NBS-LRR class)
mtr-miR5261	MTR_6g015435	disease resistance protein (TIR-NBS-LRR class)
mtr-miR5261	MTR_6g015455	disease resistance protein (TIR-NBS-LRR class), putative
mtr-miR5261	MTR_6g015475	disease resistance protein (TIR-NBS-LRR class)
mtr-miR5261	MTR_6g015490	disease resistance protein (TIR-NBS-LRR class)
mtr-miR5261	MTR_6g015510	disease resistance protein (TIR-NBS-LRR class)
mtr-miR5261	MTR_6g015670	TIR-NBS-LRR class disease resistance protein
mtr-miR5261	MTR_6g015695	disease resistance protein (TIR-NBS-LRR class)
mtr-miR5261	MTR_6g015745	disease resistance protein (TIR-NBS-LRR class)
mtr-miR5261	MTR_6g015775	disease resistance protein (TIR-NBS-LRR class)
mtr-miR5261	MTR_6g016000	disease resistance protein (TIR-NBS-LRR class)
mtr-miR5261	MTR_6g016210	LRR receptor-like kinase family protein
mtr-miR5261	MTR_5g054680	phytochrome and flowering time regulatory protein
mtr-miR5261	MTR_4g415070	NB-ARC domain protein
mtr-miR5261	MTR_4g020535	disease resistance protein (TIR-NBS-LRR class)
mtr-miR5261	MTR_4g021023	disease resistance protein (TIR-NBS-LRR class), putative
mtr-miR5261	MTR_4g021027	NB-ARC domain protein
mtr-miR5261	MTR_4g021057	disease resistance protein (TIR-NBS-LRR class)
mtr-miR5261	MTR_3g011620	NB-ARC domain disease resistance protein
mtr-miR5261	MTR_3g451890	receptor-like protein
mtr-miR5261	MTR_3g053330	WRKY1b transcription factor
mtr-miR5261	MTR_2g437240	mTERF protein
mtr-miR5261	MTR_2g437560	disease resistance protein (TIR-NBS-LRR class)
mtr-miR5261	MTR_2g070130	glutathione S-transferase, amino-terminal domain protein
mtr-miR5261	MTR_1g013000	mediator of RNA polymerase II transcription subunit 25
mtr-miR5261	MTR_1g013580	F-box/FBD-like domain protein
mtr-miR5284b	MTR_4g084200	beta-1,4-xylosyltransferase IRX10L-like protein, putative
mtr-miR5284b	MTR_5g055210	bromo adjacent-like domain protein
mtr-miR5284b	MTR_1g081665	Serine/Threonine kinase domain protein
mtr-miR5754	MTR_1g031510	stress-induced receptor-like kinase
mtr-miR5754	MTR_3g005710	glucuronoxylan 4-O-methyltransferase
mtr-miR5754	MTR_5g033510	tryptophan aminotransferase-like protein
mtr-miR5754	MTR_1g070140	RING-H2 zinc finger protein
