# Supplementary material for: Integrated Analysis of Coding and Non-coding RNAs Reveals the Molecular Mechanism Underlying Salt Stress Response in Medicago truncatula
Source: Front Plant Sci. 2022 Apr 18;13:891361. doi: 10.3389/fpls.2022.891361 (PMC9064118; doi:10.3389/fpls.2022.891361)
Supplement: Supplementary Table 12 — The list of DEmiRNA-DEmRNA interactions. [file Table_12.XLSX]

## Sheet: DEmiRNA-DEmRNA
miRNA	target	CK-1_mRNA	CK-2_mRNA	CK-3_mRNA	Salt-1_mRNA	Salt-2_mRNA	Salt-3_mRNA	Description
miR482-x	MTR_4g015850	15.04	14.96	12.38	27.63	30.42	28.58	symplekin tight junction protein carboxy-terminal protein
miR482-x	MTR_7g110260	1.5	1.43	0.99	3.03	3.14	3.18	transducin/WD-like repeat-protein
miR9726-z	MTR_4g123870	16.14	8.96	19.57	7.72	8.12	6.45	Pti1-like kinase
miR9726-z	MTR_5g058090	2.32	2.01	2.43	1.04	1.31	0.79	LRR receptor-like kinase plant-like protein, putative
mtr-miR1507-5p	MTR_2g055850	3.19	5.59	3.65	11.61	14.44	14.05	DEAD-box ATP-dependent RNA helicase-like protein
mtr-miR1509a-5p	MTR_4g011440	4.69	4.44	2.87	10.68	20.95	17.85	alpha/beta fold hydrolase
mtr-miR2088-5p	MTR_4g044297	0.95	0.29	0.9	5.5	7.28	7.52	plant/F9H3-4 protein
mtr-miR2111a-5p	MTR_3g085050	2.72	2.68	1.05	5.67	5.84	5.73	calmodulin-binding protein
mtr-miR2111b	MTR_3g085050	2.72	2.68	1.05	5.67	5.84	5.73	calmodulin-binding protein
mtr-miR2111c	MTR_3g085050	2.72	2.68	1.05	5.67	5.84	5.73	calmodulin-binding protein
mtr-miR2111e-5p	MTR_3g085050	2.72	2.68	1.05	5.67	5.84	5.73	calmodulin-binding protein
mtr-miR2111f	MTR_3g085050	2.72	2.68	1.05	5.67	5.84	5.73	calmodulin-binding protein
mtr-miR2111i	MTR_3g085050	2.72	2.68	1.05	5.67	5.84	5.73	calmodulin-binding protein
mtr-miR2111k	MTR_3g085050	2.72	2.68	1.05	5.67	5.84	5.73	calmodulin-binding protein
mtr-miR2111m-5p	MTR_3g085050	2.72	2.68	1.05	5.67	5.84	5.73	calmodulin-binding protein
mtr-miR2592bm-3p	MTR_1g094680	10.98	13.52	8.71	28.71	30.37	23.24	arsenical pump-driving ATPase-like protein
mtr-miR2592bm-3p	MTR_7g082910	4.87	3.71	3.42	9.67	12.19	14.49	pheromone receptor, (AR401), putative
mtr-miR2592bn-3p	MTR_1g094680	10.98	13.52	8.71	28.71	30.37	23.24	arsenical pump-driving ATPase-like protein
mtr-miR2592bn-3p	MTR_7g082910	4.87	3.71	3.42	9.67	12.19	14.49	pheromone receptor, (AR401), putative
mtr-miR390	MTR_1g015530	34.84	32.44	32.63	8.76	2.49	2.52	LRR receptor-like kinase family protein
mtr-miR390	MTR_1g047670	1.27	1.85	2.06	4.73	5.61	5.19	LRR receptor-like kinase family protein
mtr-miR390	MTR_3g437630	2.1	0.99	1.36	2.13	10.41	5.75	LRR receptor-like kinase family protein
mtr-miR390	MTR_5g031790	11.09	12.82	11.41	23.91	32.56	27.14	translation initiation factor eIF-2B protein
mtr-miR390	MTR_5g089000	6.99	6.48	5.7	12.3	16.68	16.93	proteasome-associated ECM29-like protein
mtr-miR5253	MTR_6g092940	3.11	1.82	1.85	25.31	45.22	33.36	high-affinity potassium transporter
mtr-miR5253	MTR_7g092240	1.12	0.96	0.66	0	0.02	0.07	oligopeptide transporter OPT family protein
mtr-miR5253	MTR_8g073335	3.27	5.4	5.96	13.23	21.29	14.56	transducin/WD40 repeat protein
mtr-miR5261	MTR_2g070130	7.55	9.19	7.56	25.85	35.55	39.52	glutathione S-transferase, amino-terminal domain protein
mtr-miR5261	MTR_3g064090	16.15	15.64	17.74	1.23	1.19	1.03	cysteine-rich RLK (receptor-like kinase) protein
mtr-miR5261	MTR_6g015510	0.86	0.93	0.61	2.7	2.85	3.28	disease resistance protein (TIR-NBS-LRR class)
mtr-miR5261	MTR_8g012190	1.94	2.38	1.64	5.2	6.12	5.36	disease resistance protein (TIR-NBS-LRR class)
novel-m0014-5p	MTR_1g089280	0.76	0.8	0.68	2.91	2.27	2.48	Serine/Threonine kinase, plant-type protein
novel-m0014-5p	MTR_2g039770	1.18	0.88	1.13	0.18	0.28	0.24	disease resistance protein (TIR-NBS-LRR class)
novel-m0014-5p	MTR_6g087200	1.47	1.23	1.19	0.3	0.54	0.22	disease resistance protein (TIR-NBS-LRR class), putative
novel-m0014-5p	MTR_6g087260	4.61	2.6	6.89	2.16	1.87	2.72	disease resistance protein (TIR-NBS-LRR class)
novel-m0014-5p	MTR_6g087850	2.04	0.67	1.46	0.24	0.82	0.64	disease resistance protein (TIR-NBS-LRR class)
novel-m0014-5p	MTR_7g094010	5.26	5.23	5.33	1.92	2.4	2.01	LRR receptor-like kinase
novel-m0018-5p	MTR_5g055680	0.25	0.18	0.13	1.01	3.38	2.36	flavonol synthase/flavanone 3-hydroxylase
novel-m0018-5p	MTR_5g091200	2.46	2.76	1.99	9.13	13.37	11.9	triacylglycerol lipase
novel-m0019-5p	MTR_5g055680	0.25	0.18	0.13	1.01	3.38	2.36	flavonol synthase/flavanone 3-hydroxylase
novel-m0019-5p	MTR_5g091200	2.46	2.76	1.99	9.13	13.37	11.9	triacylglycerol lipase
novel-m0022-5p	MTR_1g115505	19.08	15.66	13.79	35.5	28.8	35.93	cobalamin biosynthesis protein
novel-m0022-5p	MTR_4g052930	5.24	5.49	4.18	7.96	10.94	13.91	Sec23/Sec24 transport family protein
novel-m0022-5p	MTR_7g086300	736.32	625.47	543.3	1606.86	1214.88	1679.6	cobalamin-independent methionine synthase
novel-m0026-5p	MTR_7g090020	2.23	1.69	1.58	0.42	0.4	0.5	BTB/POZ ankyrin repeat protein
novel-m0032-5p	MTR_7g084610	1.52	1.29	1.35	5.9	6.76	6.87	transmembrane protein, putative
novel-m0037-3p	MTR_1g086250	23.62	23.48	20.31	41.95	57	49.53	squamosa promoter-binding-like protein
novel-m0037-3p	MTR_1g116230	10.45	9.48	9.85	34.64	43.02	42.52	leukotriene A-4 hydrolase-like protein
novel-m0037-3p	MTR_5g013780	15.78	14.18	11.9	27.95	44.21	38.48	vacuolar protein sorting protein
novel-m0037-3p	MTR_8g088370	10.52	10.95	8.64	27.78	24.26	28.72	import component Toc86/159, G and M domain protein
novel-m0134-3p	MTR_2g047968	0.05	0	0.04	0.62	2.03	0.89	equilibrative nucleoside transporter 6
novel-m0148-5p	MTR_2g013650	12.44	12.65	11.75	6.82	4.79	5.1	ubiquitin-conjugating enzyme E2
novel-m0148-5p	MTR_8g464450	0.63	0.55	0.6	1.93	1.8	1.72	lysine-specific histone demethylase-like protein
