# Supplementary material for: Integrated Analysis of Coding and Non-coding RNAs Reveals the Molecular Mechanism Underlying Salt Stress Response in Medicago truncatula
Source: Front Plant Sci. 2022 Apr 18;13:891361. doi: 10.3389/fpls.2022.891361 (PMC9064118; doi:10.3389/fpls.2022.891361)
Supplement: Supplementary Table 13 — The list of DEmiRNA-DEcircRNA interactions. [file Table_13.XLSX]

## Sheet: DEmiRNA_DEcircRNA
miRNA	target	source_gene	chr	strand	genomic_start	genomic_end	spliced_length	annot_type	circRNA
mtr-miR1507-5p	novel_circ_000245	MTR_3g117490	3	+	54980777	54994302	10101	exon_intron	novel
mtr-miR1507-5p	novel_circ_000049	MTR_3g117490	3	+	54981012	54994302	9866	exon_intron	novel
mtr-miR390	novel_circ_000208	MTR_4g115360	4	+	47646942	47647323	382	antisense	novel
mtr-miR5205c	novel_circ_000304	MTR_6g069840	6	-	25157759	25209226	51468	exon_intron	novel
mtr-miR5205c	novel_circ_000237	MTR_7g113660	7	+	46840619	46840894	276	antisense	novel
mtr-miR5205d	novel_circ_000304	MTR_6g069840	6	-	25157759	25209226	51468	exon_intron	novel
mtr-miR5205d	novel_circ_000237	MTR_7g113660	7	+	46840619	46840894	276	antisense	novel
mtr-miR5253	novel_circ_000168	MTR_7g083560	7	+	32151074	32165974	14596	exon_intron	novel
novel-m0134-3p	novel_circ_000195	MTR_3g040440	3	+	14212563	14222919	10357	exon_intron	novel
novel-m0167-5p	novel_circ_000069	MTR_1g036780	1	-	13519171	13554524	35132	exon_intron	novel
