# Supplementary material for: Integrated Analysis of Coding and Non-coding RNAs Reveals the Molecular Mechanism Underlying Salt Stress Response in Medicago truncatula
Source: Front Plant Sci. 2022 Apr 18;13:891361. doi: 10.3389/fpls.2022.891361 (PMC9064118; doi:10.3389/fpls.2022.891361)
Supplement: Supplementary Table 14 — The list of DEmiRNA-lncRNA interactions. [file Table_14.XLSX]

## Sheet: DEmiRNA_lncRNA
miRNA	target
miR11607-z	MSTRG.11975.2
miR482-x	MSTRG.4339.1
miR6483-z	MSTRG.17881.1
miR9726-z	MSTRG.2680.1
mtr-miR1509a-5p	MSTRG.485.1
mtr-miR1509a-5p	MSTRG.11005.2
mtr-miR1509a-5p	MSTRG.14133.1
mtr-miR1509a-5p	MSTRG.15058.1
mtr-miR2592ae	MSTRG.6552.1
mtr-miR2592bm-3p	MSTRG.6552.1
mtr-miR2592bn-3p	MSTRG.6552.1
mtr-miR5205c	MSTRG.11264.1
mtr-miR5205c	MSTRG.18976.1
mtr-miR5205d	MSTRG.11264.1
mtr-miR5205d	MSTRG.18976.1
mtr-miR5253	MSTRG.6607.1
mtr-miR5253	MSTRG.12071.1
mtr-miR5253	MSTRG.15131.1
mtr-miR5261	MSTRG.7448.1
mtr-miR5285a	MSTRG.8700.1
mtr-miR5285a	MSTRG.14430.1
mtr-miR5285a	MSTRG.14430.2
mtr-miR5285b	MSTRG.8700.1
mtr-miR5285b	MSTRG.14430.1
mtr-miR5285b	MSTRG.14430.2
mtr-miR5285c	MSTRG.8700.1
mtr-miR5285c	MSTRG.14430.1
mtr-miR5285c	MSTRG.14430.2
novel-m0016-5p	MSTRG.2225.1
novel-m0018-5p	MSTRG.7858.1
novel-m0018-5p	MSTRG.8698.1
novel-m0019-5p	MSTRG.7858.1
novel-m0019-5p	MSTRG.8698.1
novel-m0026-5p	MSTRG.12939.1
novel-m0037-3p	MSTRG.15691.1
novel-m0037-3p	MSTRG.15691.1
novel-m0070-3p	MSTRG.5507.1
novel-m0070-3p	MSTRG.12014.1
novel-m0134-3p	MSTRG.1316.2
novel-m0134-3p	MSTRG.3999.1
novel-m0134-3p	MSTRG.18683.1
novel-m0148-5p	MSTRG.4896.2
novel-m0167-5p	MSTRG.1440.1
novel-m0167-5p	MSTRG.3930.1
novel-m0167-5p	MSTRG.4031.1
novel-m0268-3p	MSTRG.8701.1
