# Supplementary material for: Integrated Analysis of Coding and Non-coding RNAs Reveals the Molecular Mechanism Underlying Salt Stress Response in Medicago truncatula
Source: Front Plant Sci. 2022 Apr 18;13:891361. doi: 10.3389/fpls.2022.891361 (PMC9064118; doi:10.3389/fpls.2022.891361)
Supplement: Supplementary Table 15 — The list of differentially expressed genes involved in important pathways implicated in response to salt stress in Medicago truncatula. [file Table_15.XLSX]

## Sheet: TableS15
ID	log2（FC)	Description	cis	trans
MTR_6g011310	5.11535	plasma membrane H+-ATPase		√
MTR_4g107500	1.42723	plasma membrane H+-ATPase
MTR_4g131760	-1.50154	major CHO metabolism.synthesis.starch.AGPase		√
MTR_1g019440	2.926	major CHO metabolism.degradation.starch.starch cleavage		√
MTR_2g020240	2.48928	major CHO metabolism.degradation.starch.starch cleavage.beta amylase		√
MTR_3g047380	7.94642	major CHO metabolism.synthesis.sucrose.SPS		√
MTR_5g067470	1.72093	transport.sugars.sucrose		√
MTR_8g092170	3.08624	major CHO metabolism.degradation.sucrose.invertases.neutral		√
MTR_2g099950	4.24961	major CHO metabolism.degradation.sucrose.invertases.cell wall		√
MTR_5g079460	2.23362	major CHO metabolism.degradation.sucrose.fructokinase		√
MTR_5g044990	2.39791	major CHO metabolism.degradation.sucrose.fructokinase	√	√
MTR_2g098950	1.56997	major CHO metabolism.degradation.sucrose.fructokinase		√
MTR_8g102460	1.1855	major CHO metabolism.degradation.sucrose.hexokinase		√
MTR_6g011400	-4.39722	auxin efflux carrier family protein		√
MTR_4g415390	-3.80735	Auxin transporter-like protein 4 [Source:UniProtKB/Swiss-Prot;Acc:Q8L884]
MTR_5g082220	-3.25634	Auxin transporter-like protein 1 [Source:UniProtKB/Swiss-Prot;Acc:Q9FEL8]		√
MTR_4g073770	-2.61846	Auxin influx transporter [Source:UniProtKB/TrEMBL;Acc:A0A072UL82]	√	√
MTR_7g079720	-2.07965	auxin efflux carrier family transporter		√
MTR_1g030890	-1.2382	auxin efflux carrier family transporter
MTR_8g072560	4.21947	auxin efflux carrier family transporter		√
MTR_4g127100	5.66534	auxin efflux carrier family transporter		√
MTR_1g083440	1.33923	dormancy/auxin associated protein		√
MTR_4g088210	1.60642	auxin response factor 3		√
MTR_3g092220	1.64026	SAUR-like auxin-responsive family protein		√
MTR_8g067530	1.89431	auxin-responsive AUX/IAA family protein		√
MTR_3g113310	2.23571	SAUR-like auxin-responsive family protein		√
MTR_8g014520	2.85838	auxin response factor		√
MTR_8g076040	4.3322	SAUR-like auxin-responsive family protein		√
MTR_4g072300	5.20014	SAUR-like auxin-responsive family protein	√	√
MTR_4g115075	-4.57087	auxin-responsive AUX/IAA family protein		√
MTR_1g063330	-3.49651	SAUR-like auxin-responsive family protein		√
MTR_3g073420	-3.1375	auxin response factor, putative
MTR_4g072600	-3.00212	SAUR-like auxin-responsive family protein
MTR_1g040675	-2.47037	auxin response factor		√
MTR_4g072190	-2.2974	SAUR-like auxin-responsive family protein		√
MTR_1g093240	-1.74479	auxin-responsive AUX/IAA family protein		√
MTR_1g070520	-1.66438	auxin-responsive AUX/IAA family protein		√
MTR_4g072160	-1.24414	SAUR-like auxin-responsive family protein
MTR_2g018690	-1.01846	auxin response factor 2
MTR_8g018420	-2.78427	hormone metabolism.jasmonate.synthesis-degradation.lipoxygenase
MTR_8g018730	-1.81943	hormone metabolism.jasmonate.synthesis-degradation.lipoxygenase		√
MTR_8g018690	-1.52965	hormone metabolism.jasmonate.synthesis-degradation.lipoxygenase
MTR_8g018550	-1.26235	hormone metabolism.jasmonate.synthesis-degradation.lipoxygenase
MTR_1g083020	1.24408	hormone metabolism.jasmonate.synthesis-degradation.lipoxygenase
MTR_8g020970	1.99388	hormone metabolism.jasmonate.synthesis-degradation.lipoxygenase		√
MTR_5g006750	-1.37826	hormone metabolism.jasmonate.synthesis-degradation.12-Oxo-PDA-reductase		√
MTR_5g006800	-1.20431	hormone metabolism.jasmonate.synthesis-degradation.12-Oxo-PDA-reductase		√
MTR_5g006780	1.59759	hormone metabolism.jasmonate.synthesis-degradation.12-Oxo-PDA-reductase		√
MTR_5g006710	2.18012	hormone metabolism.jasmonate.synthesis-degradation.12-Oxo-PDA-reductase
MTR_5g006670	2.95166	hormone metabolism.jasmonate.synthesis-degradation.12-Oxo-PDA-reductase		√
MTR_8g041770	-3.09374	HXXXD-type acyl-transferase family protein		√
MTR_4g022800	-2.53417	HXXXD-type acyl-transferase family protein		√
MTR_4g022720	-1.42824	HXXXD-type acyl-transferase family protein
MTR_4g022670	-1.34219	HXXXD-type acyl-transferase family protein		√
MTR_4g128020	1.26776	NADPH-cytochrome P450 family 2 reductase		√
MTR_4g093600	1.75564	isochorismatase hydrolase family protein		√
MTR_4g009040	1.93299	cinnamoyl-CoA reductase		√
MTR_3g101930	1.96781	HXXXD-type acyl-transferase family protein		√
MTR_7g085930	1.99238	spermidine hydroxycinnamoyl transferase		√
MTR_3g071320	2.35038	HXXXD-type acyl-transferase family protein		√
MTR_7g118300	2.68513	caffeic acid O-methyltransferase
MTR_7g085990	3.20353	spermidine hydroxycinnamoyl transferase		√
MTR_1g073180	3.30414	4-coumarate:CoA ligase-like protein		√
MTR_3g101900	3.59646	HXXXD-type acyl-transferase family protein		√
MTR_3g101960	8.71636	HXXXD-type acyl-transferase family protein		√
MTR_4g055170	9.70851	HXXXD-type acyl-transferase family protein		√
MTR_5g098720	2.81404	phenylalanine ammonia-lyase-like protein		√
MTR_5g007640	3.66833	4-coumarate:CoA ligase-like protein		√
MTR_7g085930	1.99238	spermidine hydroxycinnamoyl transferase		√
MTR_7g085990	3.20353	spermidine hydroxycinnamoyl transferase		√
MTR_4g085590	1.51541	caffeoyl-CoA 3-O-methyltransferase		√
MTR_3g031650	1.82417	cinnamoyl-CoA reductase-like protein		√
MTR_5g072620	1.99667	cinnamoyl-CoA reductase-like protein		√
MTR_3g092900	1.78434	caffeic acid O-methyltransferase
MTR_8g068190	3.71926	cinnamyl alcohol dehydrogenase-like protein		√
MTR_5g031300	-1.70261	cinnamyl alcohol dehydrogenase-like protein		√
MTR_5g031360	-1.27152	cinnamyl alcohol dehydrogenase family protein		√
MTR_5g031250	4.40383	cinnamyl alcohol dehydrogenase-like protein
MTR_1g025950	3.37242	cinnamyl alcohol dehydrogenase-like protein		√
MTR_3g104310	1.50661	NADH:ubiquinone oxidoreductase protein		√
MTR_8g102300	1.17959	derlin-2 protein	√	√
MTR_4g091240	1.90789	NAD(P)H dehydrogenase B2		√
MTR_4g080790	1.86203	electron transfer flavoprotein subunit alpha		√
MTR_2g099040	3.30244	electron transfer flavoprotein ubiquinone oxidoreductase		√
MTR_5g026620	4.92932	ubiquinol oxidase 1a	√	√
MTR_5g070870	3.92571	ubiquinol oxidase 1a		√
MTR_7g084150	1.1744	cytochrome B-c1 complex subunit Rieske protein		√
MTR_4g078440	-1.6082	O-acyltransferase WSD1-like protein
MTR_3g035730	-1.64865	F0F1-type ATP synthase, beta subunit	√
MTR_7g021780	-11.3645	F0F1-type ATP synthase, beta subunit
MTR_4g078480	-1.32655	O-acyltransferase WSD1-like protein
MTR_4g078390	3.95631	O-acyltransferase WSD1-like protein		√
MTR_4g005960	2.16152	ATP synthase epsilon chain
MTR_5g036600	1.69001	pyruvate dehydrogenase complex E1 alpha subunit		√
MTR_7g005380	8.05889	pyruvate dehydrogenase E1 beta subunit		√
MTR_8g062670	1.09103	pyruvate dehydrogenase complex E1 alpha subunit		√
MTR_8g018770	1.54872	long form dihydrolipoamide acetyltransferase		√
MTR_4g121880	1.36484	dihydrolipoamide dehydrogenase		√
MTR_4g048190	1.72827	cytoplasmic-like aconitate hydratase		√
MTR_2g088360	1.76873	cytoplasmic-like aconitate hydratase		√
MTR_5g022940	1.29683	cytoplasmic-like aconitate hydratase		√
MTR_2g062840	1.60693	NADP-dependent isocitrate dehydrogenase		√
